# Supplementary material for: Na+[Me3NB12Cl11]−·SO2: a rare example of a sodium–SO2 complex
Source: Acta Crystallogr E Crystallogr Commun. 2019 Apr 9;75(Pt 5):607–10. doi: 10.1107/S2056989019004663 (PMC6505586; doi:10.1107/S2056989019004663)
Supplement: Supplementary file 1 [file e-75-00607-sup1.cif]

##############################################################################
#                                                                            #
# This CIF contains the data in a paper accepted for publication in          #
# Acta Crystallographica Section E. It conforms to the requirements of       #
# Notes for Authors for Acta Crystallographica Section E, and has been       #
# peer reviewed under the auspices of the IUCr Commission on Journals.       #
#                                                                            #
# Full details of the Crystallographic Information File format               #
# are given in the paper "The Crystallographic Information File (CIF):       #
# a New Standard Archive File for Crystallography" by S. R. Hall, F. H.      #
# Allen and I. D. Brown [Acta Cryst. (1991), A47, 655-685].                  #
#                                                                            #
# The current version of the core CIF dictionary is obtainable from          #
# ftp://ftp.iucr.org/pub/cif_core.dic.                                       #
#                                                                            #
# Software is freely available for graphical display of the structure(s)     #
# in this CIF. For information consult the CIF software page                 #
# http://www.iucr.org/resources/cif/software.                                #
#                                                                            #
# This file may be used for bona fide research purposes within the           #
# scientific community so long as proper attribution is given to the journal # 
# article from which it was obtained.                                        #
#                                                                            #
##############################################################################
data_I
_audit_creation_method
;
Olex2 1.2
(compiled 2018.05.29 svn.r3508 for OlexSys, GUI svn.r5506)
;
_journal_date_recd_electronic     2019-03-15
_journal_date_accepted     2019-04-05
_journal_name_full     'Acta Crystallographica, Section E'
_journal_year     2019
_journal_volume     75
_journal_issue      1
_journal_page_first     0
_journal_page_last     0
_journal_paper_category     GM
_journal_paper_doi     10.1107/S2056989019004663
_journal_coeditor_code     CQ2030
_publ_contact_author_name     'Carsten Jenne'
_publ_contact_author_address
;
Anorganische Chemie
Fakult\"at f\"ur Mathematik und Naturwissenschaften
Bergische Universit\"at Wuppertal
Gau\&sstr. 20
42119 Wuppertal
Germany
;
_publ_contact_author_email     'carsten.jenne@uni-wuppertal.de'
_publ_contact_author_fax     ?
_publ_contact_author_phone     '0202-439-2503'
_publ_section_title
;
Na^+^[Me~3~NB~12~Cl~11~]^-^\\cdotSO~2~: a rare example of a sodium--SO~2~
complex
;
_publ_section_title_footnote     .
loop_
    _publ_author_name
    _publ_author_footnote
    _publ_author_address
    'Jenne, Carsten' .
;
Anorganische Chemie
Fakult\"at f\"ur Mathematik und Naturwissenschaften
Bergische Universit\"at Wuppertal
Gau\&sstr. 20
42119 Wuppertal
Germany
;
    'van Lessen, Valentin' .
;
Anorganische Chemie
Fakult\"at f\"ur Mathematik und Naturwissenschaften
Bergische Universit\"at Wuppertal
Gau\&sstr. 20
42119 Wuppertal
Germany
;
_publ_section_synopsis
;
In the title compound, the SO~2~ molecule is <i>\h</i>^1^-<i>O</i>-coordinated
to the Na^+^ cation. The Na^+^ cation has a coordination number of eight in a
distorted twofold capped trigonal prism and makes contacts to three individual
boron cluster anions resulting in an overall three-dimensional network.
;
_chemical_name_systematic
;
Sodium 1-(trimethylammonio)undecachloro-<i>closo</i>-dodecaborate
sulfur dioxide
;
_chemical_name_common     ?
_chemical_formula_moiety     'C3 H9 B12 Cl11 N Na O2 S'
_chemical_formula_sum     'C3 H9 B12 Cl11 N Na O2 S'
_chemical_formula_iupac     'Na +, C3 H9 B12 Cl11 N -, S O2'
_chemical_formula_weight     665.83
_chemical_melting_point     ?
_chemical_absolute_configuration     unk
_space_group_crystal_system     orthorhombic
_space_group_name_H-M_alt     'P 21 21 21'
_space_group_name_Hall     'P 2ac 2ab'
loop_
    _space_group_symop_operation_xyz
    'x, y, z'
    '-x+1/2, -y, z+1/2'
    '-x, y+1/2, -z+1/2'
    'x+1/2, -y+1/2, -z'
_cell_length_a     9.1943(3)
_cell_length_b     12.9081(4)
_cell_length_c     19.4486(5)
_cell_angle_alpha     90
_cell_angle_beta     90
_cell_angle_gamma     90
_cell_volume     2308.19(11)
_cell_formula_units_Z     4
_cell_measurement_reflns_used     4780
_cell_measurement_theta_min     2.6160
_cell_measurement_theta_max     28.8960
_cell_measurement_temperature     150.00(14)
_exptl_crystal_description     block
_exptl_crystal_colour     colourless
_exptl_crystal_size_max     0.06
_exptl_crystal_size_mid     0.05
_exptl_crystal_size_min     0.05
_exptl_crystal_density_diffrn     1.916
_exptl_crystal_density_meas     ?
_exptl_crystal_density_method     ?
_exptl_crystal_F_000     1296
_exptl_absorpt_coefficient_mu     1.440
_exptl_absorpt_correction_type     multi-scan
_exptl_absorpt_process_details
;
(CrysAlisPro; Rigaku OD, 2015)
;
_exptl_absorpt_correction_T_min     0.98362
_exptl_absorpt_correction_T_max     1.00000
_diffrn_ambient_temperature     150.00(14)
_diffrn_source     'fine-focus sealed X-ray tube'
_diffrn_radiation_type     MoK\a
_diffrn_radiation_wavelength     0.71073
_diffrn_radiation_monochromator     graphite
_diffrn_measurement_device_type
                         'Rigaku Oxford Diffraction Xcalibur, Eos, Gemini ultra'
_diffrn_measurement_device     'four-circle diffractometer'
_diffrn_measurement_method     '\w scans'
_diffrn_detector     'CCD plate'
_diffrn_detector_area_resol_mean     16.2705
_diffrn_reflns_number     10389
_diffrn_reflns_av_R_equivalents     0.0322
_diffrn_reflns_av_unetI/netI     0.0493
_diffrn_reflns_theta_min     1.894
_diffrn_reflns_theta_max     26.998
_diffrn_reflns_theta_full     26.000
_diffrn_measured_fraction_theta_max     0.996
_diffrn_measured_fraction_theta_full     0.998
_diffrn_reflns_limit_h_min     -11
_diffrn_reflns_limit_h_max     8
_diffrn_reflns_limit_k_min     -16
_diffrn_reflns_limit_k_max     12
_diffrn_reflns_limit_l_min     -24
_diffrn_reflns_limit_l_max     24
_diffrn_radiation_probe     x-ray
_refine_special_details     ?
_reflns_number_total     4967
_reflns_number_gt     4560
_reflns_threshold_expression     'I > 2\s(I)'
_refine_ls_structure_factor_coef     Fsqd
_refine_ls_matrix_type     full
_refine_ls_R_factor_all     0.0368
_refine_ls_R_factor_gt     0.0310
_refine_ls_wR_factor_gt     0.0624
_refine_ls_wR_factor_ref     0.0640
_refine_ls_goodness_of_fit_ref     1.039
_refine_ls_restrained_S_all     1.039
_refine_ls_number_reflns     4967
_refine_ls_number_parameters     283
_refine_ls_number_restraints     0
_refine_ls_hydrogen_treatment     constr
_refine_ls_weighting_scheme     calc
_refine_ls_weighting_details
                      'w=1/[\s^2^(Fo^2^)+(0.0260P)^2^] where P=(Fo^2^+2Fc^2^)/3'
_atom_sites_solution_hydrogens     geom
_atom_sites_solution_primary     direct
_atom_sites_solution_secondary     ?
_refine_ls_shift/su_max     0.000
_refine_ls_shift/su_mean     0.000
_refine_diff_density_max     0.323
_refine_diff_density_min     -0.436
_refine_ls_extinction_method     none
_refine_ls_extinction_coef     .
_refine_ls_abs_structure_details
;
Flack <i>x</i> determined using 1789 quotients
[(<i>I</i>^+^)-(<i>I</i>^-^)]/[(<i>I</i>^+^)+(<i>I</i>^-^)]
(Parsons <i>et al.</i>,  2013).
;
_refine_ls_abs_structure_Flack     -0.09(5)
loop_
    _atom_type_symbol
    _atom_type_description
    _atom_type_scat_dispersion_real
    _atom_type_scat_dispersion_imag
    _atom_type_scat_source
    'C' 'C' 0.0033 0.0016
                         'International Tables Vol C Tables 4.2.6.8 and 6.1.1.4'
    'H' 'H' 0.0000 0.0000
                         'International Tables Vol C Tables 4.2.6.8 and 6.1.1.4'
    'B' 'B' 0.0013 0.0007
                         'International Tables Vol C Tables 4.2.6.8 and 6.1.1.4'
    'Cl' 'Cl' 0.1484 0.1585
                         'International Tables Vol C Tables 4.2.6.8 and 6.1.1.4'
    'N' 'N' 0.0061 0.0033
                         'International Tables Vol C Tables 4.2.6.8 and 6.1.1.4'
    'Na' 'Na' 0.0362 0.0249
                         'International Tables Vol C Tables 4.2.6.8 and 6.1.1.4'
    'O' 'O' 0.0106 0.0060
                         'International Tables Vol C Tables 4.2.6.8 and 6.1.1.4'
    'S' 'S' 0.1246 0.1234
                         'International Tables Vol C Tables 4.2.6.8 and 6.1.1.4'
_computing_data_collection
;
CrysAlisPro (Rigaku OD, 2015)
;
_computing_cell_refinement
;
CrysAlisPro (Rigaku OD, 2015)
;
_computing_data_reduction
;
CrysAlisPro (Rigaku OD, 2015)
;
_computing_structure_solution
;
ShelXT (Sheldrick, 2015a)
;
_computing_structure_refinement
;
ShelXL (Sheldrick, 2015b)
;
_computing_molecular_graphics
;
DIAMOND (Brandenburg & Putz, 1999)
;
_computing_publication_material
;
<i>OLEX2</i> (Dolomanov <i>et al.</i>,  2009)
;
loop_
    _atom_site_type_symbol
    _atom_site_label
    _atom_site_fract_x
    _atom_site_fract_y
    _atom_site_fract_z
    _atom_site_U_iso_or_equiv
    _atom_site_adp_type
    _atom_site_calc_flag
    _atom_site_occupancy
    _atom_site_disorder_assembly
    _atom_site_disorder_group
    Cl Cl3 0.54490(10) 0.60120(8) 0.50279(5) 0.0174(2) Uani d 1 . .
    Cl Cl6 1.01248(10) 0.32550(8) 0.37747(5) 0.0167(2) Uani d 1 . .
    Cl Cl5 1.06356(11) 0.58650(8) 0.30581(5) 0.0194(2) Uani d 1 . .
    Cl Cl8 0.43371(11) 0.66888(8) 0.33691(5) 0.0183(2) Uani d 1 . .
    Cl Cl2 0.68060(11) 0.32798(8) 0.49788(5) 0.0183(2) Uani d 1 . .
    Cl Cl4 0.79016(11) 0.76099(7) 0.38771(5) 0.0181(2) Uani d 1 . .
    Cl Cl10 0.88045(11) 0.39211(9) 0.21212(5) 0.0189(2) Uani d 1 . .
    Cl Cl11 0.65146(11) 0.23842(8) 0.32551(5) 0.0171(2) Uani d 1 . .
    Cl Cl12 0.49042(11) 0.44663(8) 0.22120(5) 0.0186(2) Uani d 1 . .
    Cl Cl9 0.74597(11) 0.66169(8) 0.21672(5) 0.0197(2) Uani d 1 . .
    Cl Cl7 0.37526(11) 0.40537(8) 0.39531(5) 0.0172(2) Uani d 1 . .
    S S1 0.11196(13) 0.57107(9) 0.11604(6) 0.0263(3) Uani d 1 . .
    Na Na1 0.19934(19) 0.38485(15) 0.25524(9) 0.0273(4) Uani d 1 . .
    O O1 0.1870(3) 0.4912(2) 0.15243(16) 0.0274(8) Uani d 1 . .
    N N1 0.9459(4) 0.5473(3) 0.49125(17) 0.0160(7) Uani d 1 . .
    B B1 0.8383(5) 0.5239(4) 0.4285(2) 0.0108(9) Uani d 1 . .
    B B6 0.8625(5) 0.4148(4) 0.3718(2) 0.0112(9) Uani d 1 . .
    B B10 0.7980(5) 0.4478(4) 0.2875(2) 0.0127(9) Uani d 1 . .
    B B7 0.5540(5) 0.4545(3) 0.3782(2) 0.0122(9) Uani d 1 . .
    B B2 0.7093(5) 0.4170(4) 0.4290(2) 0.0118(9) Uani d 1 . .
    C C1 0.8866(5) 0.6276(4) 0.5402(2) 0.0263(11) Uani d 1 . .
    H H1A 0.860583 0.688810 0.515050 0.039 Uiso calc 1 . .
    H H1B 0.959336 0.644482 0.573805 0.039 Uiso calc 1 . .
    H H1C 0.802058 0.600510 0.562979 0.039 Uiso calc 1 . .
    B B5 0.8909(5) 0.5418(4) 0.3378(2) 0.0123(9) Uani d 1 . .
    B B4 0.7569(5) 0.6247(3) 0.3761(2) 0.0128(9) Uani d 1 . .
    B B9 0.7332(5) 0.5772(3) 0.2902(2) 0.0122(9) Uani d 1 . .
    B B11 0.6889(5) 0.3712(4) 0.3426(2) 0.0130(10) Uani d 1 . .
    B B3 0.6441(4) 0.5479(4) 0.4315(2) 0.0106(9) Uani d 1 . .
    C C2 1.0899(5) 0.5885(4) 0.4670(2) 0.0314(12) Uani d 1 . .
    H H2A 1.134523 0.539081 0.436710 0.047 Uiso calc 1 . .
    H H2B 1.152153 0.600198 0.505865 0.047 Uiso calc 1 . .
    H H2C 1.075159 0.652549 0.442895 0.047 Uiso calc 1 . .
    B B8 0.5822(5) 0.5814(4) 0.3473(2) 0.0117(9) Uani d 1 . .
    C C3 0.9774(6) 0.4535(4) 0.5346(3) 0.0359(13) Uani d 1 . .
    H H3A 0.889899 0.431478 0.557199 0.054 Uiso calc 1 . .
    H H3B 1.049605 0.470500 0.568433 0.054 Uiso calc 1 . .
    H H3C 1.012930 0.398568 0.505844 0.054 Uiso calc 1 . .
    B B12 0.6101(5) 0.4728(3) 0.2921(2) 0.0120(9) Uani d 1 . .
    O O2 0.1730(4) 0.6032(3) 0.05292(16) 0.0382(9) Uani d 1 . .
loop_
    _atom_site_aniso_label
    _atom_site_aniso_U_11
    _atom_site_aniso_U_22
    _atom_site_aniso_U_33
    _atom_site_aniso_U_12
    _atom_site_aniso_U_13
    _atom_site_aniso_U_23
    Cl3 0.0191(5) 0.0190(5) 0.0140(5) 0.0024(4) 0.0047(4) -0.0039(4)
    Cl6 0.0121(5) 0.0151(5) 0.0231(5) 0.0039(4) -0.0010(4) -0.0001(4)
    Cl5 0.0131(5) 0.0220(6) 0.0231(5) -0.0063(4) 0.0040(4) -0.0007(4)
    Cl8 0.0164(5) 0.0185(5) 0.0200(5) 0.0073(4) -0.0030(4) 0.0016(4)
    Cl2 0.0239(5) 0.0172(5) 0.0138(5) -0.0002(4) 0.0010(4) 0.0054(4)
    Cl4 0.0229(6) 0.0098(5) 0.0217(5) -0.0018(4) 0.0002(4) -0.0018(4)
    Cl10 0.0191(5) 0.0234(6) 0.0141(5) -0.0009(4) 0.0052(4) -0.0054(4)
    Cl11 0.0212(5) 0.0117(5) 0.0183(5) -0.0027(4) -0.0042(4) -0.0031(4)
    Cl12 0.0170(5) 0.0256(6) 0.0131(5) -0.0022(4) -0.0049(4) -0.0010(4)
    Cl9 0.0252(5) 0.0191(6) 0.0149(5) -0.0024(4) 0.0008(4) 0.0070(4)
    Cl7 0.0099(5) 0.0225(5) 0.0193(5) -0.0037(4) 0.0022(4) 0.0002(5)
    S1 0.0254(6) 0.0214(6) 0.0322(7) 0.0024(5) -0.0012(5) 0.0017(5)
    Na1 0.0230(9) 0.0285(11) 0.0303(10) 0.0011(8) 0.0057(8) 0.0049(8)
    O1 0.0253(17) 0.0265(19) 0.0303(19) -0.0009(15) -0.0034(15) 0.0026(15)
    N1 0.0158(17) 0.0180(19) 0.0140(18) 0.0008(15) -0.0060(15) -0.0035(15)
    B1 0.011(2) 0.009(2) 0.012(2) 0.0009(17) -0.0018(19) -0.0025(18)
    B6 0.010(2) 0.013(2) 0.010(2) 0.0026(18) 0.0006(18) -0.0012(18)
    B10 0.009(2) 0.016(2) 0.013(2) -0.0010(18) -0.0003(18) -0.0010(19)
    B7 0.008(2) 0.015(2) 0.014(2) -0.0011(18) -0.0003(19) 0.0004(18)
    B2 0.013(2) 0.013(2) 0.009(2) -0.0019(18) -0.0010(18) 0.0008(18)
    C1 0.027(2) 0.032(3) 0.020(2) 0.005(2) -0.008(2) -0.012(2)
    B5 0.011(2) 0.014(2) 0.012(2) -0.0023(18) 0.0009(19) -0.0007(18)
    B4 0.015(2) 0.009(2) 0.015(2) -0.0027(18) 0.0004(19) 0.0014(17)
    B9 0.013(2) 0.014(2) 0.009(2) -0.0013(19) 0.0012(18) 0.0028(18)
    B11 0.013(2) 0.015(2) 0.011(2) -0.0015(18) -0.0022(18) -0.0028(18)
    B3 0.009(2) 0.012(2) 0.011(2) 0.0011(18) 0.0007(18) 0.0003(18)
    C2 0.017(2) 0.049(4) 0.029(3) -0.007(2) -0.005(2) -0.012(2)
    B8 0.011(2) 0.011(2) 0.013(2) -0.0001(18) -0.0029(18) 0.0032(18)
    C3 0.054(4) 0.026(3) 0.028(3) 0.001(2) -0.028(2) 0.004(2)
    B12 0.013(2) 0.014(2) 0.009(2) -0.0008(18) -0.0004(19) 0.0007(18)
    O2 0.049(2) 0.041(2) 0.0248(19) -0.0089(19) -0.0077(16) 0.0012(17)
_geom_special_details
;
 All esds (except the esd in the dihedral angle between two l.s. planes)
 are estimated using the full covariance matrix.  The cell esds are taken
 into account individually in the estimation of esds in distances, angles
 and torsion angles; correlations between esds in cell parameters are only
 used when they are defined by crystal symmetry.  An approximate (isotropic)
 treatment of cell esds is used for estimating esds involving l.s. planes.
;
loop_
    _geom_bond_atom_site_label_1
    _geom_bond_atom_site_label_2
    _geom_bond_site_symmetry_2
    _geom_bond_distance
    _geom_bond_publ_flag
    Cl4 Na1 3_655 3.209(2) y
    Cl5 Na1 1_655 3.050(2) y
    Cl6 Na1 1_655 3.031(2) y
    Cl7 Na1 . 3.179(2) y
    Cl9 Na1 3_655 2.975(2) y
    Cl10 Na1 1_655 3.051(2) y
    Cl12 Na1 . 2.870(2) y
    S1 O1 . 1.428(3) y
    S1 O2 . 1.412(4) y
    Na1 O1 . 2.428(4) y
    Cl2 B2 . 1.785(5) y
    Cl3 B3 . 1.797(4) y
    Cl4 B4 . 1.800(5) y
    Cl5 B5 . 1.800(5) y
    Cl6 B6 . 1.801(4) y
    Cl7 B7 . 1.792(5) y
    Cl8 B8 . 1.783(4) y
    Cl9 B9 . 1.803(4) y
    Cl10 B10 . 1.800(5) y
    Cl11 B11 . 1.779(5) y
    Cl12 B12 . 1.796(5) y
    N1 B1 . 1.600(5) y
    N1 C1 . 1.510(5) y
    N1 C2 . 1.503(5) y
    N1 C3 . 1.503(6) y
    B1 B6 . 1.803(6) ?
    B1 B2 . 1.820(6) ?
    B1 B5 . 1.844(7) ?
    B1 B4 . 1.813(6) ?
    B1 B3 . 1.813(6) ?
    B6 B10 . 1.794(6) ?
    B6 B2 . 1.795(6) ?
    B6 B5 . 1.787(6) ?
    B6 B11 . 1.785(6) ?
    B10 B5 . 1.777(6) ?
    B10 B9 . 1.774(6) ?
    B10 B11 . 1.770(6) ?
    B10 B12 . 1.760(6) ?
    B7 B2 . 1.802(6) ?
    B7 B11 . 1.782(6) ?
    B7 B3 . 1.792(6) ?
    B7 B8 . 1.764(6) ?
    B7 B12 . 1.769(6) ?
    B2 B11 . 1.791(6) ?
    B2 B3 . 1.794(7) ?
    C1 H1A . 0.9600 ?
    C1 H1B . 0.9600 ?
    C1 H1C . 0.9600 ?
    B5 B4 . 1.794(6) ?
    B5 B9 . 1.779(6) ?
    B4 B9 . 1.792(6) ?
    B4 B3 . 1.794(6) ?
    B4 B8 . 1.791(6) ?
    B9 B8 . 1.779(6) ?
    B9 B12 . 1.760(6) ?
    B11 B12 . 1.792(7) ?
    B3 B8 . 1.785(6) ?
    C2 H2A . 0.9600 ?
    C2 H2B . 0.9600 ?
    C2 H2C . 0.9600 ?
    B8 B12 . 1.785(6) ?
    C3 H3A . 0.9600 ?
    C3 H3B . 0.9600 ?
    C3 H3C . 0.9600 ?
loop_
    _geom_angle_atom_site_label_1
    _geom_angle_atom_site_label_2
    _geom_angle_atom_site_label_3
    _geom_angle_site_symmetry_1
    _geom_angle_site_symmetry_3
    _geom_angle
    _geom_angle_publ_flag
    B6 Cl6 Na1 . 1_655 102.94(15) ?
    B5 Cl5 Na1 . 1_655 101.48(16) ?
    B4 Cl4 Na1 . 3_655 112.56(16) ?
    B10 Cl10 Na1 . 1_655 101.13(15) ?
    B12 Cl12 Na1 . . 116.54(15) ?
    B9 Cl9 Na1 . 3_655 116.86(15) ?
    B7 Cl7 Na1 . . 109.68(16) ?
    O1 S1 O2 . . 116.8(2) y
    Cl6 Na1 Cl5 1_455 1_455 74.39(5) ?
    Cl6 Na1 Cl4 1_455 3_645 124.79(7) ?
    Cl6 Na1 Cl10 1_455 1_455 71.26(5) ?
    Cl6 Na1 Cl7 1_455 . 68.74(4) ?
    Cl5 Na1 Cl4 1_455 3_645 135.81(7) ?
    Cl5 Na1 Cl10 1_455 1_455 70.67(5) ?
    Cl5 Na1 Cl7 1_455 . 82.00(5) ?
    Cl10 Na1 Cl4 1_455 3_645 78.81(5) ?
    Cl10 Na1 Cl7 1_455 . 136.21(6) ?
    Cl12 Na1 Cl6 . 1_455 141.23(7) ?
    Cl12 Na1 Cl5 . 1_455 102.65(6) ?
    Cl12 Na1 Cl4 . 3_645 84.87(5) ?
    Cl12 Na1 Cl10 . 1_455 145.50(7) ?
    Cl12 Na1 Cl9 . 3_645 98.84(6) ?
    Cl12 Na1 Cl7 . . 72.55(5) ?
    Cl9 Na1 Cl6 3_645 1_455 72.98(5) ?
    Cl9 Na1 Cl5 3_645 1_455 146.78(7) ?
    Cl9 Na1 Cl4 3_645 3_645 70.81(5) ?
    Cl9 Na1 Cl10 3_645 1_455 104.04(6) ?
    Cl9 Na1 Cl7 3_645 . 80.65(5) ?
    Cl7 Na1 Cl4 . 3_645 140.24(6) ?
    O1 Na1 Cl6 . 1_455 139.66(10) ?
    O1 Na1 Cl5 . 1_455 76.35(9) ?
    O1 Na1 Cl4 . 3_645 64.50(9) ?
    O1 Na1 Cl10 . 1_455 73.23(9) ?
    O1 Na1 Cl12 . . 72.33(9) ?
    O1 Na1 Cl9 . 3_645 134.94(10) ?
    O1 Na1 Cl7 . . 133.02(10) ?
    S1 O1 Na1 . . 147.0(2) y
    C1 N1 B1 . . 112.8(3) ?
    C2 N1 B1 . . 111.8(3) ?
    C2 N1 C1 . . 105.9(3) ?
    C2 N1 C3 . . 106.9(4) ?
    C3 N1 B1 . . 113.3(3) ?
    C3 N1 C1 . . 105.6(4) ?
    N1 B1 B6 . . 122.5(3) ?
    N1 B1 B2 . . 122.8(3) ?
    N1 B1 B5 . . 123.0(3) ?
    N1 B1 B4 . . 123.3(3) ?
    N1 B1 B3 . . 123.5(3) ?
    B6 B1 B2 . . 59.4(2) ?
    B6 B1 B5 . . 58.7(2) ?
    B6 B1 B4 . . 105.5(3) ?
    B6 B1 B3 . . 105.9(3) ?
    B2 B1 B5 . . 105.7(3) ?
    B4 B1 B2 . . 106.2(3) ?
    B4 B1 B5 . . 58.7(2) ?
    B3 B1 B2 . . 59.2(2) ?
    B3 B1 B5 . . 105.5(3) ?
    B3 B1 B4 . . 59.3(2) ?
    Cl6 B6 B1 . . 123.8(3) ?
    B10 B6 Cl6 . . 117.5(3) ?
    B10 B6 B1 . . 109.4(3) ?
    B10 B6 B2 . . 107.7(3) ?
    B2 B6 Cl6 . . 124.9(3) ?
    B2 B6 B1 . . 60.8(2) ?
    B5 B6 Cl6 . . 119.9(3) ?
    B5 B6 B1 . . 61.8(3) ?
    B5 B6 B10 . . 59.5(3) ?
    B5 B6 B2 . . 109.2(3) ?
    B11 B6 Cl6 . . 120.2(3) ?
    B11 B6 B1 . . 109.3(3) ?
    B11 B6 B10 . . 59.3(2) ?
    B11 B6 B2 . . 60.1(2) ?
    B11 B6 B5 . . 107.6(3) ?
    B6 B10 Cl10 . . 120.7(3) ?
    B5 B10 Cl10 . . 121.2(3) ?
    B5 B10 B6 . . 60.1(3) ?
    B9 B10 Cl10 . . 122.8(3) ?
    B9 B10 B6 . . 107.9(3) ?
    B9 B10 B5 . . 60.1(3) ?
    B11 B10 Cl10 . . 120.6(3) ?
    B11 B10 B6 . . 60.1(3) ?
    B11 B10 B5 . . 108.7(3) ?
    B11 B10 B9 . . 108.5(3) ?
    B12 B10 Cl10 . . 121.9(3) ?
    B12 B10 B6 . . 108.8(3) ?
    B12 B10 B5 . . 108.6(3) ?
    B12 B10 B9 . . 59.7(3) ?
    B12 B10 B11 . . 61.0(3) ?
    Cl7 B7 B2 . . 122.0(3) ?
    B11 B7 Cl7 . . 119.8(3) ?
    B11 B7 B2 . . 60.0(3) ?
    B11 B7 B3 . . 108.0(3) ?
    B3 B7 Cl7 . . 123.7(3) ?
    B3 B7 B2 . . 59.9(2) ?
    B8 B7 Cl7 . . 121.7(3) ?
    B8 B7 B2 . . 108.6(3) ?
    B8 B7 B11 . . 109.0(3) ?
    B8 B7 B3 . . 60.3(2) ?
    B8 B7 B12 . . 60.7(3) ?
    B12 B7 Cl7 . . 119.4(3) ?
    B12 B7 B2 . . 108.9(3) ?
    B12 B7 B11 . . 60.6(3) ?
    B12 B7 B3 . . 108.8(3) ?
    Cl2 B2 B1 . . 126.1(3) ?
    Cl2 B2 B6 . . 124.9(3) ?
    Cl2 B2 B7 . . 117.8(3) ?
    Cl2 B2 B11 . . 118.5(3) ?
    Cl2 B2 B3 . . 122.5(3) ?
    B6 B2 B1 . . 59.8(2) ?
    B6 B2 B7 . . 106.6(3) ?
    B7 B2 B1 . . 108.0(3) ?
    B11 B2 B1 . . 108.3(3) ?
    B11 B2 B6 . . 59.7(2) ?
    B11 B2 B7 . . 59.5(3) ?
    B11 B2 B3 . . 107.5(3) ?
    B3 B2 B1 . . 60.2(2) ?
    B3 B2 B6 . . 107.1(3) ?
    B3 B2 B7 . . 59.8(2) ?
    N1 C1 H1A . . 109.5 ?
    N1 C1 H1B . . 109.5 ?
    N1 C1 H1C . . 109.5 ?
    H1A C1 H1B . . 109.5 ?
    H1A C1 H1C . . 109.5 ?
    H1B C1 H1C . . 109.5 ?
    Cl5 B5 B1 . . 127.0(3) ?
    B6 B5 Cl5 . . 123.4(3) ?
    B6 B5 B1 . . 59.5(2) ?
    B6 B5 B4 . . 107.0(3) ?
    B10 B5 Cl5 . . 116.9(3) ?
    B10 B5 B1 . . 108.3(3) ?
    B10 B5 B6 . . 60.4(2) ?
    B10 B5 B4 . . 107.8(3) ?
    B10 B5 B9 . . 59.8(2) ?
    B4 B5 Cl5 . . 123.9(3) ?
    B4 B5 B1 . . 59.8(2) ?
    B9 B5 Cl5 . . 117.2(3) ?
    B9 B5 B1 . . 108.4(3) ?
    B9 B5 B6 . . 108.0(3) ?
    B9 B5 B4 . . 60.2(3) ?
    Cl4 B4 B1 . . 124.1(3) ?
    B5 B4 Cl4 . . 121.2(3) ?
    B5 B4 B1 . . 61.5(3) ?
    B5 B4 B3 . . 108.5(3) ?
    B9 B4 Cl4 . . 118.1(3) ?
    B9 B4 B1 . . 109.1(3) ?
    B9 B4 B5 . . 59.5(3) ?
    B9 B4 B3 . . 107.4(3) ?
    B3 B4 Cl4 . . 124.3(3) ?
    B3 B4 B1 . . 60.3(2) ?
    B8 B4 Cl4 . . 119.8(3) ?
    B8 B4 B1 . . 108.8(3) ?
    B8 B4 B5 . . 107.5(3) ?
    B8 B4 B9 . . 59.5(2) ?
    B8 B4 B3 . . 59.8(2) ?
    B10 B9 Cl9 . . 121.6(3) ?
    B10 B9 B5 . . 60.0(3) ?
    B10 B9 B4 . . 108.0(3) ?
    B10 B9 B8 . . 108.1(3) ?
    B5 B9 Cl9 . . 121.0(3) ?
    B5 B9 B4 . . 60.3(3) ?
    B5 B9 B8 . . 108.6(3) ?
    B4 B9 Cl9 . . 121.6(3) ?
    B8 B9 Cl9 . . 121.8(3) ?
    B8 B9 B4 . . 60.2(2) ?
    B12 B9 Cl9 . . 121.4(3) ?
    B12 B9 B10 . . 59.7(2) ?
    B12 B9 B5 . . 108.5(3) ?
    B12 B9 B4 . . 108.7(3) ?
    B12 B9 B8 . . 60.6(2) ?
    Cl11 B11 B6 . . 122.4(3) ?
    Cl11 B11 B7 . . 121.3(3) ?
    Cl11 B11 B2 . . 120.9(3) ?
    Cl11 B11 B12 . . 121.7(3) ?
    B6 B11 B2 . . 60.3(2) ?
    B6 B11 B12 . . 107.7(3) ?
    B10 B11 Cl11 . . 122.4(3) ?
    B10 B11 B6 . . 60.6(2) ?
    B10 B11 B7 . . 107.0(3) ?
    B10 B11 B2 . . 108.9(3) ?
    B10 B11 B12 . . 59.2(2) ?
    B7 B11 B6 . . 108.0(3) ?
    B7 B11 B2 . . 60.6(3) ?
    B7 B11 B12 . . 59.3(3) ?
    B2 B11 B12 . . 108.4(3) ?
    Cl3 B3 B1 . . 126.1(3) ?
    B7 B3 Cl3 . . 118.0(3) ?
    B7 B3 B1 . . 108.8(3) ?
    B7 B3 B2 . . 60.3(2) ?
    B7 B3 B4 . . 107.0(3) ?
    B2 B3 Cl3 . . 123.5(3) ?
    B2 B3 B1 . . 60.6(2) ?
    B2 B3 B4 . . 108.1(3) ?
    B4 B3 Cl3 . . 123.0(3) ?
    B4 B3 B1 . . 60.4(2) ?
    B8 B3 Cl3 . . 116.9(3) ?
    B8 B3 B1 . . 109.0(3) ?
    B8 B3 B7 . . 59.1(3) ?
    B8 B3 B2 . . 108.1(3) ?
    B8 B3 B4 . . 60.0(2) ?
    N1 C2 H2A . . 109.5 ?
    N1 C2 H2B . . 109.5 ?
    N1 C2 H2C . . 109.5 ?
    H2A C2 H2B . . 109.5 ?
    H2A C2 H2C . . 109.5 ?
    H2B C2 H2C . . 109.5 ?
    Cl8 B8 B4 . . 121.7(3) ?
    Cl8 B8 B3 . . 120.1(3) ?
    Cl8 B8 B12 . . 122.6(3) ?
    B7 B8 Cl8 . . 121.0(3) ?
    B7 B8 B4 . . 108.4(3) ?
    B7 B8 B9 . . 107.4(3) ?
    B7 B8 B3 . . 60.6(2) ?
    B7 B8 B12 . . 59.8(3) ?
    B9 B8 Cl8 . . 123.1(3) ?
    B9 B8 B4 . . 60.3(2) ?
    B9 B8 B3 . . 108.4(3) ?
    B9 B8 B12 . . 59.2(2) ?
    B3 B8 B4 . . 60.2(2) ?
    B12 B8 B4 . . 107.7(3) ?
    B12 B8 B3 . . 108.4(3) ?
    N1 C3 H3A . . 109.5 ?
    N1 C3 H3B . . 109.5 ?
    N1 C3 H3C . . 109.5 ?
    H3A C3 H3B . . 109.5 ?
    H3A C3 H3C . . 109.5 ?
    H3B C3 H3C . . 109.5 ?
    B10 B12 Cl12 . . 121.9(3) ?
    B10 B12 B7 . . 108.0(3) ?
    B10 B12 B9 . . 60.5(3) ?
    B10 B12 B11 . . 59.8(3) ?
    B10 B12 B8 . . 108.4(3) ?
    B7 B12 Cl12 . . 121.5(3) ?
    B7 B12 B11 . . 60.1(3) ?
    B7 B12 B8 . . 59.5(3) ?
    B9 B12 Cl12 . . 121.5(3) ?
    B9 B12 B7 . . 108.0(3) ?
    B9 B12 B11 . . 108.2(3) ?
    B9 B12 B8 . . 60.2(3) ?
    B11 B12 Cl12 . . 122.0(3) ?
    B8 B12 Cl12 . . 121.4(3) ?
    B8 B12 B11 . . 107.6(3) ?
loop_
    _geom_torsion_atom_site_label_1
    _geom_torsion_atom_site_label_2
    _geom_torsion_atom_site_label_3
    _geom_torsion_atom_site_label_4
    _geom_torsion_site_symmetry_1
    _geom_torsion_site_symmetry_2
    _geom_torsion_site_symmetry_3
    _geom_torsion_site_symmetry_4
    _geom_torsion
    _geom_torsion_publ_flag
    Cl3 B3 B8 Cl8 . . . . 2.8(5) ?
    Cl3 B3 B8 B7 . . . . -108.0(3) ?
    Cl3 B3 B8 B4 . . . . 114.4(3) ?
    Cl3 B3 B8 B9 . . . . 152.0(3) ?
    Cl3 B3 B8 B12 . . . . -145.3(3) ?
    Cl6 B6 B10 Cl10 . . . . 0.6(5) ?
    Cl6 B6 B10 B5 . . . . -110.2(3) ?
    Cl6 B6 B10 B9 . . . . -148.0(3) ?
    Cl6 B6 B10 B11 . . . . 110.5(3) ?
    Cl6 B6 B10 B12 . . . . 148.7(3) ?
    Cl6 B6 B2 Cl2 . . . . -2.3(5) ?
    Cl6 B6 B2 B1 . . . . 112.8(4) ?
    Cl6 B6 B2 B7 . . . . -145.7(3) ?
    Cl6 B6 B2 B11 . . . . -107.8(4) ?
    Cl6 B6 B2 B3 . . . . 151.6(3) ?
    Cl6 B6 B5 Cl5 . . . . 1.8(5) ?
    Cl6 B6 B5 B1 . . . . -114.9(3) ?
    Cl6 B6 B5 B10 . . . . 106.2(3) ?
    Cl6 B6 B5 B4 . . . . -152.6(3) ?
    Cl6 B6 B5 B9 . . . . 143.9(3) ?
    Cl6 B6 B11 Cl11 . . . . 5.7(5) ?
    Cl6 B6 B11 B10 . . . . -106.0(3) ?
    Cl6 B6 B11 B7 . . . . 154.2(3) ?
    Cl6 B6 B11 B2 . . . . 115.4(3) ?
    Cl6 B6 B11 B12 . . . . -143.1(3) ?
    Cl5 B5 B4 Cl4 . . . . -2.0(5) ?
    Cl5 B5 B4 B1 . . . . -116.6(4) ?
    Cl5 B5 B4 B9 . . . . 104.5(4) ?
    Cl5 B5 B4 B3 . . . . -155.8(3) ?
    Cl5 B5 B4 B8 . . . . 141.1(3) ?
    Cl5 B5 B9 Cl9 . . . . -4.2(5) ?
    Cl5 B5 B9 B10 . . . . 106.8(3) ?
    Cl5 B5 B9 B4 . . . . -115.4(3) ?
    Cl5 B5 B9 B8 . . . . -152.6(3) ?
    Cl5 B5 B9 B12 . . . . 143.1(3) ?
    Cl8 B8 B12 Cl12 . . . . 1.0(5) ?
    Cl8 B8 B12 B10 . . . . 149.9(3) ?
    Cl8 B8 B12 B7 . . . . -109.5(4) ?
    Cl8 B8 B12 B9 . . . . 111.9(4) ?
    Cl8 B8 B12 B11 . . . . -146.9(3) ?
    Cl2 B2 B11 Cl11 . . . . -3.7(5) ?
    Cl2 B2 B11 B6 . . . . -115.9(3) ?
    Cl2 B2 B11 B10 . . . . -153.4(3) ?
    Cl2 B2 B11 B7 . . . . 107.3(3) ?
    Cl2 B2 B11 B12 . . . . 143.8(3) ?
    Cl2 B2 B3 Cl3 . . . . 0.1(5) ?
    Cl2 B2 B3 B1 . . . . 116.1(4) ?
    Cl2 B2 B3 B7 . . . . -105.7(4) ?
    Cl2 B2 B3 B4 . . . . 154.7(3) ?
    Cl2 B2 B3 B8 . . . . -141.8(3) ?
    Cl4 B4 B9 Cl9 . . . . 1.4(5) ?
    Cl4 B4 B9 B10 . . . . 149.3(3) ?
    Cl4 B4 B9 B5 . . . . 111.5(3) ?
    Cl4 B4 B9 B8 . . . . -109.8(3) ?
    Cl4 B4 B9 B12 . . . . -147.4(3) ?
    Cl4 B4 B3 Cl3 . . . . 2.9(5) ?
    Cl4 B4 B3 B1 . . . . -113.1(4) ?
    Cl4 B4 B3 B7 . . . . 144.6(3) ?
    Cl4 B4 B3 B2 . . . . -151.8(3) ?
    Cl4 B4 B3 B8 . . . . 107.3(4) ?
    Cl4 B4 B8 Cl8 . . . . -5.6(5) ?
    Cl4 B4 B8 B7 . . . . -153.0(3) ?
    Cl4 B4 B8 B9 . . . . 107.1(3) ?
    Cl4 B4 B8 B3 . . . . -114.7(4) ?
    Cl4 B4 B8 B12 . . . . 143.8(3) ?
    Cl10 B10 B5 Cl5 . . . . 5.2(5) ?
    Cl10 B10 B5 B1 . . . . -146.4(3) ?
    Cl10 B10 B5 B6 . . . . -109.8(4) ?
    Cl10 B10 B5 B4 . . . . 150.3(3) ?
    Cl10 B10 B5 B9 . . . . 112.5(4) ?
    Cl10 B10 B9 Cl9 . . . . 0.1(5) ?
    Cl10 B10 B9 B5 . . . . -109.9(4) ?
    Cl10 B10 B9 B4 . . . . -147.8(3) ?
    Cl10 B10 B9 B8 . . . . 148.5(3) ?
    Cl10 B10 B9 B12 . . . . 110.5(4) ?
    Cl10 B10 B11 Cl11 . . . . -1.7(5) ?
    Cl10 B10 B11 B6 . . . . 110.1(3) ?
    Cl10 B10 B11 B7 . . . . -148.5(3) ?
    Cl10 B10 B11 B2 . . . . 147.5(3) ?
    Cl10 B10 B11 B12 . . . . -111.9(4) ?
    Cl10 B10 B12 Cl12 . . . . -1.3(5) ?
    Cl10 B10 B12 B7 . . . . 147.0(3) ?
    Cl10 B10 B12 B9 . . . . -112.1(4) ?
    Cl10 B10 B12 B11 . . . . 109.9(4) ?
    Cl10 B10 B12 B8 . . . . -150.0(3) ?
    Cl11 B11 B12 Cl12 . . . . -0.5(5) ?
    Cl11 B11 B12 B10 . . . . -111.4(4) ?
    Cl11 B11 B12 B7 . . . . 110.1(4) ?
    Cl11 B11 B12 B9 . . . . -149.2(3) ?
    Cl11 B11 B12 B8 . . . . 147.2(3) ?
    Cl9 B9 B8 Cl8 . . . . -0.4(5) ?
    Cl9 B9 B8 B7 . . . . 147.6(3) ?
    Cl9 B9 B8 B4 . . . . -110.8(4) ?
    Cl9 B9 B8 B3 . . . . -148.4(3) ?
    Cl9 B9 B8 B12 . . . . 110.7(4) ?
    Cl9 B9 B12 Cl12 . . . . -0.7(5) ?
    Cl9 B9 B12 B10 . . . . 110.8(4) ?
    Cl9 B9 B12 B7 . . . . -148.2(3) ?
    Cl9 B9 B12 B11 . . . . 148.2(3) ?
    Cl9 B9 B12 B8 . . . . -111.4(4) ?
    Cl7 B7 B2 Cl2 . . . . 0.1(5) ?
    Cl7 B7 B2 B1 . . . . -150.6(3) ?
    Cl7 B7 B2 B6 . . . . 146.4(3) ?
    Cl7 B7 B2 B11 . . . . 108.4(4) ?
    Cl7 B7 B2 B3 . . . . -113.1(4) ?
    Cl7 B7 B11 Cl11 . . . . -1.7(5) ?
    Cl7 B7 B11 B6 . . . . -150.6(3) ?
    Cl7 B7 B11 B10 . . . . 145.5(3) ?
    Cl7 B7 B11 B2 . . . . -112.0(4) ?
    Cl7 B7 B11 B12 . . . . 109.0(4) ?
    Cl7 B7 B3 Cl3 . . . . -4.1(5) ?
    Cl7 B7 B3 B1 . . . . 148.3(3) ?
    Cl7 B7 B3 B2 . . . . 110.5(4) ?
    Cl7 B7 B3 B4 . . . . -148.0(3) ?
    Cl7 B7 B3 B8 . . . . -110.3(4) ?
    Cl7 B7 B8 Cl8 . . . . 3.9(5) ?
    Cl7 B7 B8 B4 . . . . 151.5(3) ?
    Cl7 B7 B8 B9 . . . . -144.9(3) ?
    Cl7 B7 B8 B3 . . . . 113.4(4) ?
    Cl7 B7 B8 B12 . . . . -108.3(4) ?
    Cl7 B7 B12 Cl12 . . . . 1.7(5) ?
    Cl7 B7 B12 B10 . . . . -146.7(3) ?
    Cl7 B7 B12 B9 . . . . 149.3(3) ?
    Cl7 B7 B12 B11 . . . . -109.7(4) ?
    Cl7 B7 B12 B8 . . . . 112.1(3) ?
    Na1 Cl6 B6 B1 1_655 . . . -106.3(3) ?
    Na1 Cl6 B6 B10 1_655 . . . 36.8(3) ?
    Na1 Cl6 B6 B2 1_655 . . . 178.1(3) ?
    Na1 Cl6 B6 B5 1_655 . . . -32.1(3) ?
    Na1 Cl6 B6 B11 1_655 . . . 105.4(3) ?
    Na1 Cl5 B5 B1 1_655 . . . 104.0(3) ?
    Na1 Cl5 B5 B6 1_655 . . . 29.3(4) ?
    Na1 Cl5 B5 B10 1_655 . . . -41.6(3) ?
    Na1 Cl5 B5 B4 1_655 . . . 179.4(3) ?
    Na1 Cl5 B5 B9 1_655 . . . -109.7(3) ?
    Na1 Cl4 B4 B1 3_655 . . . 143.7(3) ?
    Na1 Cl4 B4 B5 3_655 . . . 69.0(3) ?
    Na1 Cl4 B4 B9 3_655 . . . -0.5(3) ?
    Na1 Cl4 B4 B3 3_655 . . . -141.4(3) ?
    Na1 Cl4 B4 B8 3_655 . . . -69.6(3) ?
    Na1 Cl10 B10 B6 1_655 . . . -37.0(3) ?
    Na1 Cl10 B10 B5 1_655 . . . 34.4(3) ?
    Na1 Cl10 B10 B9 1_655 . . . 106.8(3) ?
    Na1 Cl10 B10 B11 1_655 . . . -108.1(3) ?
    Na1 Cl10 B10 B12 1_655 . . . 179.1(3) ?
    Na1 Cl12 B12 B10 . . . . 147.4(3) ?
    Na1 Cl12 B12 B7 . . . . 3.4(4) ?
    Na1 Cl12 B12 B9 . . . . -139.9(3) ?
    Na1 Cl12 B12 B11 . . . . 75.5(3) ?
    Na1 Cl12 B12 B8 . . . . -67.8(3) ?
    Na1 Cl9 B9 B10 3_655 . . . -145.2(3) ?
    Na1 Cl9 B9 B5 3_655 . . . -73.5(3) ?
    Na1 Cl9 B9 B4 3_655 . . . -1.5(4) ?
    Na1 Cl9 B9 B8 3_655 . . . 70.7(3) ?
    Na1 Cl9 B9 B12 3_655 . . . 143.3(3) ?
    Na1 Cl7 B7 B2 . . . . -147.3(3) ?
    Na1 Cl7 B7 B11 . . . . -76.1(3) ?
    Na1 Cl7 B7 B3 . . . . 139.9(3) ?
    Na1 Cl7 B7 B8 . . . . 66.7(3) ?
    Na1 Cl7 B7 B12 . . . . -5.1(3) ?
    N1 B1 B6 Cl6 . . . . -2.8(6) ?
    N1 B1 B6 B10 . . . . -148.5(3) ?
    N1 B1 B6 B2 . . . . 111.7(4) ?
    N1 B1 B6 B5 . . . . -111.5(4) ?
    N1 B1 B6 B11 . . . . 148.3(4) ?
    N1 B1 B2 Cl2 . . . . 2.0(5) ?
    N1 B1 B2 B6 . . . . -111.2(4) ?
    N1 B1 B2 B7 . . . . 149.6(3) ?
    N1 B1 B2 B11 . . . . -147.5(3) ?
    N1 B1 B2 B3 . . . . 112.4(4) ?
    N1 B1 B5 Cl5 . . . . 0.0(6) ?
    N1 B1 B5 B6 . . . . 110.8(4) ?
    N1 B1 B5 B10 . . . . 147.9(3) ?
    N1 B1 B5 B4 . . . . -111.8(4) ?
    N1 B1 B5 B9 . . . . -148.7(3) ?
    N1 B1 B4 Cl4 . . . . 1.1(5) ?
    N1 B1 B4 B5 . . . . 111.3(4) ?
    N1 B1 B4 B9 . . . . 148.1(4) ?
    N1 B1 B4 B3 . . . . -112.3(4) ?
    N1 B1 B4 B8 . . . . -148.6(4) ?
    N1 B1 B3 Cl3 . . . . 0.7(6) ?
    N1 B1 B3 B7 . . . . -148.9(4) ?
    N1 B1 B3 B2 . . . . -111.2(4) ?
    N1 B1 B3 B4 . . . . 111.8(4) ?
    N1 B1 B3 B8 . . . . 148.3(4) ?
    B1 B6 B10 Cl10 . . . . 148.6(3) ?
    B1 B6 B10 B5 . . . . 37.9(3) ?
    B1 B6 B10 B9 . . . . 0.1(4) ?
    B1 B6 B10 B11 . . . . -101.4(3) ?
    B1 B6 B10 B12 . . . . -63.2(4) ?
    B1 B6 B2 Cl2 . . . . -115.1(4) ?
    B1 B6 B2 B7 . . . . 101.5(3) ?
    B1 B6 B2 B11 . . . . 139.4(3) ?
    B1 B6 B2 B3 . . . . 38.8(3) ?
    B1 B6 B5 Cl5 . . . . 116.7(4) ?
    B1 B6 B5 B10 . . . . -138.9(3) ?
    B1 B6 B5 B4 . . . . -37.7(3) ?
    B1 B6 B5 B9 . . . . -101.2(3) ?
    B1 B6 B11 Cl11 . . . . -146.7(3) ?
    B1 B6 B11 B10 . . . . 101.6(3) ?
    B1 B6 B11 B7 . . . . 1.8(4) ?
    B1 B6 B11 B2 . . . . -37.0(3) ?
    B1 B6 B11 B12 . . . . 64.5(4) ?
    B1 B2 B11 Cl11 . . . . 148.5(3) ?
    B1 B2 B11 B6 . . . . 36.3(3) ?
    B1 B2 B11 B10 . . . . -1.3(4) ?
    B1 B2 B11 B7 . . . . -100.6(3) ?
    B1 B2 B11 B12 . . . . -64.1(4) ?
    B1 B2 B3 Cl3 . . . . -116.0(4) ?
    B1 B2 B3 B7 . . . . 138.2(3) ?
    B1 B2 B3 B4 . . . . 38.6(3) ?
    B1 B2 B3 B8 . . . . 102.1(3) ?
    B1 B5 B4 Cl4 . . . . 114.6(4) ?
    B1 B5 B4 B9 . . . . -138.9(3) ?
    B1 B5 B4 B3 . . . . -39.1(3) ?
    B1 B5 B4 B8 . . . . -102.3(3) ?
    B1 B5 B9 Cl9 . . . . 148.0(3) ?
    B1 B5 B9 B10 . . . . -101.0(3) ?
    B1 B5 B9 B4 . . . . 36.8(3) ?
    B1 B5 B9 B8 . . . . -0.4(4) ?
    B1 B5 B9 B12 . . . . -64.7(4) ?
    B1 B4 B9 Cl9 . . . . -147.8(3) ?
    B1 B4 B9 B10 . . . . 0.1(4) ?
    B1 B4 B9 B5 . . . . -37.7(3) ?
    B1 B4 B9 B8 . . . . 101.0(3) ?
    B1 B4 B9 B12 . . . . 63.4(4) ?
    B1 B4 B3 Cl3 . . . . 116.1(4) ?
    B1 B4 B3 B7 . . . . -102.3(3) ?
    B1 B4 B3 B2 . . . . -38.7(3) ?
    B1 B4 B3 B8 . . . . -139.5(3) ?
    B1 B4 B8 Cl8 . . . . 145.6(3) ?
    B1 B4 B8 B7 . . . . -1.7(4) ?
    B1 B4 B8 B9 . . . . -101.6(3) ?
    B1 B4 B8 B3 . . . . 36.6(3) ?
    B1 B4 B8 B12 . . . . -64.9(4) ?
    B1 B3 B8 Cl8 . . . . -148.2(3) ?
    B1 B3 B8 B7 . . . . 101.0(3) ?
    B1 B3 B8 B4 . . . . -36.6(3) ?
    B1 B3 B8 B9 . . . . 1.0(4) ?
    B1 B3 B8 B12 . . . . 63.7(4) ?
    B6 B1 B2 Cl2 . . . . 113.2(4) ?
    B6 B1 B2 B7 . . . . -99.1(3) ?
    B6 B1 B2 B11 . . . . -36.2(3) ?
    B6 B1 B2 B3 . . . . -136.4(3) ?
    B6 B1 B5 Cl5 . . . . -110.9(4) ?
    B6 B1 B5 B10 . . . . 37.0(3) ?
    B6 B1 B5 B4 . . . . 137.4(3) ?
    B6 B1 B5 B9 . . . . 100.4(3) ?
    B6 B1 B4 Cl4 . . . . -147.0(3) ?
    B6 B1 B4 B5 . . . . -36.9(3) ?
    B6 B1 B4 B9 . . . . -0.1(4) ?
    B6 B1 B4 B3 . . . . 99.6(3) ?
    B6 B1 B4 B8 . . . . 63.3(4) ?
    B6 B1 B3 Cl3 . . . . 150.0(3) ?
    B6 B1 B3 B7 . . . . 0.4(4) ?
    B6 B1 B3 B2 . . . . 38.1(3) ?
    B6 B1 B3 B4 . . . . -98.9(3) ?
    B6 B1 B3 B8 . . . . -62.4(4) ?
    B6 B10 B5 Cl5 . . . . 115.0(3) ?
    B6 B10 B5 B1 . . . . -36.6(3) ?
    B6 B10 B5 B4 . . . . -99.9(3) ?
    B6 B10 B5 B9 . . . . -137.7(3) ?
    B6 B10 B9 Cl9 . . . . 147.8(3) ?
    B6 B10 B9 B5 . . . . 37.8(3) ?
    B6 B10 B9 B4 . . . . -0.1(4) ?
    B6 B10 B9 B8 . . . . -63.8(4) ?
    B6 B10 B9 B12 . . . . -101.7(3) ?
    B6 B10 B11 Cl11 . . . . -111.8(4) ?
    B6 B10 B11 B7 . . . . 101.4(3) ?
    B6 B10 B11 B2 . . . . 37.4(3) ?
    B6 B10 B11 B12 . . . . 138.0(3) ?
    B6 B10 B12 Cl12 . . . . -149.0(3) ?
    B6 B10 B12 B7 . . . . -0.7(4) ?
    B6 B10 B12 B9 . . . . 100.2(3) ?
    B6 B10 B12 B11 . . . . -37.8(3) ?
    B6 B10 B12 B8 . . . . 62.3(4) ?
    B6 B2 B11 Cl11 . . . . 112.2(4) ?
    B6 B2 B11 B10 . . . . -37.5(3) ?
    B6 B2 B11 B7 . . . . -136.9(3) ?
    B6 B2 B11 B12 . . . . -100.4(3) ?
    B6 B2 B3 Cl3 . . . . -154.6(3) ?
    B6 B2 B3 B1 . . . . -38.6(3) ?
    B6 B2 B3 B7 . . . . 99.6(3) ?
    B6 B2 B3 B4 . . . . 0.0(4) ?
    B6 B2 B3 B8 . . . . 63.5(4) ?
    B6 B5 B4 Cl4 . . . . 152.2(3) ?
    B6 B5 B4 B1 . . . . 37.6(3) ?
    B6 B5 B4 B9 . . . . -101.3(3) ?
    B6 B5 B4 B3 . . . . -1.5(4) ?
    B6 B5 B4 B8 . . . . -64.7(4) ?
    B6 B5 B9 Cl9 . . . . -149.1(3) ?
    B6 B5 B9 B10 . . . . -38.0(3) ?
    B6 B5 B9 B4 . . . . 99.7(3) ?
    B6 B5 B9 B8 . . . . 62.6(4) ?
    B6 B5 B9 B12 . . . . -1.7(4) ?
    B6 B11 B12 Cl12 . . . . 148.7(3) ?
    B6 B11 B12 B10 . . . . 37.8(3) ?
    B6 B11 B12 B7 . . . . -100.8(3) ?
    B6 B11 B12 B9 . . . . 0.0(4) ?
    B6 B11 B12 B8 . . . . -63.7(4) ?
    B10 B6 B2 Cl2 . . . . 142.1(3) ?
    B10 B6 B2 B1 . . . . -102.8(3) ?
    B10 B6 B2 B7 . . . . -1.3(4) ?
    B10 B6 B2 B11 . . . . 36.6(3) ?
    B10 B6 B2 B3 . . . . -64.0(4) ?
    B10 B6 B5 Cl5 . . . . -104.4(4) ?
    B10 B6 B5 B1 . . . . 138.9(3) ?
    B10 B6 B5 B4 . . . . 101.2(3) ?
    B10 B6 B5 B9 . . . . 37.7(3) ?
    B10 B6 B11 Cl11 . . . . 111.7(4) ?
    B10 B6 B11 B7 . . . . -99.8(3) ?
    B10 B6 B11 B2 . . . . -138.6(3) ?
    B10 B6 B11 B12 . . . . -37.2(3) ?
    B10 B5 B4 Cl4 . . . . -144.1(3) ?
    B10 B5 B4 B1 . . . . 101.3(3) ?
    B10 B5 B4 B9 . . . . -37.6(3) ?
    B10 B5 B4 B3 . . . . 62.1(4) ?
    B10 B5 B4 B8 . . . . -1.0(4) ?
    B10 B5 B9 Cl9 . . . . -111.1(4) ?
    B10 B5 B9 B4 . . . . 137.7(3) ?
    B10 B5 B9 B8 . . . . 100.6(3) ?
    B10 B5 B9 B12 . . . . 36.3(3) ?
    B10 B9 B8 Cl8 . . . . -148.7(3) ?
    B10 B9 B8 B7 . . . . -0.8(4) ?
    B10 B9 B8 B4 . . . . 100.8(3) ?
    B10 B9 B8 B3 . . . . 63.3(4) ?
    B10 B9 B8 B12 . . . . -37.6(3) ?
    B10 B9 B12 Cl12 . . . . -111.4(4) ?
    B10 B9 B12 B7 . . . . 101.0(3) ?
    B10 B9 B12 B11 . . . . 37.5(3) ?
    B10 B9 B12 B8 . . . . 137.8(3) ?
    B10 B11 B12 Cl12 . . . . 110.9(4) ?
    B10 B11 B12 B7 . . . . -138.5(3) ?
    B10 B11 B12 B9 . . . . -37.8(3) ?
    B10 B11 B12 B8 . . . . -101.4(3) ?
    B7 B2 B11 Cl11 . . . . -110.9(4) ?
    B7 B2 B11 B6 . . . . 136.9(3) ?
    B7 B2 B11 B10 . . . . 99.3(4) ?
    B7 B2 B11 B12 . . . . 36.5(3) ?
    B7 B2 B3 Cl3 . . . . 105.7(3) ?
    B7 B2 B3 B1 . . . . -138.2(3) ?
    B7 B2 B3 B4 . . . . -99.7(3) ?
    B7 B2 B3 B8 . . . . -36.1(3) ?
    B7 B11 B12 Cl12 . . . . -110.6(4) ?
    B7 B11 B12 B10 . . . . 138.5(3) ?
    B7 B11 B12 B9 . . . . 100.8(3) ?
    B7 B11 B12 B8 . . . . 37.1(3) ?
    B7 B3 B8 Cl8 . . . . 110.9(3) ?
    B7 B3 B8 B4 . . . . -137.6(3) ?
    B7 B3 B8 B9 . . . . -100.0(3) ?
    B7 B3 B8 B12 . . . . -37.3(3) ?
    B7 B8 B12 Cl12 . . . . 110.6(4) ?
    B7 B8 B12 B10 . . . . -100.5(3) ?
    B7 B8 B12 B9 . . . . -138.6(3) ?
    B7 B8 B12 B11 . . . . -37.3(3) ?
    B2 B1 B6 Cl6 . . . . -114.5(4) ?
    B2 B1 B6 B10 . . . . 99.9(3) ?
    B2 B1 B6 B5 . . . . 136.8(3) ?
    B2 B1 B6 B11 . . . . 36.7(3) ?
    B2 B1 B5 Cl5 . . . . -148.7(3) ?
    B2 B1 B5 B6 . . . . -37.8(3) ?
    B2 B1 B5 B10 . . . . -0.7(4) ?
    B2 B1 B5 B4 . . . . 99.6(3) ?
    B2 B1 B5 B9 . . . . 62.7(4) ?
    B2 B1 B4 Cl4 . . . . 151.0(3) ?
    B2 B1 B4 B5 . . . . -98.9(3) ?
    B2 B1 B4 B9 . . . . -62.1(4) ?
    B2 B1 B4 B3 . . . . 37.6(3) ?
    B2 B1 B4 B8 . . . . 1.3(4) ?
    B2 B1 B3 Cl3 . . . . 111.8(4) ?
    B2 B1 B3 B7 . . . . -37.7(3) ?
    B2 B1 B3 B4 . . . . -137.0(3) ?
    B2 B1 B3 B8 . . . . -100.5(3) ?
    B2 B6 B10 Cl10 . . . . -146.9(3) ?
    B2 B6 B10 B5 . . . . 102.3(3) ?
    B2 B6 B10 B9 . . . . 64.5(4) ?
    B2 B6 B10 B11 . . . . -37.0(3) ?
    B2 B6 B10 B12 . . . . 1.2(4) ?
    B2 B6 B5 Cl5 . . . . 155.9(3) ?
    B2 B6 B5 B1 . . . . 39.3(3) ?
    B2 B6 B5 B10 . . . . -99.6(3) ?
    B2 B6 B5 B4 . . . . 1.5(4) ?
    B2 B6 B5 B9 . . . . -61.9(4) ?
    B2 B6 B11 Cl11 . . . . -109.7(4) ?
    B2 B6 B11 B10 . . . . 138.6(3) ?
    B2 B6 B11 B7 . . . . 38.8(3) ?
    B2 B6 B11 B12 . . . . 101.4(3) ?
    B2 B7 B11 Cl11 . . . . 110.3(4) ?
    B2 B7 B11 B6 . . . . -38.6(3) ?
    B2 B7 B11 B10 . . . . -102.5(3) ?
    B2 B7 B11 B12 . . . . -139.0(3) ?
    B2 B7 B3 Cl3 . . . . -114.6(3) ?
    B2 B7 B3 B1 . . . . 37.8(3) ?
    B2 B7 B3 B4 . . . . 101.6(3) ?
    B2 B7 B3 B8 . . . . 139.2(3) ?
    B2 B7 B8 Cl8 . . . . -146.1(3) ?
    B2 B7 B8 B4 . . . . 1.5(4) ?
    B2 B7 B8 B9 . . . . 65.1(4) ?
    B2 B7 B8 B3 . . . . -36.6(3) ?
    B2 B7 B8 B12 . . . . 101.7(3) ?
    B2 B7 B12 Cl12 . . . . 148.3(3) ?
    B2 B7 B12 B10 . . . . -0.1(4) ?
    B2 B7 B12 B9 . . . . -64.1(4) ?
    B2 B7 B12 B11 . . . . 36.9(3) ?
    B2 B7 B12 B8 . . . . -101.3(3) ?
    B2 B11 B12 Cl12 . . . . -147.6(3) ?
    B2 B11 B12 B10 . . . . 101.5(3) ?
    B2 B11 B12 B7 . . . . -37.0(3) ?
    B2 B11 B12 B9 . . . . 63.7(4) ?
    B2 B11 B12 B8 . . . . 0.1(4) ?
    B2 B3 B8 Cl8 . . . . 147.5(3) ?
    B2 B3 B8 B7 . . . . 36.7(3) ?
    B2 B3 B8 B4 . . . . -100.9(3) ?
    B2 B3 B8 B9 . . . . -63.3(4) ?
    B2 B3 B8 B12 . . . . -0.6(4) ?
    C1 N1 B1 B6 . . . . -167.5(4) ?
    C1 N1 B1 B2 . . . . -95.3(4) ?
    C1 N1 B1 B5 . . . . 121.3(4) ?
    C1 N1 B1 B4 . . . . 49.6(5) ?
    C1 N1 B1 B3 . . . . -23.1(5) ?
    B5 B1 B6 Cl6 . . . . 108.7(4) ?
    B5 B1 B6 B10 . . . . -36.9(3) ?
    B5 B1 B6 B2 . . . . -136.8(3) ?
    B5 B1 B6 B11 . . . . -100.1(3) ?
    B5 B1 B2 Cl2 . . . . 150.7(3) ?
    B5 B1 B2 B6 . . . . 37.4(3) ?
    B5 B1 B2 B7 . . . . -61.7(4) ?
    B5 B1 B2 B11 . . . . 1.2(4) ?
    B5 B1 B2 B3 . . . . -99.0(3) ?
    B5 B1 B4 Cl4 . . . . -110.1(4) ?
    B5 B1 B4 B9 . . . . 36.8(3) ?
    B5 B1 B4 B3 . . . . 136.5(3) ?
    B5 B1 B4 B8 . . . . 100.2(3) ?
    B5 B1 B3 Cl3 . . . . -148.8(3) ?
    B5 B1 B3 B7 . . . . 61.6(4) ?
    B5 B1 B3 B2 . . . . 99.3(3) ?
    B5 B1 B3 B4 . . . . -37.7(3) ?
    B5 B1 B3 B8 . . . . -1.2(4) ?
    B5 B6 B10 Cl10 . . . . 110.7(3) ?
    B5 B6 B10 B9 . . . . -37.8(3) ?
    B5 B6 B10 B11 . . . . -139.3(3) ?
    B5 B6 B10 B12 . . . . -101.1(3) ?
    B5 B6 B2 Cl2 . . . . -154.9(3) ?
    B5 B6 B2 B1 . . . . -39.7(3) ?
    B5 B6 B2 B7 . . . . 61.8(4) ?
    B5 B6 B2 B11 . . . . 99.7(3) ?
    B5 B6 B2 B3 . . . . -1.0(4) ?
    B5 B6 B11 Cl11 . . . . 147.8(3) ?
    B5 B6 B11 B10 . . . . 36.1(3) ?
    B5 B6 B11 B7 . . . . -63.7(4) ?
    B5 B6 B11 B2 . . . . -102.5(3) ?
    B5 B6 B11 B12 . . . . -1.1(4) ?
    B5 B10 B9 Cl9 . . . . 110.0(4) ?
    B5 B10 B9 B4 . . . . -37.9(3) ?
    B5 B10 B9 B8 . . . . -101.6(3) ?
    B5 B10 B9 B12 . . . . -139.5(3) ?
    B5 B10 B11 Cl11 . . . . -148.4(3) ?
    B5 B10 B11 B6 . . . . -36.6(3) ?
    B5 B10 B11 B7 . . . . 64.8(4) ?
    B5 B10 B11 B2 . . . . 0.8(4) ?
    B5 B10 B11 B12 . . . . 101.3(3) ?
    B5 B10 B12 Cl12 . . . . 147.3(3) ?
    B5 B10 B12 B7 . . . . -64.5(4) ?
    B5 B10 B12 B9 . . . . 36.4(3) ?
    B5 B10 B12 B11 . . . . -101.6(3) ?
    B5 B10 B12 B8 . . . . -1.5(4) ?
    B5 B4 B9 Cl9 . . . . -110.2(4) ?
    B5 B4 B9 B10 . . . . 37.8(3) ?
    B5 B4 B9 B8 . . . . 138.7(3) ?
    B5 B4 B9 B12 . . . . 101.1(3) ?
    B5 B4 B3 Cl3 . . . . 155.7(3) ?
    B5 B4 B3 B1 . . . . 39.7(3) ?
    B5 B4 B3 B7 . . . . -62.7(4) ?
    B5 B4 B3 B2 . . . . 1.0(4) ?
    B5 B4 B3 B8 . . . . -99.9(3) ?
    B5 B4 B8 Cl8 . . . . -149.3(3) ?
    B5 B4 B8 B7 . . . . 63.3(4) ?
    B5 B4 B8 B9 . . . . -36.6(3) ?
    B5 B4 B8 B3 . . . . 101.6(3) ?
    B5 B4 B8 B12 . . . . 0.1(4) ?
    B5 B9 B8 Cl8 . . . . 147.7(3) ?
    B5 B9 B8 B7 . . . . -64.4(4) ?
    B5 B9 B8 B4 . . . . 37.2(3) ?
    B5 B9 B8 B3 . . . . -0.3(4) ?
    B5 B9 B8 B12 . . . . -101.2(3) ?
    B5 B9 B12 Cl12 . . . . -147.8(3) ?
    B5 B9 B12 B10 . . . . -36.4(3) ?
    B5 B9 B12 B7 . . . . 64.6(4) ?
    B5 B9 B12 B11 . . . . 1.1(4) ?
    B5 B9 B12 B8 . . . . 101.4(3) ?
    B4 B1 B6 Cl6 . . . . 145.6(3) ?
    B4 B1 B6 B10 . . . . 0.0(4) ?
    B4 B1 B6 B2 . . . . -99.9(3) ?
    B4 B1 B6 B5 . . . . 36.9(3) ?
    B4 B1 B6 B11 . . . . -63.2(4) ?
    B4 B1 B2 Cl2 . . . . -148.0(3) ?
    B4 B1 B2 B6 . . . . 98.8(3) ?
    B4 B1 B2 B7 . . . . -0.4(4) ?
    B4 B1 B2 B11 . . . . 62.5(4) ?
    B4 B1 B2 B3 . . . . -37.6(3) ?
    B4 B1 B5 Cl5 . . . . 111.7(4) ?
    B4 B1 B5 B6 . . . . -137.4(3) ?
    B4 B1 B5 B10 . . . . -100.4(3) ?
    B4 B1 B5 B9 . . . . -37.0(3) ?
    B4 B1 B3 Cl3 . . . . -111.1(4) ?
    B4 B1 B3 B7 . . . . 99.3(3) ?
    B4 B1 B3 B2 . . . . 137.0(3) ?
    B4 B1 B3 B8 . . . . 36.5(3) ?
    B4 B5 B9 Cl9 . . . . 111.2(4) ?
    B4 B5 B9 B10 . . . . -137.7(3) ?
    B4 B5 B9 B8 . . . . -37.2(3) ?
    B4 B5 B9 B12 . . . . -101.5(3) ?
    B4 B9 B8 Cl8 . . . . 110.4(4) ?
    B4 B9 B8 B7 . . . . -101.6(3) ?
    B4 B9 B8 B3 . . . . -37.6(3) ?
    B4 B9 B8 B12 . . . . -138.4(3) ?
    B4 B9 B12 Cl12 . . . . 148.2(3) ?
    B4 B9 B12 B10 . . . . -100.4(3) ?
    B4 B9 B12 B7 . . . . 0.6(4) ?
    B4 B9 B12 B11 . . . . -62.9(4) ?
    B4 B9 B12 B8 . . . . 37.4(3) ?
    B4 B3 B8 Cl8 . . . . -111.5(4) ?
    B4 B3 B8 B7 . . . . 137.6(3) ?
    B4 B3 B8 B9 . . . . 37.6(3) ?
    B4 B3 B8 B12 . . . . 100.3(3) ?
    B4 B8 B12 Cl12 . . . . -148.1(3) ?
    B4 B8 B12 B10 . . . . 0.8(4) ?
    B4 B8 B12 B7 . . . . 101.4(3) ?
    B4 B8 B12 B9 . . . . -37.2(3) ?
    B4 B8 B12 B11 . . . . 64.0(4) ?
    B9 B10 B5 Cl5 . . . . -107.3(3) ?
    B9 B10 B5 B1 . . . . 101.1(3) ?
    B9 B10 B5 B6 . . . . 137.7(3) ?
    B9 B10 B5 B4 . . . . 37.8(3) ?
    B9 B10 B11 Cl11 . . . . 147.8(3) ?
    B9 B10 B11 B6 . . . . -100.4(3) ?
    B9 B10 B11 B7 . . . . 1.0(4) ?
    B9 B10 B11 B2 . . . . -63.0(4) ?
    B9 B10 B11 B12 . . . . 37.5(3) ?
    B9 B10 B12 Cl12 . . . . 110.8(4) ?
    B9 B10 B12 B7 . . . . -100.9(3) ?
    B9 B10 B12 B11 . . . . -138.0(3) ?
    B9 B10 B12 B8 . . . . -37.9(3) ?
    B9 B5 B4 Cl4 . . . . -106.4(4) ?
    B9 B5 B4 B1 . . . . 138.9(3) ?
    B9 B5 B4 B3 . . . . 99.8(3) ?
    B9 B5 B4 B8 . . . . 36.6(3) ?
    B9 B4 B3 Cl3 . . . . -141.4(3) ?
    B9 B4 B3 B1 . . . . 102.5(3) ?
    B9 B4 B3 B7 . . . . 0.2(4) ?
    B9 B4 B3 B2 . . . . 63.8(4) ?
    B9 B4 B3 B8 . . . . -37.0(3) ?
    B9 B4 B8 Cl8 . . . . -112.8(4) ?
    B9 B4 B8 B7 . . . . 99.9(3) ?
    B9 B4 B8 B3 . . . . 138.2(3) ?
    B9 B4 B8 B12 . . . . 36.7(3) ?
    B9 B8 B12 Cl12 . . . . -110.9(4) ?
    B9 B8 B12 B10 . . . . 38.0(3) ?
    B9 B8 B12 B7 . . . . 138.6(3) ?
    B9 B8 B12 B11 . . . . 101.2(3) ?
    B11 B6 B10 Cl10 . . . . -109.9(4) ?
    B11 B6 B10 B5 . . . . 139.3(3) ?
    B11 B6 B10 B9 . . . . 101.5(3) ?
    B11 B6 B10 B12 . . . . 38.2(3) ?
    B11 B6 B2 Cl2 . . . . 105.4(4) ?
    B11 B6 B2 B1 . . . . -139.4(3) ?
    B11 B6 B2 B7 . . . . -37.9(3) ?
    B11 B6 B2 B3 . . . . -100.7(3) ?
    B11 B6 B5 Cl5 . . . . -140.4(3) ?
    B11 B6 B5 B1 . . . . 102.9(3) ?
    B11 B6 B5 B10 . . . . -36.0(3) ?
    B11 B6 B5 B4 . . . . 65.2(4) ?
    B11 B6 B5 B9 . . . . 1.7(4) ?
    B11 B10 B5 Cl5 . . . . 151.6(3) ?
    B11 B10 B5 B1 . . . . 0.0(4) ?
    B11 B10 B5 B6 . . . . 36.6(3) ?
    B11 B10 B5 B4 . . . . -63.2(4) ?
    B11 B10 B5 B9 . . . . -101.1(3) ?
    B11 B10 B9 Cl9 . . . . -148.5(3) ?
    B11 B10 B9 B5 . . . . 101.4(3) ?
    B11 B10 B9 B4 . . . . 63.5(4) ?
    B11 B10 B9 B8 . . . . -0.1(4) ?
    B11 B10 B9 B12 . . . . -38.1(3) ?
    B11 B10 B12 Cl12 . . . . -111.1(4) ?
    B11 B10 B12 B7 . . . . 37.1(3) ?
    B11 B10 B12 B9 . . . . 138.0(3) ?
    B11 B10 B12 B8 . . . . 100.1(3) ?
    B11 B7 B2 Cl2 . . . . -108.3(3) ?
    B11 B7 B2 B1 . . . . 101.0(3) ?
    B11 B7 B2 B6 . . . . 38.0(3) ?
    B11 B7 B2 B3 . . . . 138.4(3) ?
    B11 B7 B3 Cl3 . . . . -151.7(3) ?
    B11 B7 B3 B1 . . . . 0.7(4) ?
    B11 B7 B3 B2 . . . . -37.1(3) ?
    B11 B7 B3 B4 . . . . 64.4(4) ?
    B11 B7 B3 B8 . . . . 102.1(3) ?
    B11 B7 B8 Cl8 . . . . 150.1(3) ?
    B11 B7 B8 B4 . . . . -62.3(4) ?
    B11 B7 B8 B9 . . . . 1.4(4) ?
    B11 B7 B8 B3 . . . . -100.3(3) ?
    B11 B7 B8 B12 . . . . 37.9(3) ?
    B11 B7 B12 Cl12 . . . . 111.4(4) ?
    B11 B7 B12 B10 . . . . -37.0(3) ?
    B11 B7 B12 B9 . . . . -101.0(3) ?
    B11 B7 B12 B8 . . . . -138.2(3) ?
    B11 B2 B3 Cl3 . . . . 142.5(3) ?
    B11 B2 B3 B1 . . . . -101.4(3) ?
    B11 B2 B3 B7 . . . . 36.8(3) ?
    B11 B2 B3 B4 . . . . -62.8(4) ?
    B11 B2 B3 B8 . . . . 0.7(4) ?
    B3 B1 B6 Cl6 . . . . -152.5(3) ?
    B3 B1 B6 B10 . . . . 61.9(4) ?
    B3 B1 B6 B2 . . . . -38.0(3) ?
    B3 B1 B6 B5 . . . . 98.8(3) ?
    B3 B1 B6 B11 . . . . -1.4(4) ?
    B3 B1 B2 Cl2 . . . . -110.4(4) ?
    B3 B1 B2 B6 . . . . 136.4(3) ?
    B3 B1 B2 B7 . . . . 37.3(3) ?
    B3 B1 B2 B11 . . . . 100.2(3) ?
    B3 B1 B5 Cl5 . . . . 149.7(3) ?
    B3 B1 B5 B6 . . . . -99.5(3) ?
    B3 B1 B5 B10 . . . . -62.4(4) ?
    B3 B1 B5 B4 . . . . 37.9(3) ?
    B3 B1 B5 B9 . . . . 1.0(4) ?
    B3 B1 B4 Cl4 . . . . 113.4(4) ?
    B3 B1 B4 B5 . . . . -136.5(3) ?
    B3 B1 B4 B9 . . . . -99.6(3) ?
    B3 B1 B4 B8 . . . . -36.3(3) ?
    B3 B7 B2 Cl2 . . . . 113.2(3) ?
    B3 B7 B2 B1 . . . . -37.4(3) ?
    B3 B7 B2 B6 . . . . -100.4(3) ?
    B3 B7 B2 B11 . . . . -138.4(3) ?
    B3 B7 B11 Cl11 . . . . 147.4(3) ?
    B3 B7 B11 B6 . . . . -1.5(4) ?
    B3 B7 B11 B10 . . . . -65.4(4) ?
    B3 B7 B11 B2 . . . . 37.1(3) ?
    B3 B7 B11 B12 . . . . -101.9(3) ?
    B3 B7 B8 Cl8 . . . . -109.5(3) ?
    B3 B7 B8 B4 . . . . 38.1(3) ?
    B3 B7 B8 B9 . . . . 101.7(3) ?
    B3 B7 B8 B12 . . . . 138.3(3) ?
    B3 B7 B12 Cl12 . . . . -148.1(3) ?
    B3 B7 B12 B10 . . . . 63.6(4) ?
    B3 B7 B12 B9 . . . . -0.5(4) ?
    B3 B7 B12 B11 . . . . 100.5(3) ?
    B3 B7 B12 B8 . . . . -37.6(3) ?
    B3 B2 B11 Cl11 . . . . -147.9(3) ?
    B3 B2 B11 B6 . . . . 99.9(3) ?
    B3 B2 B11 B10 . . . . 62.4(4) ?
    B3 B2 B11 B7 . . . . -37.0(3) ?
    B3 B2 B11 B12 . . . . -0.5(4) ?
    B3 B4 B9 Cl9 . . . . 148.3(3) ?
    B3 B4 B9 B10 . . . . -63.8(4) ?
    B3 B4 B9 B5 . . . . -101.6(3) ?
    B3 B4 B9 B8 . . . . 37.1(3) ?
    B3 B4 B9 B12 . . . . -0.5(4) ?
    B3 B4 B8 Cl8 . . . . 109.0(4) ?
    B3 B4 B8 B7 . . . . -38.3(3) ?
    B3 B4 B8 B9 . . . . -138.2(3) ?
    B3 B4 B8 B12 . . . . -101.5(3) ?
    B3 B8 B12 Cl12 . . . . 148.2(3) ?
    B3 B8 B12 B10 . . . . -62.8(4) ?
    B3 B8 B12 B7 . . . . 37.7(3) ?
    B3 B8 B12 B9 . . . . -100.9(3) ?
    B3 B8 B12 B11 . . . . 0.4(4) ?
    C2 N1 B1 B6 . . . . 73.4(5) ?
    C2 N1 B1 B2 . . . . 145.5(4) ?
    C2 N1 B1 B5 . . . . 2.1(5) ?
    C2 N1 B1 B4 . . . . -69.6(5) ?
    C2 N1 B1 B3 . . . . -142.2(4) ?
    B8 B7 B2 Cl2 . . . . 150.0(3) ?
    B8 B7 B2 B1 . . . . -0.7(4) ?
    B8 B7 B2 B6 . . . . -63.7(4) ?
    B8 B7 B2 B11 . . . . -101.7(3) ?
    B8 B7 B2 B3 . . . . 36.8(3) ?
    B8 B7 B11 Cl11 . . . . -148.7(3) ?
    B8 B7 B11 B6 . . . . 62.4(4) ?
    B8 B7 B11 B10 . . . . -1.5(4) ?
    B8 B7 B11 B2 . . . . 101.0(3) ?
    B8 B7 B11 B12 . . . . -38.0(3) ?
    B8 B7 B3 Cl3 . . . . 106.2(3) ?
    B8 B7 B3 B1 . . . . -101.4(3) ?
    B8 B7 B3 B2 . . . . -139.2(3) ?
    B8 B7 B3 B4 . . . . -37.7(3) ?
    B8 B7 B12 Cl12 . . . . -110.4(4) ?
    B8 B7 B12 B10 . . . . 101.2(3) ?
    B8 B7 B12 B9 . . . . 37.2(3) ?
    B8 B7 B12 B11 . . . . 138.2(3) ?
    B8 B4 B9 Cl9 . . . . 111.1(3) ?
    B8 B4 B9 B10 . . . . -100.9(3) ?
    B8 B4 B9 B5 . . . . -138.7(3) ?
    B8 B4 B9 B12 . . . . -37.6(3) ?
    B8 B4 B3 Cl3 . . . . -104.4(4) ?
    B8 B4 B3 B1 . . . . 139.5(3) ?
    B8 B4 B3 B7 . . . . 37.2(3) ?
    B8 B4 B3 B2 . . . . 100.9(3) ?
    B8 B9 B12 Cl12 . . . . 110.7(4) ?
    B8 B9 B12 B10 . . . . -137.8(3) ?
    B8 B9 B12 B7 . . . . -36.8(3) ?
    B8 B9 B12 B11 . . . . -100.4(3) ?
    C3 N1 B1 B6 . . . . -47.6(5) ?
    C3 N1 B1 B2 . . . . 24.5(5) ?
    C3 N1 B1 B5 . . . . -118.9(4) ?
    C3 N1 B1 B4 . . . . 169.5(4) ?
    C3 N1 B1 B3 . . . . 96.8(5) ?
    B12 B10 B5 Cl5 . . . . -143.6(3) ?
    B12 B10 B5 B1 . . . . 64.8(4) ?
    B12 B10 B5 B6 . . . . 101.4(3) ?
    B12 B10 B5 B4 . . . . 1.6(4) ?
    B12 B10 B5 B9 . . . . -36.3(3) ?
    B12 B10 B9 Cl9 . . . . -110.4(4) ?
    B12 B10 B9 B5 . . . . 139.5(3) ?
    B12 B10 B9 B4 . . . . 101.6(3) ?
    B12 B10 B9 B8 . . . . 38.0(3) ?
    B12 B10 B11 Cl11 . . . . 110.2(4) ?
    B12 B10 B11 B6 . . . . -138.0(3) ?
    B12 B10 B11 B7 . . . . -36.6(3) ?
    B12 B10 B11 B2 . . . . -100.6(4) ?
    B12 B7 B2 Cl2 . . . . -145.5(3) ?
    B12 B7 B2 B1 . . . . 63.8(4) ?
    B12 B7 B2 B6 . . . . 0.8(4) ?
    B12 B7 B2 B11 . . . . -37.2(3) ?
    B12 B7 B2 B3 . . . . 101.3(3) ?
    B12 B7 B11 Cl11 . . . . -110.7(4) ?
    B12 B7 B11 B6 . . . . 100.4(3) ?
    B12 B7 B11 B10 . . . . 36.5(3) ?
    B12 B7 B11 B2 . . . . 139.0(3) ?
    B12 B7 B3 Cl3 . . . . 144.0(3) ?
    B12 B7 B3 B1 . . . . -63.6(4) ?
    B12 B7 B3 B2 . . . . -101.4(3) ?
    B12 B7 B3 B4 . . . . 0.2(4) ?
    B12 B7 B3 B8 . . . . 37.8(3) ?
    B12 B7 B8 Cl8 . . . . 112.2(4) ?
    B12 B7 B8 B4 . . . . -100.2(3) ?
    B12 B7 B8 B9 . . . . -36.5(3) ?
    B12 B7 B8 B3 . . . . -138.3(3) ?
    B12 B9 B8 Cl8 . . . . -111.1(4) ?
    B12 B9 B8 B7 . . . . 36.8(3) ?
    B12 B9 B8 B4 . . . . 138.4(3) ?
    B12 B9 B8 B3 . . . . 100.9(3) ?
    O2 S1 O1 Na1 . . . . 176.9(3) ?
_shelx_space_group_comment
;
The symmetry employed for this shelxl refinement is uniquely defined
by the following loop, which should always be used as a source of
symmetry information in preference to the above space-group names.
They are only intended as comments.
;
_shelx_estimated_absorpt_T_min     ?
_shelx_estimated_absorpt_T_max     ?
_shelx_hkl_file
;
   0   0  -2 7928.72 217.631   1
   0   0  -3 15.3697 21.7610   1
   0   0  -4 46.9190 33.4263   1
   0   0  -5-3.23849 34.4385   1
   0   0   6 12662.8 382.206   1
   0   0  -6 13897.9 385.681   1
   0   0   7 17.1224 42.6990   1
   0   0  -7-30.1036 32.3402   1
   0   0   8 17604.2 518.815   1
   0   0  -8 18304.3 519.348   1
   0   0  -9 24.9159 37.6790   1
   0   0   9 89.1485 57.6371   1
   0   0 -10 29040.5 793.478   1
   0   0  10 26943.0 788.799   1
   0   0 -11 43.4276 43.4054   1
   0   0  11 93.5359 50.7710   1
   0   0  12 2701.02 142.303   1
   0   0  13-14.6706 57.6276   1
   0   0  14 2901.91 159.292   1
   0   0  15 188.501 70.7522   1
   0   0  16 520.741 82.8156   1
   0   0  17 133.103 69.4370   1
   0   0  18 34043.3 1015.29   1
   0   0  19 39.7205 72.0114   1
   0   0  20 5.20567 70.3493   1
   0   0  21 5.64865 71.3770   1
   0   0  22 1758.04 158.019   1
   0   0  23 62.7243 84.0868   1
   0   0  24 7550.47 359.902   1
   0   0  25 123.945 88.4888   1
   0   1  -1 681.236 31.0300   3
   0   1  -2 19343.4 513.210   3
   0   1  -3 38.5335 25.3678   3
   0  -1  -3 72.9582 26.5158   1
   0  -1  -4 45.0943 33.3707   1
   0   1  -4-25.1028 33.3812   3
   0   1   4 48.7317 35.8463   1
   0  -1  -5 2274.09 93.4585   1
   0   1   5 2267.89 96.4451   1
   0  -1  -6 11073.2 316.159   1
   0   1   6 9923.48 312.537   1
   0   1   7 516.672 59.1093   1
   0  -1  -7 444.408 48.6301   1
   0  -1   7 467.110 52.4647   1
   0  -1   8 1526.81 94.9122   1
   0  -1  -8 1621.96 87.9610   1
   0   1   8 1446.68 87.9268   1
   0  -1  -9 1063.69 75.5556   1
   0  -1   9 1015.30 81.1713   1
   0   1   9 865.310 73.7301   1
   0   1  10 7793.17 276.601   1
   0  -1 -10 8309.00 280.074   1
   0  -1  10 8244.99 282.777   1
   0  -1  11 44.0514 53.7233   1
   0  -1 -11-21.0520 40.7124   1
   0   1  11-14.0793 52.0585   1
   0  -1  12 4945.71 203.875   1
   0   1  12 4321.64 193.800   1
   0  -1  13 48.8441 59.5401   1
   0   1  13 40.4491 56.6029   1
   0  -1  14 174.837 57.7326   1
   0   1  14 210.768 60.4605   1
   0  -1  15 109.571 69.1852   1
   0   1  15-4.67853 52.2853   1
   0   1  16 167.867 65.4887   1
   0  -1  16 260.633 70.3429   1
   0  -1  17 2973.81 181.931   1
   0   1  17 3048.34 181.225   1
   0   1  18 858.367 106.250   1
   0  -1  18 1157.34 119.765   1
   0  -1  19 755.598 107.176   1
   0   1  19 792.944 107.957   1
   0   1  20 101.194 74.9986   1
   0  -1  20 144.613 66.8029   1
   0   1  21-40.4201 74.8861   1
   0  -1  21 194.186 91.7596   1
   0  -1  22 1480.42 146.195   1
   0   1  22 1852.65 162.034   1
   0  -1  23 1471.89 158.876   1
   0   1  23 1587.62 154.872   1
   0  -1  24 3586.98 239.267   1
   0   1  24 3490.83 234.120   1
   0   1  25 525.227 112.868   1
   0  -1  25 440.074 116.935   1
   0   2   0 20965.6 559.323   3
   0   2   1 401.758 34.4468   3
   0   2  -1 426.701 37.9903   3
   0   2   2-15.2156 22.9007   3
   0   2  -2 14.4546 28.0073   3
   0  -2  -3 100.501 32.4545   3
   0   2   3 49.5750 27.1358   3
   0   2  -3 59.7395 33.8055   3
   0   2  -4 8139.29 242.791   3
   0  -2  -4 8081.50 235.253   3
   0  -2  -4 7853.87 239.419   1
   0   2  -5 4039.88 144.186   3
   0  -2  -5 3997.32 142.236   1
   0   2  -6 4352.70 165.610   3
   0  -2  -6 4953.18 165.692   1
   0   2  -7 35085.2 893.547   3
   0   2   7 28765.6 887.090   1
   0  -2  -7 34449.4 893.162   1
   0   2   8 1062.16 79.5057   1
   0  -2   8 992.300 82.2997   1
   0   2  -8 1052.04 71.8841   3
   0  -2  -8 1118.32 74.8503   1
   0  -2  -9 2204.51 111.301   1
   0   2   9 2173.69 118.648   1
   0   2  -9 2157.56 109.805   3
   0  -2   9 2126.91 119.763   1
   0  -2  10 57.9454 50.0886   1
   0   2  10 93.9347 51.9308   1
   0   2 -10 39.6599 41.4186   3
   0  -2 -10-64.4256 41.6174   1
   0  -2 -11 2747.09 134.696   1
   0   2  11 2483.64 132.073   1
   0   2 -11 2420.08 125.193   3
   0  -2  11 2339.86 135.508   1
   0   2 -12 2980.70 142.757   3
   0  -2  12 2694.72 147.034   1
   0   2  12 2696.73 142.393   1
   0   2  13 39.6475 46.1752   1
   0  -2  13-15.9744 54.8828   1
   0   2  14 5346.96 231.388   1
   0  -2  14 5601.95 238.300   1
   0  -2  15 96.1495 59.1461   1
   0   2  15 130.951 66.1975   1
   0  -2  16 1007.65 106.898   1
   0   2  16 803.709 92.9601   1
   0  -2  17 79.8235 66.0406   1
   0   2  17-48.8188 65.4151   1
   0   2  18 1095.57 110.628   1
   0  -2  18 1078.75 121.269   1
   0  -2  19 141.503 69.0193   1
   0   2  19 235.006 76.7191   1
   0   2  20 562.478 98.3914   1
   0  -2  20 421.187 87.2110   1
   0   2  21 45.3735 70.6288   1
   0  -2  21 215.388 90.0499   1
   0   2  22 257.710 83.6782   1
   0  -2  22 200.582 77.1855   1
   0   2  23 187.572 85.2320   1
   0  -2  23 120.199 86.2914   1
   0  -2  24 382.507 108.320   1
   0  -2  25 411.029 108.556   1
   0   3   0 26.4228 37.0481   3
   0   3   1 502.343 45.9330   3
   0   3  -1 439.635 46.7171   3
   0  -3  -2 6955.30 220.140   3
   0   3   2 7340.38 220.525   3
   0   3  -2 7419.35 225.069   3
   0   3  -3 87.0154 35.6178   3
   0   3   3 91.1517 15.0464   2
   0   3   3 141.188 35.7367   3
   0  -3  -3 71.4991 34.1170   3
   0   3   4 323.228 40.3117   3
   0   3  -4 374.640 44.9048   3
   0  -3  -4 386.053 23.0895   2
   0  -3  -4 386.044 45.2193   3
   0  -3   5 136438. 3598.49   3
   0  -3  -5 139842. 3561.87   2
   0   3  -5 140402. 3598.89   3
   0  -3  -5 137096. 3588.14   3
   0  -3   6 25856.5 711.077   3
   0  -3  -6 25558.9 673.531   2
   0  -3  -6 25811.6 706.494   1
   0   3  -6 25501.0 708.960   3
   0  -3  -6 25113.5 697.388   3
   0  -3  -7 1031.76 67.8230   3
   0   3  -7 870.717 67.2292   3
   0  -3  -7 1027.21 71.8970   1
   0  -3  -8 8881.22 281.260   3
   0  -3  -8 8755.89 291.002   1
   0   3  -8 9132.71 291.864   3
   0  -3  -9 1667.88 95.5744   1
   0  -3   9 1466.17 104.259   1
   0   3  -9 1780.92 99.6123   3
   0  -3 -10-0.51155 38.4973   1
   0  -3  10-1.51179 55.9006   1
   0   3 -10 29.4757 35.9477   3
   0  -3  11 2588.82 142.837   1
   0   3 -11 2686.39 135.362   3
   0  -3  12 91.3559 52.0353   1
   0  -3  13 9644.54 350.026   1
   0  -3  14 461.687 76.8772   1
   0  -3  15 4348.24 214.596   1
   0  -3  16 1708.82 135.865   1
   0  -3  17 633.732 91.4085   1
   0  -3  18 567.303 95.4760   1
   0  -3  19 53.1105 64.1249   1
   0  -3  20 116.473 73.3457   1
   0  -3  21 364.944 98.7808   1
   0  -3  22 300.528 99.2544   1
   0  -3  23 6040.23 314.180   1
   0  -3  24 999.146 142.019   1
   0   4   0 47941.4 1271.88   3
   0   4  -1 6348.31 211.923   3
   0   4   1 6706.66 211.785   3
   0  -4  -2 35.7420 39.9508   3
   0   4  -2 39.3438 33.0878   3
   0   4   2 41.3545 30.4051   3
   0   4   3 29163.2 789.451   3
   0   4  -3 29807.7 797.445   3
   0  -4  -3 28195.0 789.013   3
   0   4   3 29054.7 759.006   2
   0   4   4 17112.8 463.252   2
   0  -4  -4 17655.2 497.080   3
   0   4  -4 18264.8 507.327   3
   0   4   4 18376.4 498.561   3
   0   4   5 843.793 59.2682   3
   0   4  -5 892.466 67.3552   3
   0  -4  -5 775.016 61.8411   3
   0  -4  -5 813.997 36.4040   2
   0  -4  -6 82.4001 19.5449   2
   0  -4   6 49.7521 44.9540   3
   0   4  -6 83.2845 43.3575   3
   0  -4  -6 37.2478 41.0631   3
   0   4  -7 411.708 55.2604   3
   0  -4  -7 433.298 56.1434   1
   0  -4  -7 358.801 29.8755   2
   0  -4   7 443.504 62.5175   3
   0  -4  -7 334.407 50.8863   3
   0  -4  -8 4054.73 158.793   3
   0  -4  -8 4133.74 167.535   1
   0   4  -8 4125.65 169.614   3
   0  -4  -8 4049.39 130.677   2
   0  -4  -9 1649.95 73.0174   2
   0  -4  -9 1722.48 101.312   1
   0  -4  -9 1650.11 94.3481   3
   0   4  -9 1686.78 101.548   3
   0   4 -10 2526.81 128.620   3
   0  -4 -10 2235.41 92.7253   2
   0  -4 -10 2270.68 116.361   3
   0  -4 -10 2440.42 124.763   1
   0  -4  11 1926.63 123.376   1
   0  -4 -11 2054.27 110.970   3
   0  -4  12 698.418 81.6715   1
   0  -4 -12 798.420 71.3137   3
   0  -4  13 265.969 72.4752   1
   0  -4 -13 188.133 49.6632   3
   0  -4 -14 3407.02 159.839   3
   0  -4  14 3571.64 187.992   1
   0  -4 -15 9654.38 330.470   3
   0  -4  15 9205.96 360.546   1
   0  -4  16 117.007 69.5363   1
   0  -4 -16 86.1500 51.6636   3
   0  -4 -17 10456.1 362.472   3
   0  -4  17 9975.56 395.021   1
   0  -4  18 348.418 80.4984   1
   0  -4 -18 276.602 62.4234   3
   0  -4  19 1021.18 123.444   1
   0  -4 -19 1065.50 99.8778   3
   0  -4  20 3477.80 219.981   1
   0  -4 -20 3799.15 192.950   3
   0  -4 -21 594.435 81.7163   3
   0  -4  21 385.460 91.7508   1
   0  -4 -22 33.4081 52.5135   3
   0  -4  22-35.7479 72.5660   1
   0  -4  23 202.160 94.7722   1
   0  -4  24 1927.39 182.958   1
   0   5   0-8.67871 36.2030   3
   0   5   1 2757.52 121.483   3
   0   5  -1 2768.25 121.609   3
   0   5   2 2131.29 100.566   3
   0   5  -2 2102.20 104.129   3
   0  -5  -2 1955.79 106.549   3
   0   5   3 1167.89 72.8040   3
   0   5  -3 1396.95 84.3056   3
   0   5   3 1176.21 52.8116   2
   0  -5  -3 1139.31 82.3643   3
   0   5  -4 1743.81 97.0946   3
   0  -5  -4 1666.70 94.8215   3
   0   5   4 1685.08 90.9964   3
   0   5   4 1583.76 60.7486   2
   0   5   5 2918.03 124.030   3
   0   5  -5 2821.34 131.913   3
   0  -5  -5 2710.29 125.830   3
   0   5   5 2766.16 88.9834   2
   0   5  -6 844.432 73.1033   3
   0  -5  -6 667.055 66.4995   3
   0   5   6 818.251 64.2020   3
   0  -5   6 624.842 74.9628   3
   0   5  -7 1327.91 87.9473   3
   0  -5  -7 1164.24 48.7930   2
   0  -5  -7 1147.99 81.4254   3
   0  -5  -8 351.611 27.6850   2
   0  -5  -8 336.981 52.6416   1
   0   5  -8 331.346 52.0751   3
   0  -5  -8 374.279 53.0826   3
   0  -5  -9 23331.4 671.052   1
   0  -5  -9 22862.8 612.452   2
   0  -5  -9 22777.5 657.925   3
   0  -5 -10 1176.20 56.1132   2
   0  -5 -10 1073.57 80.6588   3
   0  -5 -11 1156.42 87.4056   3
   0  -5 -11 1138.99 59.5331   2
   0  -5 -12 1323.37 68.7004   2
   0  -5 -12 1456.37 100.699   3
   0  -5 -13 2649.33 142.501   3
   0  -5  13 3051.04 175.658   1
   0  -5 -13 3098.08 120.199   2
   0  -5 -14 162.228 37.5383   2
   0  -5  14 181.576 67.7113   1
   0  -5 -14 173.052 49.9546   3
   0  -5  15 3019.97 182.612   1
   0  -5 -15 3084.57 131.114   2
   0  -5 -15 2960.69 154.501   3
   0  -5 -16 565.037 74.8923   3
   0  -5  16 587.534 96.4083   1
   0  -5 -16 474.756 55.3711   2
   0  -5  17 53.3918 79.3262   1
   0  -5 -17 110.154 52.1312   3
   0  -5 -17 85.4924 40.1752   2
   0  -5 -18 136.206 43.0880   2
   0  -5  18 152.848 77.7482   1
   0  -5 -18 221.156 59.2119   3
   0  -5 -19 1303.30 108.584   3
   0  -5 -19 1279.59 90.9061   2
   0  -5  19 1266.69 134.291   1
   0  -5 -20 2136.80 145.585   3
   0  -5  20 2331.90 181.401   1
   0  -5  21 25.6604 72.7553   1
   0  -5 -21 192.274 66.9985   3
   0  -5  22 1392.64 147.741   1
   0  -5 -22 1280.43 116.137   3
   0  -5  23 6.77827 85.2019   1
   0   6   0 28075.8 788.334   3
   0   6  -1 792.488 70.6569   3
   0   6   1 727.817 64.1467   3
   0  -6  -1 660.153 76.4626   3
   0   6  -2 245.249 51.0023   3
   0  -6  -2 236.950 56.9177   3
   0   6   2 165.768 43.0915   3
   0   6  -3 308.604 50.9936   3
   0  -6  -3 301.504 55.9365   3
   0   6   3 318.842 48.0542   3
   0   6   4 942.323 47.7192   2
   0   6   4 1001.82 73.8202   3
   0   6  -4 1057.62 80.2027   3
   0  -6  -4 822.111 74.5625   3
   0   6   5 662.471 62.0913   3
   0   6  -5 626.878 66.9330   3
   0  -6  -5 490.189 65.0707   3
   0   6   5 518.431 31.9604   2
   0  -6  -6 3036.67 142.151   3
   0   6   6 3192.68 140.955   3
   0  -6  -7 947.822 81.9217   3
   0   6   7 1073.76 80.5336   3
   0  -6  -8 390.891 58.5484   3
   0  -6   8 305.694 64.0415   3
   0  -6   9 51.8434 56.4046   3
   0  -6  -9 90.9468 47.6689   3
   0  -6 -10 8477.35 242.664   2
   0  -6 -10 8647.60 297.212   3
   0  -6 -11 2274.03 132.453   3
   0  -6 -11 2541.01 91.1251   2
   0  -6 -12 2174.08 126.820   3
   0  -6 -12 2178.66 86.3866   2
   0  -6 -13 4348.76 146.650   2
   0  -6 -13 4121.05 188.811   3
   0  -6 -14 6959.04 220.244   2
   0  -6 -14 6957.83 267.707   3
   0  -6  14 6584.20 292.486   1
   0  -6 -15 97.9558 53.8175   3
   0  -6  15-64.2732 75.1611   1
   0  -6 -15-12.2798 27.0617   2
   0  -6  16 1213.37 123.857   1
   0  -6 -16 1212.88 101.065   3
   0  -6 -16 1109.87 69.4576   2
   0  -6  17 27.2830 72.8217   1
   0  -6 -17-33.7668 50.8956   3
   0  -6 -17 20.2562 32.2370   2
   0  -6 -18 25.0908 54.3509   3
   0  -6  18 123.759 84.2174   1
   0  -6  19 111.901 69.4253   1
   0  -6 -19 315.053 68.0426   3
   0  -6 -20 414.508 79.5503   3
   0  -6  20 171.131 77.1071   1
   0  -6  21 742.928 117.903   1
   0  -6 -21 722.078 93.6403   3
   0  -6  22 272.536 91.5469   1
   0  -6  23 222.442 97.7487   1
   0   7   0-38.7509 41.6149   3
   0   7   1 4574.99 187.078   3
   0  -7  -1 4674.41 194.642   3
   0  -7  -2 208.806 56.7400   3
   0   7   2 303.907 51.7777   3
   0   7   3 3263.05 145.704   3
   0  -7  -3 2748.41 147.680   3
   0  -7  -4 61.1854 48.2663   3
   0   7   4 132.218 38.3650   3
   0   7   4 212.519 27.3222   2
   0   7   5 4790.16 148.335   2
   0  -7  -5 4611.05 193.753   3
   0  -7   6 4415.08 197.840   3
   0   7   6 4379.53 134.742   2
   0  -7  -6 4404.73 188.869   3
   0  -7   7 554.326 82.1592   3
   0  -7  -7 413.983 63.3996   3
   0  -7  -8 156.320 56.0558   3
   0  -7   8 149.343 63.6312   3
   0  -7  -9 37071.8 1040.66   3
   0  -7   9 36952.7 1061.56   3
   0  -7 -10 71.1833 46.9642   3
   0  -7  10 164.422 66.2382   3
   0  -7 -11 219.038 58.7758   3
   0  -7 -12 127.909 59.3880   3
   0  -7 -13 2699.79 95.1940   2
   0  -7 -13 2859.11 154.272   3
   0  -7 -14 132.263 55.6930   3
   0  -7 -14 151.720 24.2021   2
   0  -7  15 14872.1 527.356   1
   0  -7 -15 14927.2 491.432   3
   0  -7 -15 14835.8 416.422   2
   0  -7 -16 3830.85 194.596   3
   0  -7  16 3816.85 218.706   1
   0  -7 -17 32.7602 54.5439   3
   0  -7  17-15.9818 76.5111   1
   0  -7 -18 1615.85 127.626   3
   0  -7  18 1755.95 155.259   1
   0  -7 -19 1879.07 137.383   3
   0  -7  19 1788.86 160.989   1
   0  -7  20 268.751 102.571   1
   0  -7 -20 472.526 78.6336   3
   0  -7  21 233.288 97.1547   1
   0  -7 -21-8.06059 58.9553   3
   0  -7  22 519.202 124.901   1
   0  -8   0 1984.96 126.098   3
   0  -8  -1 682.386 79.9247   3
   0  -8   1 638.644 76.3820   3
   0  -8  -2 359.689 68.1858   3
   0  -8  -3 390.388 71.6270   3
   0   8   4 63.4537 22.6466   2
   0  -8   4 14.4308 54.3681   3
   0  -8  -4 36.7041 53.2668   3
   0  -8   5 1492.21 115.340   3
   0   8   5 1578.43 67.4865   2
   0  -8  -5 1300.54 106.538   3
   0   8   6 174.820 21.6686   2
   0  -8  -6 251.399 60.7540   3
   0  -8   6 95.7168 56.9825   3
   0  -8   7 2453.05 153.340   3
   0  -8  -7 2480.79 142.896   3
   0  -8  -8 1178.93 98.8297   3
   0  -8   8 1365.70 115.931   3
   0  -8   9 27.7905 54.0138   3
   0  -8  -9 60.4803 53.5278   3
   0  -8  10 1236.99 114.280   3
   0  -8 -10 1314.85 104.057   3
   0  -8 -11 74.8733 51.2539   3
   0  -8  11 86.7063 65.6161   3
   0  -8 -12 1208.75 103.677   3
   0  -8 -13 463.627 75.0874   3
   0  -8 -14 3057.14 170.312   3
   0  -8 -15 2480.46 152.502   3
   0  -8  16 45.7705 73.8771   1
   0  -8 -16-8.33517 54.4189   3
   0  -8 -17 1972.38 141.473   3
   0  -8  17 1878.23 164.931   1
   0  -8 -18 529.991 85.6230   3
   0  -8  18 457.942 104.847   1
   0  -8  19 1201.27 132.903   1
   0  -8 -19 805.252 97.6661   3
   0  -8  20 652.878 110.169   1
   0  -8 -20 738.455 95.0307   3
   0  -8  21 1401.68 161.147   1
   0  -9   0 13.3267 51.9910   3
   0  -9   1 2605.79 151.862   3
   0  -9  -1 2378.02 145.160   3
   0  -9   2 5010.00 226.000   3
   0  -9  -2 4955.10 222.807   3
   0  -9  -3 601.619 84.4306   3
   0  -9   3 487.802 80.6592   3
   0  -9  -4 505.839 78.4607   3
   0  -9   4 669.154 88.8688   3
   0   9   4 399.621 38.9100   2
   0  -9   5 27022.6 823.911   3
   0  -9  -5 26712.3 810.051   3
   0   9   5 27786.6 741.480   2
   0  -9  -6 729.449 86.9985   3
   0   9   6 833.994 46.0989   2
   0  -9   6 830.861 99.8622   3
   0   9   7 1047.82 47.5170   2
   0  -9  -7 1033.78 100.802   3
   0  -9   7 862.238 100.583   3
   0  -9  -8 7329.26 290.609   3
   0  -9   8 7333.94 306.336   3
   0  -9  -9 4760.44 215.939   3
   0  -9   9 4251.72 221.651   3
   0  -9 -10 2275.07 144.782   3
   0  -9  10 2036.46 149.222   3
   0  -9  11 1030.54 110.675   3
   0  -9 -11 1052.01 101.184   3
   0  -9 -12 291.516 66.9071   3
   0  -9  12 240.178 76.3854   3
   0  -9 -13 586.321 83.7722   3
   0  -9 -14 0.82965 55.2326   3
   0  -9 -15 162.159 62.5997   3
   0  -9 -16 2.20335 54.5261   3
   0  -9  17 2639.52 196.949   1
   0  -9 -17 2806.96 173.509   3
   0  -9 -18 246.650 71.4099   3
   0  -9  18 267.423 104.084   1
   0  -9  19 53.7234 73.2526   1
   0  -9 -19 43.0748 60.1012   3
   0  -9 -20 2008.98 154.369   3
   0  -9  20 1964.33 178.498   1
   0 -10   0 579.286 85.7352   3
   0 -10  -1 5791.13 257.006   3
   0 -10   1 6015.96 262.423   3
   0 -10   2 1572.95 128.043   3
   0 -10  -2 1455.50 127.786   3
   0 -10   3 2705.03 164.939   3
   0 -10  -3 2858.67 166.164   3
   0 -10   4 488.134 83.7142   3
   0  10   4 578.871 48.0854   2
   0 -10  -4 381.425 82.1983   3
   0 -10   5 21.3445 63.2680   3
   0  10   5-3.58312 21.4783   2
   0 -10  -5 8.48192 66.9613   3
   0  10   6 16.8195 18.3828   2
   0 -10  -6 18.8416 55.6211   3
   0 -10   6-14.3105 67.8967   3
   0 -10  -7 103.442 65.4518   3
   0 -10   7-3.54335 69.0570   3
   0 -10  -8 47.2457 63.0652   3
   0 -10   8 99.3968 67.0660   3
   0 -10  -9 25.7965 63.9356   3
   0 -10   9 198.201 78.6848   3
   0 -10  10 488.661 91.1256   3
   0 -10 -10 300.073 73.4949   3
   0 -10  11 349.161 87.3298   3
   0 -10 -11 408.498 83.0021   3
   0 -10  12 246.185 84.9806   3
   0 -10 -12 123.792 62.1918   3
   0 -10 -13 95.9485 59.1484   3
   0 -10 -14 188.655 72.2112   3
   0 -10 -15 533.052 87.4354   3
   0 -10 -16 1288.69 122.718   3
   0 -10  17 2756.35 205.688   1
   0 -10 -17 3243.49 194.433   3
   0 -10 -18 2070.33 156.707   3
   0 -10  18 1985.36 178.926   1
   0 -10  19 925.910 140.614   1
   0 -10 -19 683.949 101.978   3
   0 -11   0-50.3916 78.7623   3
   0 -11  -1 2685.70 170.322   3
   0 -11   1 2440.45 165.091   3
   0 -11   2 8568.94 352.188   3
   0 -11  -2 9012.75 351.465   3
   0 -11  -3 50.0603 66.0262   3
   0 -11   3 90.4503 70.1277   3
   0 -11  -4 726.233 96.9029   3
   0 -11   4 634.406 97.4151   3
   0 -11   5 1410.89 131.193   3
   0 -11  -5 1696.23 137.158   3
   0 -11  -6 255.425 79.3591   3
   0 -11   6 273.131 84.8761   3
   0 -11   7 175.980 84.6515   3
   0 -11  -7 180.642 74.2627   3
   0 -11   8 366.510 83.6442   3
   0 -11  -8 311.906 77.7175   3
   0 -11  -9 3275.81 191.309   3
   0 -11   9 3417.25 209.673   3
   0 -11 -10 212.523 73.5989   3
   0 -11  10 221.933 81.4312   3
   0 -11 -11-66.5989 63.1122   3
   0 -11  11 75.4357 80.3675   3
   0 -11  12 2513.73 186.578   3
   0 -11 -12 2624.04 172.778   3
   0 -11 -13 319.249 85.2901   3
   0 -11 -14 181.097 71.7971   3
   0 -11 -15 3612.84 212.008   3
   0 -11 -16 2008.45 157.398   3
   0 -11 -17 893.813 108.393   3
   0 -11 -18 95.9334 70.7594   3
   0 -12   0 16797.0 578.755   3
   0 -12  -1 2896.59 184.326   3
   0 -12   1 2715.01 181.932   3
   0 -12   2 12.8914 75.3247   3
   0 -12  -2-32.5565 71.9956   3
   0 -12   3-62.2985 59.8195   3
   0 -12  -3 37.0980 74.2936   3
   0 -12  -4 4141.80 225.201   3
   0 -12   4 4298.31 236.059   3
   0 -12  -5 201.730 72.6151   3
   0 -12   5 363.915 89.5461   3
   0 -12  -6 3032.57 189.423   3
   0 -12   6 2946.28 195.203   3
   0 -12   7 70.0859 79.7041   3
   0 -12  -7 53.3990 73.0931   3
   0 -12  -8 515.877 87.4772   3
   0 -12   8 486.220 97.5250   3
   0 -12   9-121.926 88.4767   3
   0 -12  -9-141.021 75.3632   3
   0 -12 -10 4443.76 235.969   3
   0 -12  10 4105.11 245.326   3
   0 -12 -11 1076.73 119.922   3
   0 -12  11 853.445 124.058   3
   0 -12  12 95.6291 83.9678   3
   0 -12 -12 19.8588 64.9348   3
   0 -12  13 330.277 103.568   3
   0 -12 -13 452.586 98.3127   3
   0 -12 -14 358.291 89.7398   3
   0 -12 -15 35.6543 68.3786   3
   0 -12 -16 900.610 118.767   3
   0 -12 -17 31.3238 66.0074   3
   0 -12 -18 1566.46 147.325   3
   0 -13   0 27.7325 70.0880   3
   0 -13   1 205.945 80.2714   3
   0 -13  -1 232.750 85.8779   3
   0 -13  -2 1850.52 157.607   3
   0 -13   2 1859.67 158.367   3
   0 -13  -3 221.537 73.0592   3
   0 -13   3 178.430 74.3638   3
   0 -13  -4-150.867 79.6900   3
   0 -13   4 8.44500 73.2136   3
   0 -13   5 24.8210 78.5516   3
   0 -13  -5 108.414 79.3363   3
   0 -13   6 2707.63 192.954   3
   0 -13  -6 2978.73 194.954   3
   0 -13   7 331.450 98.0749   3
   0 -13  -7 303.079 95.6435   3
   0 -13  -8 106.157 70.6154   3
   0 -13   8 16.4343 76.7923   3
   0 -13   9 1983.60 172.859   3
   0 -13  -9 1982.58 163.819   3
   0 -13  10 203.028 85.0778   3
   0 -13 -10 233.513 80.4155   3
   0 -13  11 465.105 114.334   3
   0 -13 -11 382.280 88.8232   3
   0 -13 -12 428.177 99.1034   3
   0 -13  12 703.931 119.528   3
   0 -13  13-96.2327 97.2274   3
   0 -13 -13 20.5930 69.0343   3
   0 -13 -14-28.9844 72.2255   3
   0 -13 -15-39.8611 75.0965   3
   0 -13 -16 1209.70 134.408   3
   0 -13 -17 960.050 123.553   3
   0 -14   0 12477.9 491.934   3
   0 -14   1 3678.54 236.650   3
   0 -14  -1 3709.77 233.200   3
   0 -14   2 89.9103 79.5186   3
   0 -14  -2 180.525 88.4617   3
   0 -14   3 8629.66 392.519   3
   0 -14  -3 9123.37 393.265   3
   0 -14  -4 455.017 101.060   3
   0 -14   4 593.937 114.128   3
   0 -14   5 261.312 97.1605   3
   0 -14  -5 293.625 85.6341   3
   0 -14  -6 1047.16 128.885   3
   0 -14   6 824.871 121.624   3
   0 -14   7 4610.39 274.577   3
   0 -14  -7 5285.33 276.369   3
   0 -14   8 1072.89 135.481   3
   0 -14  -8 1442.21 148.384   3
   0 -14   9 795.357 128.312   3
   0 -14  -9 752.887 115.698   3
   0 -14  10 1520.88 167.403   3
   0 -14 -10 1780.45 159.572   3
   0 -14 -11 1000.54 128.890   3
   0 -14  11 967.661 142.532   3
   0 -14  12 616.990 119.611   3
   0 -14 -12 607.149 113.312   3
   0 -14 -13 209.102 92.6510   3
   0 -14 -14 408.895 101.878   3
   0 -14 -15 997.020 131.769   3
   0 -14 -16 640.161 112.700   3
   0 -15   0 130.771 86.1113   3
   0 -15   1 76.7117 73.8565   3
   0 -15  -1 18.8073 85.9532   3
   0 -15  -2 546.883 109.442   3
   0 -15   2 407.870 100.717   3
   0 -15  -3 116.995 89.7744   3
   0 -15   3-59.4253 91.1591   3
   0 -15  -4 646.105 113.596   3
   0 -15   4 604.551 120.972   3
   0 -15   5 516.952 115.724   3
   0 -15  -5 252.045 93.5703   3
   0 -15  -6 2122.91 184.425   3
   0 -15   6 1753.31 178.904   3
   0 -15  -7 839.944 127.808   3
   0 -15   7 847.517 137.438   3
   0 -15   8 178.972 92.9446   3
   0 -15  -8 260.972 99.1542   3
   0 -15  -9 1358.49 150.249   3
   0 -15   9 1863.29 175.304   3
   0 -15 -10-20.5994 76.8238   3
   0 -15 -11 609.265 117.420   3
   0 -15 -12 95.1972 86.6383   3
   0 -15 -13 318.444 104.711   3
   0 -15 -14 74.2549 85.1529   3
   0 -16   0 508.214 107.273   3
   0 -16   1 1169.59 155.320   3
   0 -16  -1 1175.02 150.536   3
   0 -16  -2 67.9074 86.8509   3
   0 -16   2 135.908 96.0262   3
   0 -16   3 43.4976 75.3678   3
   0 -16  -3-75.0409 95.2104   3
   0 -16  -4 638.037 117.477   3
   0 -16  -5-125.421 95.0632   3
   0 -16  -6 259.305 106.908   3
   0 -16  -7 5199.88 298.770   3
   0 -16  -8 475.264 107.152   3
   1   0   0-6.65379 16.2039   2
   1   0  -1 78.9888 16.3287   1
   1   0  -1 57.3546 15.6085   2
   1   0   1 57.3260 19.2895   2
   1   0  -2 28665.4 753.783   1
   1   0   3 752.165 37.7358   1
   1   0  -3 747.567 43.2601   1
   1   0   4 2223.53 81.3443   1
   1   0  -4 2150.19 90.6538   1
   1   0  -5 54.7286 32.6132   1
   1   0   5 72.6383 31.9414   1
   1   0  -6 20532.2 564.155   1
   1   0   6 19633.8 549.990   1
   1   0   7 3230.98 130.948   1
   1   0  -7 3647.15 142.715   1
   1   0   8 6118.86 222.620   1
   1   0  -8 7342.53 238.165   1
   1   0  -9 171.691 44.8051   1
   1   0   9 123.920 42.2117   1
   1   0  10 2445.56 124.148   1
  -1   0  10 2540.51 133.420   1
   1   0 -10 2696.41 131.680   1
  -1   0  11 11129.2 378.678   1
   1   0  11 11912.5 371.650   1
  -1   0  12 146.978 57.8116   1
   1   0  12 151.923 52.0431   1
  -1   0  13 3249.73 171.564   1
   1   0  13 3411.92 162.572   1
   1   0  14 900.133 88.9728   1
  -1   0  14 1026.11 101.714   1
   1   0  15 2785.57 157.276   1
  -1   0  15 3151.80 175.554   1
  -1   0  16 540.916 90.0049   1
   1   0  16 561.462 85.9904   1
  -1   0  17 10235.2 390.041   1
   1   0  17 10198.1 375.480   1
  -1   0  18 4397.87 229.557   1
   1   0  18 4233.99 217.563   1
  -1   0  19 127.457 70.7682   1
   1   0  19 161.239 76.2006   1
  -1   0  20 954.890 121.307   1
   1   0  20 892.449 107.783   1
   1   0  21 645.506 102.317   1
  -1   0  21 792.124 114.066   1
  -1   0  22 104.226 77.5124   1
   1   0  22 16.4603 74.7890   1
   1   0  23 260.848 80.6526   1
  -1   0  23 368.886 109.327   1
  -1   0  24 665.801 119.150   1
   1   0  24 537.805 112.340   1
  -1   0  25 197.049 102.974   1
   1   0  25 59.8943 77.1931   1
   1   0  26-22.0239 82.5751   1
   1  -1  26 378.334 104.599   1
  -1   1  25 1241.08 153.851   1
   1  -1  25 1023.20 139.451   1
   1  -1  24 2710.50 201.523   1
  -1   1  24 2306.05 195.336   1
   1  -1  23 150.096 82.9703   1
  -1   1  23 237.770 93.8656   1
  -1   1  22 608.586 108.622   1
   1  -1  22 806.283 116.323   1
  -1   1  21 222.990 85.1609   1
   1  -1  21 328.559 81.3367   1
   1  -1  20 374.618 79.4045   1
  -1   1  20 647.937 110.103   1
   1  -1  19 6027.78 277.311   1
  -1   1  19 5986.75 287.026   1
   1  -1  18 694.921 94.4626   1
  -1   1  18 716.095 101.126   1
   1  -1  17 887.025 100.682   1
  -1   1  17 1041.14 113.235   1
  -1   1  16 868.755 106.818   1
   1  -1  16 491.716 82.7127   1
  -1   1  15 226.734 77.6669   1
   1   1 -15 105.444 45.5177   3
   1  -1  15 118.932 61.4921   1
   1   1 -14 16145.8 488.444   3
  -1   1  14 15740.9 519.841   1
   1  -1  14 16065.8 510.826   1
  -1   1  13 1550.87 116.552   1
   1   1 -13 1482.01 93.0292   3
   1  -1  13 1234.57 99.1394   1
  -1  -1 -12 4606.16 186.735   1
   1   1 -12 4548.53 173.600   3
  -1   1  12 4344.86 195.920   1
   1  -1  12 4427.49 192.071   1
   1   1 -11 6951.03 227.699   3
   1  -1  11 6346.78 241.899   1
  -1  -1 -11 6468.90 235.852   1
  -1   1  11 6547.46 253.330   1
   1   1 -10 4037.42 155.463   3
   1  -1  10 4320.33 171.868   1
  -1   1  10 3893.46 178.999   1
  -1  -1 -10 4333.25 166.392   1
   1  -1   9 1205.56 86.8641   1
  -1   1   9 1148.89 94.9409   1
   1   1  -9 1420.56 75.7169   3
   1   1  -9 1393.50 90.2809   1
  -1  -1  -9 1357.77 82.0184   1
   1  -1   8 2297.32 109.975   1
   1   1  -8 2230.21 110.984   1
   1   1  -8 2081.87 94.4080   3
  -1  -1  -8 2301.04 103.687   1
   1   1  -7 39712.9 1045.69   1
   1  -1   7 37709.1 1032.51   1
   1   1  -7 39779.3 1021.69   3
  -1  -1  -7 36839.4 1027.00   1
   1   1  -6 9048.73 272.043   1
   1   1  -6 8981.11 251.979   3
   1  -1   6 7305.42 257.677   1
  -1  -1  -6 8787.95 257.411   1
   1   1  -5 7709.30 238.154   1
   1   1  -5 7585.90 220.524   3
  -1  -1  -5 7549.44 224.679   1
   1   1  -4 13064.6 367.552   1
  -1  -1  -4 12397.9 351.898   1
   1   1  -4 13190.0 351.466   3
   1   1  -3 176.277 25.7720   3
  -1  -1  -3 255.559 36.6816   2
  -1  -1  -3 189.181 23.0920   1
   1   1  -2 615.444 32.3209   3
   1   1  -1 2021.60 67.0859   3
  -1   1   0 6694.64 185.723   3
   1   1   0 6543.14 187.563   3
   1   1   0 6717.44 190.542   2
   1   1   1 2023.32 71.7890   2
   1  -1  -1 2010.83 63.2274   2
   1   1   2 614.519 40.0993   2
   1  -1  -2 718.578 31.0680   2
  -1  -1   2 684.525 35.5383   3
  -1  -1   3 295.743 28.7911   3
   1   1   3 264.976 24.7481   1
   1  -1  -3 217.764 29.7007   1
   1  -1  -4 13174.6 383.031   1
  -1  -1   4 12990.3 366.517   3
   1   1   4 14265.7 369.041   1
   1   1   5 7355.21 221.540   1
   1  -1  -5 7761.63 237.108   1
   1   1   6 9004.07 269.666   1
   1  -1  -6 9291.89 284.330   1
   1   1   7 38894.4 1050.48   1
   1  -1  -7 40118.7 1069.07   1
   1  -1  -8 2435.90 116.791   1
   1   1   8 2493.87 110.134   1
   1  -1  -9 1236.32 91.3615   1
   1   1   9 1339.77 83.0796   1
   1  -1 -10 4349.86 177.988   1
   1   1  10 3928.71 166.047   1
   1   1  11 6333.97 234.534   1
  -1  -1  11 6779.54 254.572   1
  -1  -1  12 4332.71 192.555   1
   1   1  12 3790.35 172.336   1
   1   1  13 1471.30 104.608   1
  -1  -1  13 1302.98 109.908   1
   1   1  14 15367.1 492.652   1
  -1  -1  14 15610.4 507.859   1
  -1  -1  15 119.380 61.3209   1
   1   1  15 209.279 63.0855   1
   1   1  16 633.641 84.8580   1
  -1  -1  16 837.438 104.894   1
  -1  -1  17 918.663 113.496   1
   1   1  17 1143.14 107.644   1
   1   1  18 523.844 90.2466   1
  -1  -1  18 557.186 91.4338   1
   1   1  19 5837.96 270.673   1
  -1  -1  19 5795.63 282.619   1
   1   1  20 333.553 84.4587   1
  -1  -1  20 364.024 97.1310   1
   1   1  21 249.399 82.6328   1
  -1  -1  21 191.559 80.2356   1
  -1  -1  22 846.557 122.630   1
   1   1  22 961.724 120.141   1
   1   1  23 35.1910 71.1021   1
  -1  -1  23 56.2558 82.1965   1
   1   1  24 2217.43 182.645   1
  -1  -1  24 2482.30 201.729   1
   1   1  25 703.264 111.601   1
   1   1  26 417.464 99.8194   1
   1  -2  25 440.051 106.387   1
   1  -2  24 2815.56 211.276   1
  -1   2  23 230.486 93.5486   1
   1  -2  23 538.790 109.774   1
   1  -2  22 423.604 97.7239   1
  -1   2  22 508.916 109.067   1
  -1   2  21 330.463 79.8867   1
   1  -2  21 421.096 95.8055   1
   1  -2  20 368.136 92.6460   1
  -1   2  20 318.269 83.5432   1
   1  -2  19 43.5448 64.9286   1
  -1   2  19 53.9835 74.9393   1
   1  -2  18 760.927 100.412   1
  -1   2  18 789.479 101.763   1
   1  -2  17 550.837 87.8786   1
  -1   2  17 589.346 93.8850   1
   1  -2  16 2567.04 156.072   1
  -1   2  16 2198.46 152.955   1
  -1   2  15 754.398 98.6108   1
   1  -2  15 693.883 90.3340   1
   1   2 -14 2327.26 125.307   3
  -1   2  14 2395.80 148.118   1
   1  -2  14 2065.31 137.601   1
  -1   2  13 5948.22 249.409   1
   1  -2  13 6224.85 245.264   1
   1   2 -13 6109.03 227.941   3
  -1   2  12 10199.8 362.774   1
   1  -2  12 10876.8 360.701   1
  -1  -2 -12 10826.1 351.823   1
   1   2 -12 10576.2 341.293   3
  -1  -2 -11 2875.90 133.471   1
   1  -2  11 2656.85 138.068   1
   1   2 -11 2616.60 125.556   3
  -1   2  11 2604.67 143.080   1
   1   2 -10 2413.90 109.613   3
  -1   2  10 2059.11 122.758   1
   1  -2  10 2083.47 117.220   1
  -1  -2 -10 2238.98 113.006   1
   1  -2   9 604.241 68.2605   1
  -1  -2  -9 521.288 55.9138   1
  -1   2   9 412.219 60.7327   1
   1   2  -9 425.998 50.8882   3
  -1  -2  -8 2445.99 111.899   1
   1   2  -8 2648.77 111.327   3
  -1   2   8 2696.57 133.530   1
   1   2  -7 14114.6 411.342   3
  -1  -2  -7 14574.3 412.892   1
  -1  -2  -6 7809.08 235.095   1
   1   2  -6 7509.59 235.312   3
   1   2  -5 16844.6 453.837   3
  -1  -2  -5 15714.5 448.774   2
  -1  -2  -5 16399.4 449.104   1
  -1  -2  -4 111.490 30.7167   2
  -1   2   4 129.588 23.9041   3
   1   2  -4 109.945 31.7156   3
  -1  -2  -4 74.3646 27.2516   1
  -1   2   3 411.155 29.9702   3
  -1  -2  -3 398.627 36.3396   2
   1   2  -3 366.210 37.2391   3
  -1   2   2 640.731 36.3102   3
  -1  -2  -2 626.060 43.1828   2
   1   2  -2 636.843 45.4913   3
  -1  -2  -1 1211.33 54.5660   2
   1   2  -1 1006.07 53.7035   3
  -1   2   1 1046.59 50.9858   3
   1  -2   0 191.403 31.3815   3
  -1   2   0 179.185 29.1906   3
   1   2   0 154.686 31.9134   3
  -1   2  -1 1156.40 59.5112   3
   1   2   1 1153.96 59.7067   3
   1   2   1 1140.55 53.7234   2
   1  -2  -1 1141.40 52.2059   3
  -1   2  -2 768.813 54.4621   3
   1  -2  -2 749.122 41.0499   3
   1   2   2 677.168 44.2004   2
   1  -2  -3 389.576 31.3201   3
  -1  -2   3 348.356 41.8614   3
  -1   2  -3 388.063 48.3452   3
   1   2   3 365.788 35.3407   2
   1  -2  -4 116.904 38.0887   1
   1  -2  -4 102.585 22.5754   3
  -1  -2   4 123.391 32.7176   3
  -1   2  -4 101.079 37.1036   3
   1  -2  -5 16200.6 436.609   3
  -1   2  -5 15901.1 462.314   3
  -1  -2   5 15995.9 448.913   3
   1  -2  -5 16476.2 463.300   1
   1  -2  -6 7735.74 248.709   1
   1  -2  -6 7396.71 219.186   3
  -1  -2   6 7581.51 232.644   3
   1  -2  -7 14315.4 412.221   3
   1  -2  -7 14307.5 440.324   1
   1   2   7 16535.7 432.142   1
   1  -2  -8 2686.51 125.175   1
   1   2   8 2591.95 114.631   1
   1   2   9 381.270 50.9347   1
   1  -2  -9 488.595 58.9272   1
   1   2  10 2191.60 114.745   1
   1  -2 -10 2273.00 121.954   1
   1   2  11 2722.76 135.024   1
  -1  -2  11 2664.95 147.985   1
   1   2  12 10351.5 340.341   1
  -1  -2  12 9739.45 353.888   1
  -1  -2  13 5987.00 251.225   1
   1   2  13 5964.10 235.991   1
  -1  -2  14 2000.90 137.548   1
   1   2  14 2207.21 131.041   1
  -1  -2  15 812.122 104.379   1
   1   2  15 671.455 83.9134   1
   1   2  16 2597.37 155.841   1
  -1  -2  16 2893.31 175.835   1
  -1  -2  17 782.187 103.545   1
   1   2  17 595.538 89.1644   1
  -1  -2  18 810.814 110.911   1
   1   2  18 534.919 84.4575   1
  -1  -2  19 90.3760 68.3086   1
   1   2  19 144.286 73.7616   1
  -1  -2  20 320.044 95.4940   1
   1   2  20 415.128 91.1746   1
   1   2  21 452.098 95.0461   1
  -1  -2  21 551.104 100.246   1
   1   2  22 351.664 90.4716   1
  -1  -2  22 616.842 120.309   1
  -1  -2  23 510.904 109.972   1
   1   2  23 385.474 99.2126   1
  -1  -2  24 3525.92 243.975   1
   1  -3  25 150.289 96.8546   1
   1  -3  24 614.324 113.414   1
   1  -3  23 1002.71 133.943   1
   1  -3  22 2822.76 201.721   1
   1  -3  21 330.176 91.6494   1
   1  -3  20 150.244 83.1844   1
   1  -3  19 3307.21 202.568   1
   1  -3  18 1872.17 148.114   1
   1  -3  17 11.4660 61.9111   1
   1  -3  16 3581.86 193.135   1
   1  -3  15 524.832 84.0790   1
   1  -3  14 6130.36 256.912   1
   1  -3  13 14605.8 484.677   1
   1   3 -13 15337.8 468.499   3
   1   3 -12 5031.14 197.561   3
   1  -3  12 4720.59 208.552   1
  -1  -3 -11 10123.6 327.855   1
   1   3 -11 9665.92 321.864   3
   1  -3  11 9748.99 336.192   1
  -1  -3 -10 3465.24 148.826   1
   1   3 -10 3587.77 149.924   3
  -1  -3  -9 162.617 43.1595   1
  -1  -3  -9 65.2256 34.2499   2
   1   3  -9 135.463 43.4408   3
   1   3  -8 2765.21 123.521   3
  -1  -3  -8 2722.53 112.053   2
  -1  -3  -8 3014.01 124.986   1
  -1  -3  -7 241.600 41.4207   1
   1   3  -7 252.409 46.1953   3
  -1  -3  -7 256.015 39.8339   2
  -1  -3  -6 5894.00 206.605   3
  -1  -3  -6 5970.09 188.893   2
  -1  -3  -6 6132.70 197.944   1
   1   3  -6 6156.86 204.194   3
  -1   3   5 17762.2 485.322   3
   1   3  -5 17863.7 499.726   3
  -1  -3  -5 17430.4 483.250   2
  -1  -3  -5 17748.1 503.859   3
  -1  -3  -4 6944.42 208.142   2
   1   3  -4 7056.40 222.412   3
  -1   3   4 7014.79 209.822   3
  -1   3   3 6175.65 183.202   3
   1   3  -3 5921.50 192.917   3
  -1  -3  -3 5802.28 180.311   2
   1   3  -2 397.337 43.3774   3
  -1   3   2 383.183 37.3995   3
  -1   3   1 2472.18 94.2636   3
   1   3  -1 2391.99 98.7396   3
  -1   3   0 3797.72 135.190   3
   1   3   0 3866.09 136.463   3
   1  -3   0 3979.65 136.285   3
   1   3   1 2375.41 90.5501   2
   1  -3  -1 2349.91 93.7244   3
   1   3   1 2380.69 97.6027   3
  -1   3  -1 2403.61 99.5023   3
   1   3   2 382.643 42.5308   3
  -1   3  -2 396.198 42.5589   3
   1   3   2 354.921 36.2476   2
   1  -3  -2 381.058 40.8140   3
   1   3   3 6115.71 181.025   2
  -1  -3   3 5746.99 194.205   3
   1  -3  -3 5974.25 183.967   3
  -1   3  -3 5974.55 199.011   3
   1   3   3 6042.41 196.210   3
   1   3   4 6991.34 205.039   2
   1  -3  -4 6750.07 206.062   3
  -1   3  -4 6953.15 225.737   3
  -1  -3   4 6734.60 219.572   3
  -1   3  -5 17955.3 517.229   3
   1  -3  -5 18139.1 493.150   3
  -1  -3   5 17843.5 507.239   3
  -1  -3   6 6038.41 208.488   3
  -1   3  -6 6574.64 219.296   3
   1  -3  -6 6101.88 193.946   3
   1  -3  -6 6239.23 216.784   1
  -1   3  -7 203.226 45.5929   3
   1  -3  -7 302.797 53.0975   1
   1  -3  -7 251.533 38.0219   3
  -1  -3   7 287.518 49.6985   3
  -1   3  -8 2517.12 125.301   3
   1  -3  -8 2665.30 105.797   3
   1  -3  -8 2705.04 127.136   1
  -1  -3   8 2554.02 117.067   3
   1  -3  -9 127.459 33.5164   3
   1  -3  -9 104.314 41.3161   1
  -1   3  -9 78.8755 42.6227   3
   1  -3 -10 3411.15 135.093   3
  -1   3 -10 3779.25 164.500   3
  -1  -3  11 9628.58 338.687   1
   1  -3 -11 9650.95 300.213   3
  -1  -3  12 4546.39 211.164   1
   1  -3 -12 5107.17 181.870   3
   1  -3 -13 14954.2 438.466   3
  -1  -3  13 13961.9 479.296   1
  -1  -3  14 6538.56 274.697   1
  -1  -3  15 710.574 90.3917   1
  -1  -3  16 3522.07 199.853   1
  -1  -3  17-113.932 80.6074   1
  -1  -3  18 1913.45 155.103   1
   1  -3 -19 3883.17 178.964   3
  -1  -3  19 3484.89 215.755   1
  -1  -3  20 366.356 99.9132   1
   1  -3 -20 118.761 54.6592   3
  -1  -3  21 313.652 98.0294   1
   1  -3 -21 217.940 57.9503   3
  -1  -3  22 2332.30 186.923   1
  -1  -3  23 801.573 130.888   1
  -1  -3  24 559.995 116.984   1
  -1  -4 -24-56.0798 64.3403   3
   1  -4  24 51.6296 85.0294   1
  -1  -4 -23 93.0475 62.4725   3
   1  -4  23 78.9750 88.1975   1
   1  -4  22 1423.14 148.808   1
  -1  -4 -22 1109.25 118.941   3
  -1  -4 -21 557.536 90.9341   3
   1  -4  21 569.869 106.174   1
  -1  -4 -21 605.831 79.1646   2
   1  -4  20 4111.42 240.831   1
  -1  -4 -20 4641.65 224.523   3
  -1  -4 -20 4117.70 198.038   2
   1  -4  19 5878.39 289.391   1
  -1  -4 -19 6215.10 248.522   2
  -1  -4 -18 1504.93 110.072   2
   1  -4  18 1782.53 144.549   1
   1  -4  17 1996.71 151.062   1
  -1  -4 -17 2151.26 125.760   2
   1  -4  16 898.522 109.594   1
  -1  -4 -16 1274.68 92.0931   2
  -1  -4 -15 106.698 46.5189   2
   1  -4  15 69.4536 57.7715   1
   1  -4  14 3593.12 186.885   1
  -1  -4 -14 3644.78 156.423   2
  -1  -4 -13 3401.32 146.155   2
   1  -4  13 3603.27 182.562   1
  -1  -4 -12 5040.10 180.786   2
   1  -4  12 4303.19 208.043   1
  -1  -4 -11 2543.31 113.067   2
  -1  -4 -11 2435.24 126.226   1
  -1  -4 -11 2357.57 130.047   3
   1   4 -11 2517.40 129.280   3
  -1  -4 -10 1328.50 87.3347   1
  -1  -4 -10 1288.10 93.1937   3
   1   4 -10 1471.59 92.9560   3
  -1  -4 -10 1413.95 76.7704   2
   1   4  -9 10747.1 336.499   3
  -1  -4  -9 10302.2 329.810   1
  -1  -4  -9 10096.2 308.439   2
  -1  -4  -9 10033.7 333.423   3
  -1  -4  -8 4091.42 144.979   2
   1   4  -8 4397.13 169.807   3
  -1  -4  -8 3991.62 168.749   3
  -1  -4  -8 4180.49 163.229   1
   1   4  -7 1086.95 76.7172   3
  -1  -4  -7 1203.79 74.1573   1
  -1  -4  -7 986.630 77.8946   3
  -1  -4  -7 1041.06 60.2706   2
  -1   4   6 2435.98 100.770   3
  -1  -4  -6 2370.92 95.5752   2
   1   4  -6 2498.85 114.550   3
  -1  -4  -6 2382.51 116.561   3
  -1  -4  -5 2025.22 85.0285   2
  -1   4   5 2223.63 92.7186   3
   1   4  -5 2176.49 103.459   3
  -1  -4  -5 2082.62 108.197   3
  -1  -4  -4 24261.5 678.654   3
   1   4  -4 25772.7 679.321   3
  -1  -4  -4 23969.7 653.270   2
  -1   4   4 23683.6 664.482   3
  -1   4   3 6842.01 212.780   3
   1   4  -3 6597.46 221.553   3
  -1   4   2 37176.4 1009.86   3
   1   4  -2 38621.7 1018.34   3
   1   4  -1 20986.7 593.704   3
  -1   4   1 21588.0 589.403   3
   1   4   0 43266.9 1176.21   3
  -1   4   0 45545.2 1174.08   3
   1  -4   0 43307.3 1173.97   3
   1   4   1 20513.2 571.860   3
  -1   4  -1 20891.7 572.797   3
   1  -4  -1 19749.5 566.604   3
   1   4   2 37961.8 993.608   2
  -1   4  -2 36912.0 1013.50   3
   1   4   2 38558.4 1012.89   3
   1  -4  -2 36635.8 1003.11   3
  -1   4  -3 6379.95 216.443   3
   1  -4  -3 6162.28 204.290   3
   1   4   3 6481.85 212.620   3
   1   4   3 6389.93 194.360   2
  -1  -4   3 6069.99 213.272   3
  -1   4  -4 25045.0 697.164   3
   1  -4  -4 24476.1 677.739   3
  -1  -4   4 23915.0 689.644   3
   1   4   4 25124.8 666.443   2
   1   4   4 25429.0 691.685   3
   1   4   5 2068.44 86.0963   2
  -1  -4   5 2272.65 108.724   3
   1  -4  -5 2290.46 97.0299   3
  -1   4  -5 2333.15 113.362   3
  -1   4  -6 2391.07 119.433   3
   1  -4  -6 2490.25 103.598   3
  -1  -4   6 2392.42 116.454   3
  -1   4  -7 1116.95 83.1614   3
   1  -4  -7 959.852 65.4076   3
   1  -4  -7 1227.96 86.3452   1
  -1  -4   7 1062.07 75.7843   3
   1  -4  -8 3944.26 151.609   3
   1  -4  -8 4355.31 176.238   1
  -1  -4   8 3982.70 166.602   3
  -1   4  -8 4202.08 175.182   3
  -1  -4   9 10301.2 334.702   3
   1  -4  -9 10208.0 314.813   3
  -1   4  -9 10289.0 346.136   3
   1  -4 -10 1287.51 77.8618   3
  -1  -4  11 2322.48 141.036   1
   1  -4 -11 2526.63 115.675   3
   1  -4 -12 4958.14 186.631   3
  -1  -4  12 4940.63 222.110   1
   1  -4 -13 3370.65 146.037   3
  -1  -4  13 3319.92 180.396   1
   1  -4 -14 3304.52 146.874   3
  -1  -4  14 2995.52 178.263   1
  -1  -4  15 209.700 86.6842   1
   1  -4 -15 86.5899 43.0377   3
   1  -4 -16 1248.45 90.5012   3
  -1  -4  16 1252.52 129.545   1
  -1  -4  17 1987.52 159.844   1
   1  -4 -17 2326.91 126.581   3
   1  -4 -18 1756.84 112.876   3
  -1  -4  18 1628.08 152.152   1
  -1  -4  19 6197.94 300.664   1
   1  -4 -19 6108.43 246.000   3
   1  -4 -20 4260.43 197.316   3
  -1  -4  20 4336.31 248.683   1
  -1  -4  21 558.980 103.413   1
   1  -4 -21 746.498 82.2701   3
  -1  -4  22 1360.34 156.061   1
  -1  -4  23 40.5769 87.4231   1
   1  -5  24 1158.89 150.272   1
  -1  -5 -23 421.588 87.2408   3
   1  -5  23 294.437 97.7174   1
   1  -5  22 193.120 93.4228   1
  -1  -5 -22 388.891 81.5388   3
  -1  -5 -21 2124.32 152.631   3
   1  -5  21 1780.28 166.245   1
   1  -5  20 625.956 104.470   1
  -1  -5 -20 789.189 99.1953   3
   1  -5  19 1911.78 158.604   1
  -1  -5 -19 1849.76 137.028   3
  -1  -5 -19 1971.19 122.716   2
  -1  -5 -18 394.576 72.9244   3
  -1  -5 -18 406.314 60.9342   2
   1  -5  18 564.609 101.227   1
   1  -5  17 1627.19 139.363   1
  -1  -5 -17 1613.14 102.123   2
  -1  -5 -17 1631.97 123.473   3
  -1  -5 -16 1198.47 106.317   3
   1  -5  16 1207.95 121.579   1
  -1  -5 -16 1305.23 89.5939   2
   1  -5  15 360.102 78.4206   1
  -1  -5 -15 316.619 66.4550   3
  -1  -5 -15 265.353 48.0761   2
  -1  -5 -14 1144.57 79.5611   2
  -1  -5 -14 1202.46 100.688   3
   1  -5  14 1191.71 116.458   1
  -1  -5 -13 445.734 68.7092   3
  -1  -5 -13 455.985 51.3859   2
  -1  -5 -12 3672.00 174.378   3
  -1  -5 -12 3880.91 149.072   2
  -1  -5 -11 398.720 65.4641   3
  -1  -5 -11 457.662 47.6407   2
  -1  -5 -10 2781.71 113.254   2
  -1  -5 -10 2639.05 140.433   3
  -1  -5 -10 3035.05 142.697   1
  -1  -5  -9 8828.46 310.726   3
  -1  -5  -9 9447.70 306.502   1
  -1  -5  -9 8870.46 275.092   2
   1   5  -9 9617.26 315.117   3
  -1  -5  -8 10266.0 340.071   3
  -1  -5  -8 10598.5 334.084   1
  -1  -5  -8 10098.5 303.155   2
   1   5  -8 10512.5 340.910   3
  -1  -5  -7 668.139 49.3469   2
  -1   5   7 845.897 60.9251   3
  -1  -5  -7 642.492 70.2620   3
   1   5  -7 806.138 69.9519   3
  -1  -5  -6 4742.92 158.138   2
   1   5  -6 5074.95 192.096   3
  -1  -5  -6 4688.37 188.583   3
  -1   5   6 4872.92 177.165   3
   1   5  -5 3776.43 155.110   3
  -1   5   5 3702.93 143.195   3
  -1  -5  -5 3537.47 155.657   3
  -1   5   4 4294.96 156.650   3
  -1  -5  -4 3909.28 165.849   3
   1   5  -4 4248.56 167.003   3
   1   5  -3 9032.74 293.349   3
  -1   5   3 9182.94 284.214   3
   1   5  -2 11334.1 351.335   3
  -1   5   2 11484.2 344.582   3
   1  -5   1 8405.75 280.279   3
  -1   5   1 8795.65 275.143   3
   1   5  -1 8578.64 278.490   3
   1   5   0 245.645 44.7961   3
   1  -5   0 275.614 56.1393   3
  -1   5   0 280.446 42.2742   3
   1   5   1 8554.96 276.542   3
   1  -5  -1 8513.14 275.156   3
  -1   5  -1 8476.71 278.549   3
  -1   5  -2 11320.7 350.703   3
   1   5   2 11540.2 349.252   3
   1  -5  -2 10855.2 343.406   3
   1   5   2 11347.2 328.775   2
   1   5   3 8960.33 266.238   2
   1  -5  -3 8703.77 282.140   3
  -1   5  -3 9244.21 296.815   3
   1   5   3 9081.45 290.747   3
  -1   5  -4 4331.95 172.753   3
   1  -5  -4 4362.07 161.505   3
  -1  -5   4 4053.25 168.875   3
   1   5   4 4360.49 167.242   3
   1   5   4 4226.97 142.769   2
   1   5   5 3874.93 154.193   3
   1   5   5 3679.42 126.560   2
  -1  -5   5 3498.44 153.276   3
   1  -5  -5 3411.27 142.152   3
  -1   5  -5 3596.61 155.308   3
   1   5   6 4989.91 158.515   2
   1  -5  -6 4547.33 174.675   3
  -1   5  -6 4870.28 196.471   3
  -1  -5   6 4718.16 191.183   3
   1  -5  -7 667.344 60.3511   3
  -1  -5   7 573.471 72.7173   3
  -1   5  -7 688.837 70.5097   3
   1  -5  -8 10084.2 316.964   3
   1  -5  -9 8996.93 289.342   3
   1  -5 -10 2620.67 84.2157   2
   1  -5 -10 2863.73 125.712   3
   1  -5 -11 404.562 29.0508   2
   1  -5 -11 368.914 56.3044   3
  -1  -5  11 433.661 68.9768   1
   1  -5 -12 3567.04 156.628   3
  -1  -5  12 3605.96 187.880   1
   1  -5 -12 3748.89 123.395   2
   1  -5 -13 499.320 59.1901   3
  -1  -5  13 567.286 82.6748   1
   1  -5 -14 1214.67 89.0095   3
  -1  -5  14 1176.23 119.321   1
  -1  -5  15 214.307 75.3868   1
   1  -5 -15 322.099 54.9701   3
  -1  -5  16 1428.77 129.188   1
   1  -5 -16 1360.88 100.530   3
  -1  -5  17 1644.16 142.340   1
   1  -5 -17 1602.22 109.814   3
  -1  -5  18 435.709 93.4617   1
   1  -5 -18 334.819 63.9226   3
   1  -5 -19 1964.17 127.952   3
  -1  -5  19 1826.50 160.785   1
  -1  -5  20 567.498 101.732   1
   1  -5 -20 710.873 83.6682   3
  -1  -5  21 1982.71 172.977   1
  -1  -5  22 367.657 109.635   1
  -1  -5  23 423.075 115.771   1
  -1  -6 -23 377.788 88.9791   3
   1  -6  23 544.277 126.180   1
  -1  -6 -22 3237.69 201.049   3
   1  -6  22 3144.42 225.044   1
   1  -6  21 1588.33 160.716   1
  -1  -6 -21 1481.70 130.677   3
   1  -6  20 1724.06 157.959   1
  -1  -6 -20 1446.73 129.795   3
  -1  -6 -19 769.114 95.8743   3
   1  -6  19 914.928 118.918   1
  -1  -6 -18 1833.12 136.213   3
  -1  -6 -18 1892.51 109.923   2
   1  -6  18 1817.14 154.805   1
   1  -6  17 226.631 73.4370   1
  -1  -6 -17 367.891 73.3823   3
  -1  -6 -17 169.152 44.4112   2
  -1  -6 -16 2163.35 111.037   2
   1  -6  16 1998.40 159.107   1
  -1  -6 -16 2109.34 141.339   3
   1  -6  15 200.504 81.0289   1
  -1  -6 -15 194.768 43.4377   2
  -1  -6 -15 16.9739 54.3414   3
  -1  -6 -14 5121.56 230.137   3
  -1  -6 -14 5315.45 190.970   2
  -1  -6 -13 327.678 44.7202   2
  -1  -6 -13 325.636 65.8818   3
  -1  -6 -12 90.4566 55.0624   3
  -1  -6 -12 131.727 34.3976   2
  -1  -6 -11 1290.55 101.121   3
  -1  -6 -11 1295.74 71.4967   2
  -1  -6 -10 3365.51 164.375   3
  -1  -6 -10 3350.51 127.417   2
  -1  -6  -9 4972.61 204.197   3
  -1  -6  -9 4859.40 164.195   2
  -1  -6  -9 4765.90 196.693   1
  -1  -6  -8 3251.44 119.472   2
   1  -6   8 3180.36 165.552   3
  -1  -6  -8 3027.10 155.300   3
  -1  -6  -7 4510.41 193.031   3
  -1   6   7 4924.61 182.762   3
  -1  -6  -6 213.417 57.8616   3
  -1   6   6 229.024 40.2831   3
   1   6  -6 186.698 46.4185   3
  -1  -6  -5 79.7600 54.0398   3
  -1   6   5 70.0367 34.6797   3
   1   6  -5 183.674 49.6265   3
  -1  -6  -4 9157.94 320.384   3
  -1   6   4 9629.81 310.318   3
   1   6  -4 10279.9 325.122   3
   1   6  -3 1509.33 98.3102   3
  -1   6   3 1674.65 91.7785   3
  -1  -6  -3 1622.30 104.624   3
  -1   6   2 9841.56 314.156   3
   1   6  -2 9646.83 320.283   3
   1   6  -1 2088.86 110.773   3
   1  -6   1 1805.27 114.688   3
  -1   6   1 1984.54 107.309   3
   1   6   0 3937.31 165.064   3
   1  -6   0 4088.36 170.428   3
  -1   6   0 4014.83 164.912   3
   1  -6  -1 1893.92 107.321   3
   1   6   1 1841.87 101.977   3
  -1   6  -1 1811.42 103.282   3
   1   6   2 10019.0 299.106   2
  -1   6  -2 9854.59 325.967   3
   1   6   2 10199.7 323.722   3
   1  -6  -2 9359.71 317.625   3
   1   6   3 1698.58 100.231   3
  -1   6  -3 1674.49 100.109   3
   1  -6  -3 1583.91 97.2801   3
   1   6   3 1631.00 79.6262   2
   1  -6  -4 8894.88 297.335   3
   1   6   4 9625.95 307.771   3
  -1   6  -4 8113.58 312.115   3
   1   6   4 9350.53 274.080   2
   1  -6  -5 87.4393 46.7075   3
   1   6   5 101.830 26.3900   2
   1   6   5 88.9437 36.3838   3
   1   6   6 224.137 46.1485   3
   1   6   6 233.049 31.6830   2
   1  -6  -6 192.540 50.1120   3
   1  -6  -7 4654.88 180.919   3
   1  -6  -8 3203.91 142.911   3
  -1  -6   9 4696.15 201.560   3
   1  -6  -9 4481.53 180.026   3
  -1  -6  10 3072.00 162.495   3
   1  -6 -10 3159.04 143.958   3
  -1  -6  11 1247.22 104.793   3
   1  -6 -11 1349.46 91.6716   3
   1  -6 -12 142.550 45.6740   3
   1  -6 -13 295.178 55.5086   3
  -1  -6  13 221.642 76.1303   1
   1  -6 -13 252.201 22.1902   2
  -1  -6  14 5374.72 254.138   1
   1  -6 -14 5325.73 164.012   2
   1  -6 -14 5657.32 219.326   3
   1  -6 -15 169.037 26.0232   2
   1  -6 -15 175.320 53.8549   3
  -1  -6  15 200.819 79.3807   1
  -1  -6  16 2174.75 164.961   1
   1  -6 -16 2087.64 129.229   3
   1  -6 -16 2179.85 90.4944   2
   1  -6 -17 175.034 53.3355   3
  -1  -6  17 181.605 75.5962   1
   1  -6 -18 1960.27 127.640   3
  -1  -6  18 1936.68 160.653   1
  -1  -6  19 822.976 115.503   1
   1  -6 -19 887.204 90.6728   3
   1  -6 -20 1706.62 123.227   3
  -1  -6  20 1596.56 159.437   1
  -1  -6  21 1547.28 158.844   1
  -1  -6  22 2974.25 222.220   1
  -1  -7 -22 624.915 96.6807   3
   1  -7  22 733.697 121.526   1
  -1  -7 -21 1798.29 148.536   3
   1  -7  21 1923.98 173.578   1
  -1  -7 -20 1683.62 143.191   3
   1  -7  20 1941.56 175.976   1
  -1  -7 -19 102.418 63.9895   3
   1  -7  19 373.049 100.243   1
   1  -7  18 1606.10 152.178   1
  -1  -7 -18 1539.79 131.810   3
   1  -7  17 512.976 101.455   1
  -1  -7 -17 279.295 71.7571   3
  -1  -7 -16 805.280 63.7448   2
   1  -7  16 669.339 105.861   1
  -1  -7 -16 828.001 97.4343   3
  -1  -7 -15 2075.22 99.3273   2
  -1  -7 -15 1803.93 133.252   3
  -1  -7 -14 1003.23 66.2526   2
  -1  -7 -14 944.442 98.8276   3
  -1  -7 -13 3894.18 194.808   3
  -1  -7 -13 3877.75 145.437   2
  -1  -7 -12 1955.90 91.4994   2
  -1  -7 -12 2232.44 136.837   3
  -1  -7 -11 467.157 43.0919   2
  -1  -7 -11 454.914 74.4696   3
  -1  -7 -10 3937.54 189.160   3
  -1  -7  -9 2660.72 147.981   3
   1  -7   9 2844.99 161.922   3
  -1   7   8 2824.84 135.122   3
  -1  -7  -8 2635.57 145.060   3
   1  -7   8 2820.81 158.058   3
  -1   7   7 11525.8 368.051   3
  -1  -7  -7 11485.2 383.794   3
   1  -7   7 10804.6 388.693   3
  -1   7   6 29.7231 35.7966   3
  -1  -7  -6 29.6389 47.4754   3
  -1   7   5 13569.5 420.050   3
  -1  -7  -5 13383.2 431.249   3
  -1  -7  -4 8329.00 299.304   3
  -1   7   4 8607.28 289.878   3
  -1   7   3 3124.49 140.718   3
  -1  -7  -3 2739.40 144.496   3
  -1   7   2 14630.8 442.470   3
   1  -7   2 13778.3 449.503   3
  -1   7   1 836.803 71.4387   3
   1  -7   1 771.800 81.2301   3
   1  -7   0 5429.10 223.817   3
  -1   7   0 6140.03 224.715   3
   1  -7  -1 878.146 83.5907   3
   1  -7  -2 13874.0 435.736   3
   1   7   3 3464.73 130.339   2
   1  -7  -3 2884.47 148.967   3
   1   7   4 8599.06 261.053   2
   1  -7  -4 8033.09 289.413   3
   1  -7  -5 12502.2 412.062   3
  -1  -7   5 13118.5 427.715   3
   1   7   5 13487.4 381.032   2
   1   7   6 40.6332 23.0867   2
   1  -7  -6 130.323 53.1183   3
  -1  -7   6 58.9896 57.2452   3
   1  -7  -7 11410.1 379.842   3
   1   7   7 12318.8 344.830   2
  -1  -7   7 11146.0 396.056   3
   1  -7  -8 2852.60 140.479   3
  -1  -7   8 2823.47 153.424   3
  -1  -7   9 2969.16 159.442   3
   1  -7  -9 2754.70 140.045   3
   1  -7 -10 4085.68 180.684   3
  -1  -7  10 4407.52 206.093   3
  -1  -7  11 554.419 82.4990   3
   1  -7 -11 535.103 67.8275   3
   1  -7 -12 1975.28 121.090   3
  -1  -7  12 1976.86 139.757   3
   1  -7 -13 3868.31 176.734   3
  -1  -7  14 1170.67 121.397   1
   1  -7 -14 925.394 87.0767   3
  -1  -7  15 2059.60 162.376   1
   1  -7 -15 2079.19 129.168   3
   1  -7 -16 769.574 81.5398   3
  -1  -7  16 601.489 94.7659   1
  -1  -7  17 420.230 94.2422   1
   1  -7 -17 462.367 70.7466   3
  -1  -7  18 1505.69 152.127   1
   1  -7 -18 1471.51 111.868   3
  -1  -7  19 280.117 100.975   1
   1  -7 -19 240.463 64.8709   3
  -1  -7  20 1809.72 178.436   1
  -1  -7  21 2042.61 189.775   1
  -1  -8 -22 771.962 110.285   3
   1  -8  21-32.6472 87.3689   1
  -1  -8 -21 46.0985 69.0540   3
  -1  -8 -20 174.872 76.6340   3
   1  -8  20-17.7988 79.1199   1
  -1  -8 -19 5387.77 264.042   3
   1  -8  19 5194.03 287.842   1
  -1  -8 -18 1016.92 113.724   3
   1  -8  18 919.658 124.787   1
  -1  -8 -17 1629.97 137.158   3
   1  -8  17 1486.88 144.933   1
  -1  -8 -16 1477.39 126.764   3
  -1  -8 -15 4586.09 225.486   3
  -1  -8 -14 6310.31 278.691   3
  -1  -8 -14 6724.48 215.067   2
  -1  -8 -13 2005.19 138.392   3
  -1  -8 -12 1741.46 130.015   3
  -1  -8 -11 1089.42 101.472   3
  -1  -8 -10 1495.17 117.598   3
   1  -8   9 3386.41 186.726   3
  -1  -8  -9 3508.81 179.234   3
   1  -8   8 2725.89 162.795   3
  -1  -8  -8 2601.95 152.216   3
  -1  -8  -7 105.143 58.2417   3
   1  -8   7 200.507 68.0221   3
  -1  -8  -6 2210.18 136.421   3
   1  -8   6 2324.66 145.966   3
  -1  -8  -5 9255.12 326.109   3
   1  -8   5 8946.11 332.330   3
  -1   8   5 8973.49 248.626   2
   1  -8   4 10206.8 367.486   3
  -1  -8  -4 10770.8 366.185   3
  -1  -8  -3 4310.28 196.916   3
   1  -8   3 4384.32 201.082   3
  -1  -8  -2 2193.46 132.618   3
   1  -8   2 2042.94 135.733   3
   1  -8   1 3254.77 166.249   3
  -1  -8  -1 3342.14 165.735   3
   1  -8   0 24.7675 50.0757   3
   1  -8  -1 3459.09 168.992   3
   1  -8  -2 2308.40 134.404   3
  -1  -8   2 2256.08 135.532   3
   1  -8  -3 4215.07 191.243   3
  -1  -8   3 4540.19 202.294   3
   1   8   3 4348.25 161.860   2
   1  -8  -4 10965.5 371.201   3
   1   8   4 11238.1 335.083   2
  -1  -8   4 10688.8 380.495   3
   1   8   5 9740.75 293.250   2
  -1  -8   5 9048.06 339.606   3
   1  -8  -5 9584.33 332.648   3
  -1  -8   6 2126.76 138.191   3
   1   8   6 2364.25 98.4305   2
   1  -8  -6 2295.93 131.213   3
  -1  -8   7 184.075 60.3792   3
   1   8   7 232.162 32.2267   2
   1  -8  -7 199.504 55.8477   3
  -1  -8   8 2749.74 161.797   3
   1  -8  -8 2586.35 142.938   3
   1  -8  -9 3844.54 175.448   3
  -1  -8   9 3392.32 184.970   3
  -1  -8  10 1698.55 129.358   3
   1  -8 -10 1644.20 110.967   3
  -1  -8  11 935.509 103.816   3
   1  -8 -11 1024.24 93.7650   3
  -1  -8  12 1535.34 126.156   3
   1  -8 -12 1546.93 112.173   3
   1  -8 -13 1762.28 120.546   3
   1  -8 -14 6459.35 262.463   3
   1  -8 -15 4408.41 203.659   3
  -1  -8  15 4116.90 235.054   1
   1  -8 -16 1591.92 120.727   3
  -1  -8  16 1415.62 141.795   1
  -1  -8  17 1515.40 149.199   1
   1  -8 -17 1709.41 124.952   3
  -1  -8  18 1048.77 130.145   1
   1  -8 -18 1320.73 111.666   3
  -1  -8  19 5123.08 287.836   1
   1  -8 -19 5261.54 238.945   3
  -1  -8  20 187.670 99.4262   1
  -1  -8  21 142.135 99.0614   1
  -1  -9 -21 320.996 87.6768   3
   1  -9  20 309.215 104.694   1
  -1  -9 -20 386.495 90.7949   3
   1  -9  19 889.887 125.215   1
  -1  -9 -19 916.420 115.679   3
   1  -9  18 1283.69 148.571   1
  -1  -9 -18 1458.04 136.337   3
  -1  -9 -17 1017.03 114.281   3
  -1  -9 -16 744.057 101.120   3
  -1  -9 -15 768.542 99.4907   3
  -1  -9 -14-14.0556 58.7810   3
  -1  -9 -13 688.560 94.0859   3
  -1  -9 -12 981.103 103.867   3
  -1  -9 -11 2250.57 147.687   3
  -1  -9 -10 427.216 83.4915   3
   1  -9  10 340.438 84.6274   3
   1  -9   9 9982.05 386.605   3
  -1  -9  -9 10000.1 371.582   3
  -1  -9  -8 1294.54 111.195   3
   1  -9   8 1183.12 116.634   3
   1  -9   7 1720.52 132.418   3
  -1  -9  -7 1614.83 122.480   3
  -1  -9  -6 3167.22 174.737   3
   1  -9   6 3353.55 185.138   3
   1  -9   5 630.740 97.2694   3
  -1   9   5 657.813 35.8180   2
  -1  -9  -5 609.351 85.1823   3
  -1  -9  -4 1187.96 107.491   3
   1  -9   4 1198.22 114.013   3
   1  -9   3 1321.28 116.666   3
  -1  -9  -3 1340.48 115.964   3
   1  -9   2 1372.49 113.471   3
  -1  -9  -2 1443.39 115.617   3
  -1  -9  -1 1988.29 133.070   3
   1  -9   1 2193.32 139.932   3
   1  -9   0 9268.06 335.795   3
  -1  -9   0 8798.90 333.776   3
   1  -9  -1 2008.30 134.317   3
  -1  -9   1 2000.51 134.474   3
  -1  -9   2 1447.92 114.739   3
   1  -9  -2 1324.80 108.807   3
   1   9   3 1339.30 80.0695   2
   1  -9  -3 1312.71 109.465   3
  -1  -9   3 1253.84 115.100   3
   1   9   4 1297.01 76.8294   2
   1  -9  -4 1426.24 110.284   3
  -1  -9   4 1216.80 110.733   3
   1   9   5 656.654 51.3872   2
  -1  -9   5 622.038 82.9192   3
   1  -9  -5 691.422 82.0002   3
  -1  -9   6 3537.26 190.929   3
   1   9   6 3618.83 136.192   2
   1  -9  -6 3232.66 170.875   3
  -1  -9   7 2097.60 146.164   3
   1   9   7 2030.27 91.0381   2
   1  -9  -7 1904.55 129.717   3
   1  -9  -8 1460.15 112.838   3
   1   9   8 1282.48 67.9396   2
  -1  -9   8 1236.48 113.664   3
  -1  -9   9 10935.0 406.424   3
   1  -9  -9 11345.7 388.855   3
  -1  -9  10 629.286 94.7437   3
   1  -9 -10 534.066 75.8077   3
   1  -9 -11 2405.01 144.182   3
  -1  -9  11 2290.70 158.649   3
   1  -9 -12 1143.23 102.741   3
  -1  -9  12 1017.98 110.737   3
  -1  -9  13 704.675 100.563   3
   1  -9 -13 719.840 88.6840   3
   1  -9 -14-66.4626 61.8796   3
   1  -9 -15 728.161 89.6828   3
  -1  -9  15 594.900 108.624   1
   1  -9 -16 880.320 94.0361   3
  -1  -9  16 983.074 131.772   1
   1  -9 -17 960.043 101.901   3
  -1  -9  17 757.283 115.246   1
   1  -9 -18 1656.20 129.332   3
  -1  -9  18 1483.63 149.447   1
  -1  -9  19 761.607 128.120   1
  -1  -9  20 564.616 126.959   1
  -1 -10 -21 812.059 120.290   3
  -1 -10 -20 587.251 103.898   3
   1 -10  19 258.547 105.586   1
  -1 -10 -19 321.171 81.4662   3
   1 -10  18 123.891 81.8294   1
  -1 -10 -18 32.1550 69.7700   3
  -1 -10 -17 376.102 83.8947   3
  -1 -10 -16 1241.21 126.721   3
  -1 -10 -15 969.192 110.135   3
  -1 -10 -14 122.155 70.2982   3
  -1 -10 -13 4186.96 223.067   3
  -1 -10 -12 2678.64 176.715   3
  -1 -10 -11 351.629 85.4934   3
   1 -10  11 123.025 77.7557   3
  -1 -10 -10 3440.59 192.397   3
   1 -10  10 3191.45 200.562   3
  -1 -10  -9 319.397 79.5772   3
   1 -10   9 221.018 77.1944   3
  -1 -10  -8 1144.16 108.195   3
   1 -10   8 1363.87 128.604   3
  -1 -10  -7 2865.51 173.454   3
   1 -10   7 2857.48 183.406   3
   1 -10   6 669.409 99.0622   3
  -1 -10  -6 570.138 88.2165   3
  -1 -10  -5 8563.70 340.055   3
  -1  10   5 8864.29 256.341   2
   1 -10   5 8983.37 349.590   3
   1 -10   4 2271.67 155.016   3
  -1 -10  -4 2133.87 147.545   3
   1 -10   3 3199.80 182.760   3
  -1 -10  -3 3150.61 180.809   3
   1 -10   2 2428.65 158.312   3
  -1 -10  -2 2595.35 160.523   3
   1 -10   1 5515.65 252.056   3
  -1 -10  -1 5562.13 252.440   3
   1 -10   0 255.944 72.6284   3
  -1 -10   0 256.000 67.5830   3
   1 -10  -1 5441.69 243.058   3
  -1 -10   1 5333.09 245.339   3
   1 -10  -2 3006.10 168.121   3
  -1 -10   2 2687.81 169.377   3
  -1 -10   3 3242.93 184.936   3
   1  10   3 3183.33 141.065   2
   1 -10  -3 3556.11 183.823   3
   1 -10  -4 2322.09 148.028   3
  -1 -10   4 2204.09 151.562   3
   1  10   4 2314.69 111.637   2
  -1 -10   5 8314.68 341.603   3
   1 -10  -5 8826.10 334.745   3
   1  10   5 9032.19 284.524   2
   1  10   6 459.623 44.3710   2
   1 -10  -6 510.945 82.3839   3
  -1 -10   6 418.586 82.7101   3
  -1 -10   7 2924.26 179.664   3
   1  10   7 3025.86 120.995   2
   1 -10  -7 3091.88 172.298   3
   1 -10  -8 1051.00 103.311   3
  -1 -10   8 1039.30 110.090   3
  -1 -10   9 304.011 81.9434   3
   1 -10  -9 133.383 60.2232   3
  -1 -10  10 3693.65 208.911   3
   1 -10 -10 3621.70 193.137   3
   1 -10 -11 235.671 66.7115   3
  -1 -10  11 336.235 84.0935   3
  -1 -10  12 2648.25 181.405   3
   1 -10 -12 2889.05 166.847   3
   1 -10 -13 4008.08 206.503   3
  -1 -10  13 3950.29 226.250   3
   1 -10 -14 125.807 59.0599   3
   1 -10 -15 1087.85 110.382   3
   1 -10 -16 1190.66 113.551   3
  -1 -10  16 1116.86 135.406   1
   1 -10 -17 348.080 74.0174   3
  -1 -10  17 379.681 108.415   1
  -1 -10  18 189.425 99.2657   1
  -1 -11 -20 1808.90 162.138   3
  -1 -11 -19 3548.37 230.263   3
  -1 -11 -18 820.776 119.902   3
  -1 -11 -17 1529.96 145.969   3
  -1 -11 -16 630.019 105.963   3
  -1 -11 -15 3058.47 198.044   3
  -1 -11 -14 154.242 77.1795   3
  -1 -11 -13 8288.39 353.136   3
  -1 -11 -12 706.090 103.255   3
  -1 -11 -11 3558.58 205.451   3
   1 -11  11 3159.98 210.131   3
   1 -11  10 2134.99 174.172   3
  -1 -11 -10 2402.67 167.731   3
  -1 -11  -9 405.706 83.3811   3
   1 -11   9 428.086 89.6180   3
  -1 -11  -8 1153.94 116.049   3
   1 -11   8 1098.05 127.209   3
  -1 -11  -7 390.574 87.9481   3
   1 -11   7 264.274 81.6180   3
   1 -11   6 508.997 99.4203   3
  -1 -11  -6 497.485 89.1047   3
  -1 -11  -5 4465.79 230.619   3
   1 -11   5 4619.29 237.560   3
   1 -11   4 1696.44 142.830   3
  -1 -11  -4 1549.40 132.584   3
   1 -11   3 797.609 101.205   3
  -1 -11  -3 1127.59 120.182   3
  -1 -11  -2 2840.97 180.630   3
   1 -11   2 2725.09 174.247   3
   1 -11   1 1913.63 147.709   3
  -1 -11  -1 1952.18 145.647   3
  -1 -11   0 27.8535 67.2244   3
   1 -11   0 55.7104 58.8378   3
   1 -11  -1 2038.38 151.177   3
  -1 -11   1 2420.24 162.163   3
   1 -11  -2 2798.90 175.928   3
  -1 -11   2 2950.21 185.587   3
   1 -11  -3 998.190 109.333   3
   1  11   3 747.758 66.8280   2
  -1 -11   3 1000.39 112.285   3
   1 -11  -4 1436.34 124.422   3
   1  11   4 1373.71 87.2581   2
  -1 -11   4 1620.56 134.953   3
   1 -11  -5 4345.55 218.039   3
  -1 -11   5 4283.62 229.175   3
  -1 -11   6 472.450 98.0654   3
   1 -11  -6 450.630 81.2081   3
   1 -11  -7 274.089 75.7319   3
  -1 -11   7 300.459 78.0165   3
  -1 -11   8 1066.60 115.275   3
   1 -11  -8 1155.57 116.051   3
   1 -11  -9 510.631 87.9546   3
  -1 -11   9 384.439 82.1545   3
   1 -11 -10 2184.55 151.931   3
  -1 -11  10 2080.10 163.965   3
   1 -11 -11 3507.38 198.494   3
  -1 -11  11 3720.60 220.535   3
  -1 -11  12 937.274 120.524   3
   1 -11 -12 986.481 110.049   3
  -1 -11  13 7303.28 345.741   3
   1 -11 -13 8247.82 328.819   3
  -1 -11  14 385.605 95.1545   3
   1 -11 -14 485.571 88.0723   3
   1 -11 -15 3372.97 198.444   3
   1 -11 -16 714.712 97.5261   3
  -1 -11  17 1647.48 162.591   1
   1 -11 -17 1682.33 145.064   3
  -1 -12 -19 649.153 113.647   3
  -1 -12 -18 775.842 119.705   3
  -1 -12 -17 990.968 127.907   3
  -1 -12 -16 304.099 93.5834   3
  -1 -12 -15 737.972 109.771   3
  -1 -12 -14 1907.79 163.921   3
  -1 -12 -13 2766.78 194.768   3
  -1 -12 -12 694.898 108.108   3
   1 -12  11 5091.50 282.007   3
  -1 -12 -11 5244.75 268.542   3
  -1 -12 -10 525.032 103.481   3
   1 -12  10 351.839 91.0129   3
  -1 -12  -9 1957.79 156.448   3
   1 -12   9 2279.64 177.854   3
  -1 -12  -8 2838.61 188.871   3
   1 -12   8 3105.95 205.517   3
  -1 -12  -7 2163.64 163.112   3
   1 -12   7 1921.33 160.968   3
   1 -12   6 807.115 113.000   3
  -1 -12  -6 745.409 109.131   3
   1 -12   5 595.959 108.008   3
  -1 -12  -5 481.556 90.5199   3
   1 -12   4 1053.58 120.590   3
  -1 -12  -4 966.862 113.781   3
  -1 -12  -3 269.820 80.6507   3
   1 -12   3 237.466 79.5440   3
  -1 -12  -2-27.9312 62.5563   3
   1 -12   2-41.4910 81.0339   3
  -1 -12  -1 480.352 93.5627   3
   1 -12   1 599.863 102.102   3
  -1 -12   0 1616.81 145.617   3
   1 -12   0 2009.59 155.434   3
   1 -12  -1 572.067 95.1379   3
  -1 -12   1 736.387 109.901   3
   1 -12  -2 58.1639 65.2432   3
  -1 -12   2 120.100 69.6651   3
   1 -12  -3 121.281 69.5544   3
  -1 -12   3 350.677 94.1051   3
  -1 -12   4 1017.66 116.187   3
   1 -12  -4 1128.45 117.862   3
  -1 -12   5 445.302 97.9663   3
   1 -12  -5 600.375 95.4835   3
  -1 -12   6 729.514 104.482   3
   1 -12  -6 605.086 100.667   3
  -1 -12   7 2285.61 175.339   3
   1 -12  -7 2114.76 156.963   3
  -1 -12   8 2872.32 196.100   3
   1 -12  -8 3220.99 195.540   3
   1 -12  -9 2194.93 161.247   3
  -1 -12   9 2176.69 170.927   3
   1 -12 -10 392.941 84.7878   3
  -1 -12  10 169.872 86.2884   3
   1 -12 -11 4889.78 251.712   3
  -1 -12  11 5380.56 280.717   3
  -1 -12  12 347.211 92.7275   3
   1 -12 -12 492.565 87.0675   3
  -1 -12  13 2465.47 196.227   3
   1 -12 -13 2607.06 175.271   3
  -1 -12  14 2082.16 174.513   3
   1 -12 -14 1874.37 154.360   3
   1 -12 -15 732.610 100.480   3
   1 -12 -16 353.814 86.0724   3
  -1 -13 -18 746.244 123.638   3
  -1 -13 -17 1126.16 141.615   3
  -1 -13 -16 22.7861 78.0347   3
  -1 -13 -15 738.192 120.469   3
  -1 -13 -14 1418.15 144.905   3
  -1 -13 -13 17.5820 72.6890   3
  -1 -13 -12 463.254 94.2057   3
  -1 -13 -11 1044.91 131.201   3
   1 -13  11 813.719 120.818   3
  -1 -13 -10 452.076 97.0135   3
   1 -13  10 515.362 104.394   3
   1 -13   9-135.059 90.7831   3
  -1 -13  -9 100.616 75.4491   3
   1 -13   8 3686.30 234.099   3
  -1 -13  -8 3248.58 212.879   3
   1 -13   7 3772.27 232.680   3
  -1 -13  -7 3375.47 214.690   3
   1 -13   6 3465.17 225.023   3
  -1 -13  -6 3980.58 231.728   3
   1 -13   5 1520.66 145.317   3
  -1 -13  -5 1408.89 139.974   3
   1 -13   4 3152.01 206.642   3
  -1 -13  -4 3028.76 201.929   3
   1 -13   3 622.703 107.384   3
  -1 -13  -3 452.851 99.5594   3
  -1 -13  -2 253.204 93.4757   3
   1 -13   2 266.761 91.0068   3
  -1 -13  -1 71.2491 81.8433   3
   1 -13   1 34.0411 76.3589   3
  -1 -13   0 2979.91 202.297   3
   1 -13   0 2686.35 189.914   3
  -1 -13   1 200.726 90.7675   3
   1 -13  -1 105.560 80.3642   3
   1 -13  -2 223.591 83.6328   3
  -1 -13   2 232.552 88.7589   3
  -1 -13   3 508.210 100.181   3
   1 -13  -3 572.449 93.9733   3
  -1 -13   4 3344.51 214.396   3
   1 -13  -4 2788.15 193.419   3
  -1 -13   5 1677.84 156.614   3
   1 -13  -5 1401.24 142.952   3
   1 -13  -6 4138.49 230.675   3
  -1 -13   6 4016.19 238.771   3
   1 -13  -7 3753.82 220.326   3
  -1 -13   7 3733.75 233.153   3
  -1 -13   8 3448.17 224.195   3
   1 -13  -8 3610.85 215.568   3
   1 -13  -9-30.3831 71.5113   3
  -1 -13   9 46.4128 87.6624   3
  -1 -13  10 520.552 103.699   3
   1 -13 -10 470.573 90.7153   3
  -1 -13  11 1126.12 142.055   3
   1 -13 -11 869.533 113.107   3
   1 -13 -12 480.467 96.3288   3
  -1 -13  12 429.285 104.937   3
   1 -13 -13-29.9128 71.4174   3
  -1 -13  13 135.133 85.2757   3
  -1 -13  14 1305.90 149.911   3
   1 -13 -14 1037.98 125.820   3
   1 -13 -15 678.911 102.948   3
  -1 -14 -15 665.245 116.761   3
  -1 -14 -14 228.732 94.4173   3
  -1 -14 -13 794.692 128.847   3
  -1 -14 -12 735.245 115.726   3
   1 -14  11 548.297 116.058   3
  -1 -14 -11 566.111 108.277   3
   1 -14  10 775.501 121.690   3
  -1 -14 -10 880.666 126.851   3
  -1 -14  -9 1657.91 163.964   3
   1 -14   9 1782.24 176.274   3
  -1 -14  -8 916.694 132.311   3
   1 -14   8 867.840 124.362   3
   1 -14   7 231.363 100.113   3
  -1 -14  -7 259.949 88.9613   3
   1 -14   6 1015.12 138.667   3
  -1 -14  -6 1031.51 132.443   3
   1 -14   5 384.597 107.752   3
  -1 -14  -5 486.123 107.884   3
   1 -14   4 335.723 99.1740   3
  -1 -14  -4 584.259 115.095   3
  -1 -14  -3 57.5331 73.5160   3
   1 -14   3 46.0710 79.6639   3
   1 -14   2 341.415 102.727   3
  -1 -14  -2 85.6114 78.1969   3
   1 -14   1 559.061 110.693   3
  -1 -14  -1 457.232 104.606   3
   1 -14   0 1003.89 125.955   3
  -1 -14   0 1194.04 139.084   3
   1 -14  -1 719.460 110.257   3
  -1 -14   1 690.810 115.624   3
   1 -14  -2 175.953 89.7059   3
  -1 -14   2 176.929 92.2675   3
  -1 -14   3 66.9264 83.0622   3
   1 -14  -3 130.087 78.9854   3
  -1 -14   4 357.453 99.6595   3
   1 -14  -4 225.514 82.6835   3
   1 -14  -5 318.020 96.6253   3
  -1 -14   5 413.153 102.688   3
  -1 -14   6 1081.87 132.428   3
   1 -14  -6 931.111 120.635   3
  -1 -14   7 218.559 94.0606   3
   1 -14  -7 156.853 78.4444   3
   1 -14  -8 809.161 124.842   3
  -1 -14   8 758.849 126.118   3
  -1 -14   9 1661.59 165.701   3
   1 -14  -9 1619.83 152.846   3
  -1 -14  10 863.219 133.027   3
   1 -14 -10 1085.24 128.886   3
  -1 -14  11 462.014 109.397   3
   1 -14 -11 675.430 105.903   3
  -1 -14  12 685.240 117.853   3
   1 -14 -12 571.646 107.244   3
  -1 -14  13 866.436 137.949   3
   1 -14 -13 572.681 108.608   3
   1 -14 -14 63.1051 76.4122   3
  -1 -15 -12 63.7953 90.4551   3
  -1 -15 -11 318.692 103.616   3
  -1 -15 -10 174.352 83.0359   3
  -1 -15  -9 744.273 122.515   3
  -1 -15  -8 789.196 126.591   3
   1 -15   8 634.577 116.265   3
  -1 -15  -7 693.705 123.239   3
   1 -15   7 749.442 124.533   3
  -1 -15  -6 166.332 80.3309   3
   1 -15   6 370.153 108.706   3
  -1 -15  -5 1534.12 160.038   3
   1 -15   5 1199.94 151.572   3
   1 -15   4 3162.23 238.351   3
  -1 -15  -4 3439.13 232.202   3
  -1 -15  -3 962.309 139.100   3
   1 -15   3 1019.57 140.856   3
  -1 -15  -2 125.396 83.2847   3
   1 -15   2 103.585 71.9068   3
  -1 -15  -1 417.545 111.069   3
   1 -15   1 306.212 95.7449   3
  -1 -15   0 101.469 93.4484   3
   1 -15   0 4.66927 84.7464   3
   1 -15  -1 266.943 94.4983   3
  -1 -15   1 379.345 96.0217   3
   1 -15  -2 209.995 88.0758   3
  -1 -15   2 160.270 79.0828   3
   1 -15  -3 1673.00 159.048   3
  -1 -15   3 959.562 133.265   3
  -1 -15   4 3543.78 238.980   3
   1 -15  -4 3695.22 235.482   3
  -1 -15   5 1332.93 152.550   3
   1 -15  -5 1532.40 155.321   3
  -1 -15   6 469.957 109.014   3
   1 -15  -6 355.015 99.2639   3
   1 -15  -7 574.353 105.111   3
  -1 -15   7 621.716 120.615   3
  -1 -15   8 995.650 146.475   3
   1 -15  -8 928.507 129.023   3
   1 -15  -9 721.940 115.421   3
  -1 -15   9 658.917 127.899   3
   1 -15 -10 543.680 104.543   3
   1 -15 -11 222.768 92.6825   3
   1 -15 -12 130.365 82.9919   3
   1 -15 -13 1254.29 146.097   3
   1 -15 -14 3900.62 249.385   3
  -1 -16  -5 442.174 106.778   3
  -1 -16  -4 1152.52 152.453   3
  -1 -16  -3 850.587 129.780   3
   1 -16   3 767.296 126.063   3
   1 -16   2 2322.71 201.576   3
  -1 -16  -2 2257.91 196.968   3
  -1 -16  -1 250.668 99.2295   3
   1 -16   1 394.654 113.352   3
  -1 -16   0 3562.06 253.217   3
   1 -16   0 3582.27 243.885   3
  -1 -16   1 307.167 95.8774   3
   1 -16  -1 336.959 113.004   3
  -1 -16   2 1986.28 182.917   3
   1 -16  -2 1917.26 177.209   3
   1 -16  -3 735.171 127.182   3
   1 -16  -4 1267.48 147.060   3
   1 -16  -5 507.052 108.296   3
   1 -16  -6 239.148 95.7574   3
   1 -16  -7 1553.97 165.354   3
   1 -16  -8 248.581 99.4906   3
   1 -16  -9 2166.86 194.746   3
   1 -16 -10 705.819 126.314   3
   1 -16 -11 268.491 99.3423   3
   2   0   0 920.392 55.9933   2
   2   0   0 998.020 42.9432   1
  -2   0   1 978.859 50.0608   1
   2   0  -1 1108.84 50.9913   1
   2   0   1 1010.42 60.2713   2
   2   0  -1 980.640 58.2322   2
   2   0  -2 1867.25 82.3501   2
  -2   0   2 2016.75 82.9722   1
   2   0   2 2255.21 90.5120   2
   2   0  -2 2182.26 84.1515   1
  -2   0   3 780.538 56.8731   1
   2   0  -3 967.375 56.1009   1
   2   0  -4 44.8433 23.5860   1
   2   0  -5 85362.2 2221.74   1
   2   0   5 81865.8 2193.57   1
   2   0   6 11429.5 321.863   1
   2   0  -6 11133.5 302.574   3
   2   0  -6 11853.9 348.726   1
   2   0  -7 3264.02 139.987   1
   2   0   7 3226.03 123.161   1
   2   0  -7 3361.98 103.772   3
   2   0  -8 519.777 57.5046   1
   2   0  -8 488.071 33.8388   3
   2   0   8 361.356 48.3679   1
   2   0  -9 413.365 34.4021   3
   2   0  -9 535.728 63.1148   1
   2   0   9 416.041 50.9860   1
   2   0  10 613.571 60.8641   1
   2   0 -10 699.029 46.2368   3
   2   0 -11 2769.30 108.153   3
   2   0  11 2594.38 127.450   1
  -2   0  12 99.7973 53.5313   1
   2   0 -12 234.406 36.2755   3
   2   0  12 213.206 51.0158   1
   2   0  13 4056.60 180.829   1
   2   0 -13 4581.76 161.905   3
  -2   0  13 3684.32 195.033   1
   2   0 -14 46.7001 34.9933   3
   2   0  14 45.5596 50.6184   1
  -2   0  14 33.8087 59.5665   1
  -2   0  15 8245.01 335.146   1
   2   0  15 8461.54 310.999   1
   2   0 -15 8921.38 285.896   3
   2   0  16 106.238 56.1851   1
   2   0 -16 17.2499 32.6871   3
  -2   0  16-0.99133 68.1408   1
   2   0  17 40.5713 54.6756   1
   2   0 -17 141.182 45.0797   3
  -2   0  17 35.2071 73.6165   1
   2   0  18 47.6743 57.7629   1
  -2   0  18 35.8982 73.5236   1
   2   0  19 236.538 69.3830   1
  -2   0  19 302.442 93.6943   1
   2   0  20 351.596 85.2554   1
  -2   0  20 309.444 92.7759   1
  -2   0  21 372.987 97.9553   1
   2   0  21 447.911 90.5319   1
   2   0  22 415.757 94.2123   1
  -2   0  22 760.203 123.265   1
  -2   0  23 2871.67 214.229   1
   2   0  23 2760.60 195.287   1
  -2   0  24 121.394 96.6729   1
   2   0  24 182.138 85.8431   1
   2   0  25-70.9751 79.9547   1
   2   0  26 957.385 136.227   1
   2  -1  26 375.795 104.181   1
   2  -1  25 750.297 123.186   1
   2  -1  24 1108.71 130.897   1
  -2   1  24 1301.11 159.219   1
  -2   1  23 2148.29 188.397   1
   2  -1  23 1928.25 168.003   1
   2  -1  22 385.502 95.4788   1
  -2   1  22 236.794 97.9786   1
   2  -1  21 487.079 89.6789   1
  -2   1  21 528.710 109.147   1
  -2   1  20 664.024 110.318   1
   2  -1  20 525.869 93.5977   1
   2  -1  19 2629.22 169.084   1
  -2   1  19 2618.62 182.375   1
   2  -1  18 897.722 99.0167   1
  -2   1  18 755.313 108.765   1
  -2   1  17 2027.49 155.083   1
   2   1 -17 1857.11 111.050   3
   2  -1  17 1977.70 134.105   1
   2  -1  16 449.173 79.8729   1
  -2   1  16 314.647 77.3524   1
   2   1 -16 460.891 56.1723   3
   2  -1  15 3168.19 163.459   1
  -2   1  15 2741.54 174.055   1
   2   1 -15 3042.58 137.233   3
   2  -1  14 2451.16 138.350   1
  -2   1  14 2352.64 149.641   1
   2   1 -14 2399.30 115.059   3
  -2   1  13 14546.9 494.878   1
   2   1 -13 15626.5 449.407   3
   2  -1  13 14973.3 476.090   1
  -2   1  12 11613.2 400.022   1
   2  -1  12 11685.5 378.398   1
   2   1 -12 11628.1 351.302   3
   2   1 -11 1686.30 83.3224   3
   2  -1  11 1649.79 100.590   1
   2   1 -10 3823.76 138.646   3
   2  -1  10 3796.16 158.827   1
   2   1  -9 2078.86 112.708   1
   2   1  -9 1913.25 83.3471   3
   2  -1   9 1858.11 98.6330   1
   2   1  -8 3739.86 129.256   3
   2  -1   8 3643.88 144.413   1
   2   1  -8 4075.82 162.214   1
   2   1  -7 2979.65 129.786   1
   2   1  -7 2754.05 99.9362   3
   2   1  -6 13531.3 376.196   3
  -2  -1  -6 14014.7 403.266   2
   2   1  -6 14022.4 409.842   1
   2   1  -5 61700.3 1624.11   1
  -2  -1  -5 61411.3 1620.99   2
   2   1  -5 61189.1 1592.63   3
   2   1  -4 2101.98 72.3523   3
   2   1  -4 2054.79 90.2716   1
  -2  -1  -4 2001.89 94.3760   2
   2   1  -3 2545.67 82.7884   3
   2   1  -3 2399.23 96.7690   1
   2   1  -2 2298.20 89.5741   1
  -2   1   2 2569.43 76.1220   3
  -2   1   2 2318.14 89.5656   2
   2   1  -2 2464.09 99.2830   2
   2   1  -2 2411.93 83.7331   3
  -2   1   1 3216.63 113.911   2
   2   1  -1 3192.59 118.930   2
   2   1  -1 3411.21 106.847   1
   2   1   0 2021.40 83.6721   2
   2  -1   0 1937.57 83.3264   2
  -2  -1   0 1891.60 64.4598   1
  -2  -1   1 2982.12 100.707   1
   2  -1  -1 2989.97 104.528   2
   2   1   1 3036.07 114.547   2
  -2  -1   1 3244.96 102.867   3
   2  -1  -2 2434.75 86.1129   2
  -2  -1   2 2402.90 80.7412   3
  -2  -1   2 2432.69 91.1200   1
   2  -1  -2 1943.19 88.0135   1
   2   1   2 2382.38 96.5574   2
   2  -1  -3 2522.82 100.046   1
   2   1   3 2596.36 102.151   2
  -2  -1   3 2461.11 99.2043   1
   2  -1  -3 2397.16 88.8976   2
  -2  -1   3 2463.09 82.1484   3
  -2  -1   4 2049.69 73.2012   3
  -2  -1   4 2125.76 96.0485   1
   2  -1  -4 2103.38 80.8595   2
   2  -1  -4 2363.81 96.2725   1
   2   1   4 2041.99 67.6650   1
  -2  -1   5 61693.4 1658.82   3
   2   1   5 65746.8 1661.15   1
   2  -1  -5 64339.7 1693.36   1
   2   1   6 13511.3 384.861   1
  -2  -1   6 14010.6 380.663   3
   2  -1  -6 14570.4 417.267   1
   2  -1  -7 2760.56 126.224   1
   2   1   7 2832.25 108.298   1
   2  -1  -8 4191.54 168.004   1
   2   1   8 3816.73 143.075   1
   2  -1  -9 2030.49 112.473   1
   2   1   9 1788.30 92.3022   1
   2   1  10 4169.33 160.512   1
   2   1  11 1764.45 98.8489   1
   2   1  12 11782.1 375.907   1
  -2  -1  12 11933.4 403.624   1
  -2  -1  13 14660.9 489.488   1
   2   1  13 15049.3 462.256   1
  -2  -1  14 2395.96 152.776   1
   2   1  14 2502.07 136.887   1
   2   1  15 3229.66 160.938   1
  -2  -1  15 2731.24 174.462   1
   2  -1 -16 463.306 53.6726   3
   2   1  16 333.722 66.9641   1
  -2  -1  16 354.717 81.3592   1
  -2  -1  17 1902.36 149.590   1
   2   1  17 2139.63 138.441   1
   2  -1 -17 1889.10 107.783   3
  -2  -1  18 904.105 115.712   1
   2   1  18 845.854 95.9151   1
  -2  -1  19 2541.17 183.278   1
   2   1  19 2875.46 174.342   1
   2   1  20 493.756 83.1677   1
  -2  -1  20 395.278 99.1065   1
   2   1  21 589.411 97.2460   1
  -2  -1  21 772.050 122.368   1
   2   1  22 95.8254 72.0020   1
  -2  -1  22 250.165 90.8237   1
   2   1  23 1970.78 160.331   1
  -2  -1  23 2347.46 193.525   1
  -2  -1  24 1227.27 154.157   1
   2   1  24 956.712 127.135   1
   2   1  25 938.786 126.504   1
   2   1  26 369.163 102.456   1
   2  -2  26 1546.86 165.724   1
   2  -2  25 783.542 125.744   1
   2  -2  24 196.158 82.2764   1
   2  -2  23 595.777 104.898   1
   2  -2  22 1921.20 161.110   1
  -2   2  22 1883.60 171.787   1
  -2   2  21 1689.74 160.647   1
   2  -2  21 2133.35 161.848   1
   2  -2  20 3867.27 214.444   1
  -2   2  20 3336.36 221.635   1
   2  -2  19 3410.00 193.852   1
  -2   2  19 2925.74 198.563   1
   2  -2  18 2741.12 167.706   1
  -2   2  18 2467.13 179.077   1
   2  -2  17 2885.30 172.526   1
  -2   2  17 3036.15 190.447   1
   2  -2  16 125.731 62.2088   1
  -2   2  16 284.028 83.4598   1
   2   2 -16 183.886 47.6093   3
  -2   2  15 1105.28 110.571   1
   2   2 -15 1227.84 84.7821   3
   2  -2  15 1062.73 99.6415   1
  -2   2  14 633.510 84.9200   1
   2   2 -14 603.570 60.3185   3
   2  -2  14 553.419 77.0786   1
   2  -2  13 8339.12 307.952   1
  -2  -2 -13 9074.96 301.167   1
   2   2 -13 8813.97 285.864   3
  -2   2  13 8114.60 320.716   1
  -2   2  12 3707.39 184.162   1
   2   2 -12 3814.65 151.304   3
  -2  -2 -12 3795.96 158.086   1
   2  -2  12 3699.99 169.728   1
  -2   2  11 7607.80 292.156   1
   2  -2  11 7745.45 275.700   1
   2   2 -11 7855.04 255.959   3
  -2  -2 -11 8209.71 266.581   1
  -2  -2 -10 9674.94 300.653   1
   2   2 -10 9719.99 294.902   3
   2  -2  10 8980.84 310.869   1
   2   2  -9 354.814 40.7323   3
  -2  -2  -9 297.610 56.6809   2
  -2  -2  -9 274.936 38.9790   1
  -2  -2  -8 1883.31 87.5749   1
   2   2  -8 1960.16 87.8112   3
  -2  -2  -8 1993.98 103.333   2
  -2  -2  -7 9864.76 286.963   1
  -2  -2  -7 9241.94 301.262   2
   2   2  -7 9884.76 288.267   3
  -2  -2  -6 971.861 50.5550   1
   2   2  -6 742.095 52.9192   3
  -2  -2  -6 854.539 64.3807   2
  -2  -2  -5 1035.30 47.7225   1
   2   2  -5 997.083 54.3578   3
  -2  -2  -5 1053.55 68.7166   2
   2   2  -4 11181.2 313.717   3
  -2  -2  -4 11188.4 326.564   2
  -2   2   4 11287.1 296.595   3
  -2  -2  -4 10588.9 298.916   1
  -2   2   3 187.837 26.1449   2
  -2   2   3 201.491 20.7402   3
  -2  -2  -3 174.107 43.5882   2
   2   2  -3 202.595 32.1443   3
  -2   2   2 338.820 31.7579   2
   2   2  -2 383.330 36.5453   3
  -2   2   2 288.081 28.9511   3
  -2  -2  -2 259.145 46.1932   2
   2   2  -1 4000.57 133.275   3
   2   2  -1 3978.32 143.515   2
  -2   2   1 3939.78 127.899   2
  -2   2   1 3963.03 127.321   3
   2   2   0 20357.5 551.217   2
   2   2   0 20016.6 545.544   3
  -2   2   0 20155.3 541.872   3
  -2  -2   0 20103.8 545.746   3
  -2   2   0 19307.1 540.613   2
  -2   2  -1 3921.13 140.717   3
   2   2   1 4263.96 143.337   2
  -2  -2   1 3990.28 136.449   3
  -2  -2   2 325.691 38.4534   3
   2  -2  -2 305.467 28.4985   2
   2   2   2 388.527 44.0951   2
   2  -2  -2 342.850 30.5460   3
  -2  -2   2 333.887 40.5328   1
   2  -2  -3 205.263 23.0280   2
   2   2   3 239.220 39.1805   2
   2  -2  -3 225.921 23.5501   3
  -2  -2   3 237.089 40.2800   1
  -2  -2   3 219.246 34.0771   3
   2   2   4 11533.9 333.709   2
   2  -2  -4 11439.6 304.478   3
  -2  -2   4 10928.5 334.987   1
  -2  -2   4 11091.1 320.905   3
   2  -2  -4 11326.9 312.056   2
   2  -2  -4 11432.2 341.045   1
  -2  -2   5 1020.90 73.0626   1
   2  -2  -5 958.968 39.2152   3
   2  -2  -5 1060.96 48.7120   2
  -2  -2   5 1058.86 56.7098   3
   2  -2  -5 945.688 68.2954   1
  -2  -2   6 874.632 54.6059   3
   2  -2  -6 942.875 67.8086   1
   2  -2  -6 956.263 39.3451   3
   2  -2  -7 9462.23 257.109   3
  -2  -2   7 9189.02 277.267   3
   2  -2  -7 9697.97 308.210   1
   2   2   7 8765.18 274.695   1
   2   2   8 1943.27 91.0727   1
   2  -2  -8 2073.46 74.5099   3
   2  -2  -8 2132.30 113.246   1
   2   2   9 294.898 45.2332   1
   2  -2  -9 291.130 29.4390   3
   2  -2  -9 342.464 54.6126   1
   2   2  10 9172.52 294.162   1
   2  -2 -10 9293.20 269.335   3
   2   2  11 7669.52 260.388   1
  -2  -2  12 3676.49 181.803   1
   2   2  12 3486.95 154.665   1
   2   2  13 8370.57 290.287   1
  -2  -2  13 8204.38 317.444   1
  -2  -2  14 497.053 82.4561   1
   2   2  14 534.192 72.2582   1
   2   2  15 1187.19 95.8599   1
  -2  -2  15 1071.73 112.206   1
   2   2  16 167.814 54.9470   1
  -2  -2  16 184.246 66.0210   1
   2   2  17 2997.80 167.895   1
  -2  -2  17 2981.52 188.538   1
   2   2  18 2512.61 155.806   1
  -2  -2  18 2451.89 174.930   1
   2   2  19 2919.23 177.824   1
  -2  -2  19 3249.94 204.200   1
  -2  -2  20 4086.64 240.967   1
   2   2  20 3663.22 205.626   1
   2   2  21 1761.40 145.472   1
  -2  -2  21 1786.35 166.072   1
   2   2  22 1843.58 154.779   1
  -2  -2  22 1757.16 168.764   1
   2   2  23 569.461 103.869   1
  -2  -2  23 633.495 129.727   1
  -2  -2  24 298.799 96.1962   1
   2  -3  25 197.602 85.2261   1
   2  -3  24 227.346 95.8063   1
   2  -3  23 358.225 97.5961   1
  -2  -3 -23 482.659 85.1360   2
   2  -3  22 3452.71 218.523   1
  -2  -3 -22 3499.00 197.486   2
  -2  -3 -21 381.084 75.4866   2
   2  -3  21 298.062 83.7119   1
   2  -3  20 1298.72 130.637   1
  -2  -3 -20 1289.23 116.188   2
   2  -3  19 1969.42 151.538   1
  -2  -3 -19 1542.34 122.365   2
  -2  -3 -18 4647.44 209.760   2
   2  -3  18 4070.07 222.697   1
   2  -3  17 1664.21 135.024   1
  -2  -3 -17 1703.18 120.206   2
   2  -3  16 552.044 81.3585   1
  -2  -3 -16 808.583 83.4544   2
   2   3 -15 631.823 67.2872   3
   2  -3  15 707.095 90.3607   1
  -2  -3 -15 610.855 75.6414   2
   2   3 -14 1273.53 90.8526   3
  -2  -3 -14 1097.74 91.7623   2
   2  -3  14 1166.70 103.250   1
   2  -3  13 598.712 77.7077   1
  -2  -3 -13 528.187 62.0501   1
   2   3 -13 502.134 60.6654   3
  -2  -3 -13 590.671 69.3329   2
   2  -3  12 3763.80 174.753   1
  -2  -3 -12 3860.27 163.508   1
   2   3 -12 3941.03 159.504   3
  -2  -3 -12 3615.84 162.023   2
  -2  -3 -11 11.6970 29.9824   1
  -2  -3 -11-3.90469 41.0118   2
   2   3 -11 10.7713 31.8027   3
  -2  -3 -10 18025.3 524.945   1
   2   3 -10 18438.6 526.061   3
  -2  -3 -10 17877.0 529.803   2
  -2  -3  -9 8894.80 297.244   1
  -2  -3  -9 9874.34 309.162   2
   2   3  -9 10343.7 305.428   3
  -2  -3  -8 4045.53 147.638   1
  -2  -3  -8 3991.56 157.712   2
   2   3  -8 4199.76 154.916   3
  -2  -3  -7 882.494 68.4846   2
   2   3  -7 881.226 63.9360   3
  -2  -3  -7 940.508 57.0413   1
  -2  -3  -6 2561.28 113.716   2
   2   3  -6 2657.92 109.996   3
  -2  -3  -6 2666.88 101.483   1
   2   3  -5 10660.1 313.160   3
  -2  -3  -5 10742.7 299.267   1
  -2   3   5 10414.5 294.734   3
  -2  -3  -5 10104.8 315.276   2
   2   3  -4 8042.28 248.326   3
  -2   3   4 8095.65 232.044   3
  -2  -3  -4 8041.96 250.365   2
  -2   3   3 245.399 29.8223   3
  -2   3   3 315.801 26.3209   2
   2   3  -3 289.514 40.9286   3
  -2  -3  -3 192.218 42.2467   2
   2   3  -2 12174.6 350.252   3
  -2  -3  -2 11743.1 350.775   2
  -2   3   2 12090.3 330.445   2
  -2   3   2 12073.0 340.063   3
  -2   3   1 15408.1 425.096   2
   2   3  -1 15940.8 441.111   3
   2  -3   1 15453.7 443.040   3
  -2   3   1 15535.5 433.987   3
  -2   3   0 96416.3 2541.00   3
   2   3   0 97668.6 2546.11   3
   2   3   0 98748.0 2547.78   2
   2  -3   0 92605.7 2540.33   3
   2   3   1 15281.7 437.157   2
  -2   3  -1 15500.1 437.517   3
  -2  -3   1 15237.9 436.086   3
   2  -3  -1 14994.4 428.551   3
   2   3   1 15991.8 441.272   3
   2   3   2 11556.2 350.290   2
   2  -3  -2 11806.5 338.526   3
  -2   3  -2 12592.1 357.408   3
  -2  -3   2 12112.2 349.201   3
  -2  -3   3 299.110 45.0867   3
  -2   3  -3 267.139 42.9356   3
   2   3   3 186.805 35.6990   2
   2  -3  -3 229.737 32.3815   3
  -2   3  -4 8302.92 267.455   3
   2  -3  -4 8084.16 225.515   2
   2   3   4 8296.56 253.566   2
  -2  -3   4 7866.77 250.758   3
   2  -3  -4 8300.29 236.023   3
  -2  -3   5 9741.71 307.564   3
   2   3   5 11299.3 312.861   2
   2  -3  -5 10652.0 289.636   3
   2  -3  -5 9773.65 279.057   2
  -2  -3   5 10184.7 319.229   1
   2  -3  -5 10257.3 325.206   1
  -2   3  -5 10743.4 329.800   3
  -2  -3   6 2445.52 118.529   1
   2  -3  -6 2456.74 81.4313   2
   2  -3  -6 2327.61 87.6278   3
  -2  -3   6 2291.45 104.662   3
   2  -3  -6 2511.21 119.888   1
  -2   3  -6 2219.27 116.004   3
   2  -3  -7 943.273 49.4369   3
  -2  -3   7 881.824 63.3310   3
   2  -3  -7 911.902 76.9826   1
  -2   3  -7 988.035 76.5613   3
  -2   3  -8 4537.83 182.230   3
   2  -3  -8 4451.99 183.220   1
  -2  -3   8 4263.78 157.581   3
   2  -3  -8 4030.14 137.193   3
   2  -3  -9 10271.7 294.210   3
  -2  -3   9 10033.9 316.286   3
   2  -3 -10 18119.9 500.675   3
  -2  -3  11-52.8913 55.2454   1
   2  -3 -11-25.6041 27.3962   3
  -2  -3  12 3967.24 191.735   1
   2  -3 -12 3940.07 143.793   3
  -2  -3  13 578.406 82.9878   1
   2  -3 -13 567.925 48.4349   3
  -2  -3  14 965.877 107.100   1
   2  -3 -14 1216.24 73.1924   3
   2  -3 -15 593.045 56.9285   3
  -2  -3  15 566.654 89.3316   1
  -2  -3  16 764.658 103.435   1
   2  -3 -16 724.533 63.6379   3
  -2  -3  17 1619.06 142.466   1
   2  -3 -17 1711.88 98.4045   3
  -2  -3  18 4110.28 233.259   1
   2  -3 -18 4095.39 170.987   3
   2  -3 -19 1410.63 91.7514   3
  -2  -3  19 1351.21 139.264   1
  -2  -3  20 1280.56 137.341   1
  -2  -3  21 184.234 87.4511   1
  -2  -3  22 3463.94 235.230   1
  -2  -3  23 226.857 101.648   1
  -2  -4 -25 797.573 116.718   3
   2  -4  25 699.265 120.431   1
   2  -4  24 86.8041 74.8181   1
  -2  -4 -24 235.351 87.4077   3
   2  -4  23 483.931 105.495   1
  -2  -4 -23 358.067 90.8498   3
   2  -4  22 721.019 114.361   1
  -2  -4 -21 275.002 70.7127   2
   2  -4  21 105.068 80.7743   1
  -2  -4 -20 283.216 70.6815   2
   2  -4  20 148.094 76.5961   1
   2  -4  19 870.535 111.715   1
  -2  -4 -19 1036.88 101.103   2
  -2  -4 -18 802.542 89.1333   2
   2  -4  18 705.074 96.1685   1
   2  -4  17 2433.42 164.906   1
  -2  -4 -17 2348.51 138.821   2
  -2  -4 -16 950.938 89.0509   2
   2  -4  16 962.728 106.111   1
   2  -4  15 5258.66 238.779   1
  -2  -4 -15 5102.64 209.943   2
   2  -4  14 1046.42 101.153   1
  -2  -4 -14 1232.55 93.3973   2
   2  -4  13 2549.40 148.095   1
  -2  -4 -13 2302.63 124.226   2
   2   4 -13 2544.89 131.139   3
  -2  -4 -12 360.601 53.2018   1
  -2  -4 -12 474.802 61.6661   2
   2   4 -12 369.278 55.5473   3
  -2  -4 -11 2182.12 112.286   1
  -2  -4 -11 2067.41 111.004   2
   2   4 -11 2207.93 116.179   3
   2   4 -10 3375.96 144.406   3
  -2  -4 -10 2967.26 133.242   1
  -2  -4 -10 3174.85 136.541   2
   2   4  -9 6462.91 223.759   3
  -2  -4  -9 6374.80 216.580   1
  -2  -4  -9 5909.11 213.736   2
  -2  -4  -9 6234.80 236.553   3
   2   4  -8 648.377 60.1659   3
  -2  -4  -8 552.755 51.7323   1
  -2  -4  -8 636.983 58.6060   2
  -2  -4  -8 528.618 68.5376   3
   2   4  -7 100.000 39.3330   3
  -2  -4  -7 76.7750 32.1177   1
  -2  -4  -7 86.4679 53.1996   3
  -2  -4  -7 50.6013 40.7565   2
   2   4  -6 4976.73 184.712   3
  -2  -4  -6 4982.29 171.279   1
  -2   4   6 5270.98 166.640   3
  -2  -4  -6 5029.76 177.910   2
  -2   4   5 6688.72 202.289   3
  -2  -4  -5 6164.30 213.178   2
   2   4  -5 6479.80 219.752   3
  -2  -4  -4 8565.16 269.491   2
  -2   4   4 8636.59 236.196   2
   2   4  -4 8805.28 275.259   3
  -2   4   4 8900.17 260.853   3
   2   4  -3 1631.21 85.5637   3
   2  -4   3 1560.48 99.6646   3
  -2  -4  -3 1563.21 84.1596   2
  -2   4   3 1559.79 58.8019   2
  -2   4   3 1604.86 75.9756   3
   2   4  -2 2805.42 117.322   3
   2  -4   2 2575.86 124.032   3
  -2   4   2 2777.37 94.4344   2
  -2   4   2 2755.53 109.307   3
   2  -4   1 1576.73 90.3663   3
   2   4  -1 1487.31 81.7877   3
  -2   4   1 1567.75 79.9901   3
  -2   4   0 2188.70 100.995   3
   2   4   0 2250.15 104.190   3
   2   4   0 2286.52 103.058   2
   2  -4   0 2245.32 102.973   3
  -2   4  -1 1467.05 82.1111   3
   2  -4  -1 1377.84 77.9779   3
   2   4   1 1497.54 82.2592   3
  -2  -4   1 1409.37 83.0065   3
   2   4   1 1601.48 81.7294   2
   2   4   2 2835.49 115.938   2
   2   4   2 2740.05 122.591   3
  -2   4  -2 2770.21 123.317   3
  -2  -4   2 2752.70 121.615   3
   2  -4  -2 2834.61 112.736   3
  -2   4  -3 1808.90 95.2871   3
   2  -4  -3 1624.51 80.6672   3
  -2  -4   3 1530.82 88.1619   3
   2   4   3 1738.92 84.6152   2
   2   4   4 8705.21 268.430   2
  -2   4  -4 8958.83 287.233   3
  -2  -4   4 8514.22 275.919   3
   2  -4  -4 8563.61 261.183   3
  -2  -4   5 6275.31 220.877   3
  -2   4  -5 6488.70 235.561   3
   2   4   5 6732.12 215.179   2
   2  -4  -5 6443.06 204.018   3
   2   4   6 5304.51 181.629   2
  -2   4  -6 5141.23 203.690   3
  -2  -4   6 4931.18 187.155   3
   2  -4  -6 5295.07 170.628   3
   2  -4  -7 47.5383 41.4841   1
   2  -4  -7 99.0875 31.3344   3
   2  -4  -7 124.693 13.5946   2
  -2  -4   7 112.573 40.9223   3
  -2   4  -7 69.3428 36.2842   3
   2  -4  -8 572.353 46.8433   3
  -2  -4   8 641.791 59.1951   3
   2  -4  -8 498.816 27.9023   2
  -2  -4   9 5971.06 216.500   3
   2  -4  -9 5907.29 194.066   3
   2  -4 -10 3089.11 122.536   3
  -2  -4  10 3290.23 144.573   3
  -2  -4  10 3456.61 167.973   1
  -2  -4  11 2143.93 134.036   1
   2  -4 -11 2135.89 97.2537   3
  -2  -4  12 292.731 64.1015   1
   2  -4 -12 409.423 44.1166   3
   2  -4 -13 2718.92 116.246   3
  -2  -4  13 2332.24 152.300   1
  -2  -4  14 1024.05 105.515   1
   2  -4 -14 1176.19 74.4915   3
  -2  -4  15 4837.51 244.746   1
   2  -4 -15 5195.47 191.371   3
   2  -4 -16 910.236 70.7334   3
  -2  -4  16 933.286 115.289   1
  -2  -4  17 2289.68 167.920   1
   2  -4 -17 2264.23 118.085   3
   2  -4 -18 792.048 70.7500   3
  -2  -4  18 543.742 96.5955   1
  -2  -4  19 969.689 124.719   1
   2  -4 -19 1029.56 83.2480   3
  -2  -4  20 225.675 95.0549   1
  -2  -4  21 66.6818 70.5256   1
  -2  -4  22 491.184 113.846   1
  -2  -4  23 359.098 114.503   1
   2  -5  24-62.0402 81.4099   1
  -2  -5 -24 210.130 79.0267   3
  -2  -5 -23 200.137 81.0237   3
   2  -5  23 371.342 102.503   1
   2  -5  22 1441.62 155.462   1
  -2  -5 -22 1287.18 131.441   3
  -2  -5 -21 335.279 76.8225   3
   2  -5  21 505.665 104.053   1
  -2  -5 -20 2120.31 136.867   2
   2  -5  20 2126.35 169.795   1
  -2  -5 -20 2493.45 169.745   3
  -2  -5 -19 2486.65 170.558   3
  -2  -5 -19 2679.29 151.162   2
   2  -5  19 2712.58 189.112   1
  -2  -5 -18 345.313 65.7971   2
  -2  -5 -18 366.833 80.6122   3
   2  -5  18 242.769 78.1567   1
   2  -5  17 586.717 95.2828   1
  -2  -5 -17 600.307 74.1200   2
  -2  -5 -17 686.515 96.5874   3
   2  -5  16 674.265 97.7132   1
  -2  -5 -16 609.737 88.3574   3
  -2  -5 -16 461.127 65.3855   2
  -2  -5 -15 2408.93 153.306   3
  -2  -5 -15 2607.35 135.565   2
   2  -5  15 2321.40 155.783   1
  -2  -5 -14 522.545 62.7363   2
  -2  -5 -14 495.436 75.9594   3
  -2  -5 -13 727.550 71.4644   2
  -2  -5 -13 527.203 79.5057   3
  -2  -5 -12 598.761 63.5439   2
  -2  -5 -12 617.829 80.6076   3
  -2  -5 -11 6441.02 232.557   1
  -2  -5 -11 6083.99 250.801   3
  -2  -5 -11 6323.83 223.555   2
  -2  -5 -10 2803.19 130.989   1
  -2  -5 -10 2741.73 149.059   3
   2   5 -10 2914.93 141.607   3
  -2  -5 -10 2835.77 126.570   2
  -2  -5  -9 269.090 41.2268   1
  -2  -5  -9 261.959 45.5191   2
  -2  -5  -9 194.159 59.8926   3
   2   5  -9 228.220 47.5220   3
  -2  -5  -8 2333.01 108.112   1
  -2  -5  -8 2074.46 103.983   2
  -2  -5  -8 2147.62 126.051   3
   2   5  -8 2276.88 117.375   3
   2   5  -7 6156.60 223.568   3
  -2  -5  -7 6053.90 207.328   2
  -2  -5  -7 5841.84 231.274   3
  -2   5   7 6176.50 202.507   3
   2   5  -6 3549.72 148.949   3
  -2  -5  -6 3290.20 134.305   2
  -2   5   6 3360.30 129.427   3
  -2  -5  -6 3289.08 155.831   3
  -2  -5  -5 104.583 43.1890   2
   2   5  -5 29.8488 38.9725   3
  -2   5   5 96.0105 30.0732   3
   2   5  -4 1035.74 74.9110   3
  -2   5   4 1064.64 65.0125   3
  -2   5   4 928.974 36.7219   2
  -2   5   3 153.074 37.9615   3
   2  -5   3 99.1669 57.2241   3
  -2   5   3 104.611 21.9242   2
   2   5  -3 166.289 44.7222   3
   2  -5   2 7719.73 273.857   3
   2   5  -2 8512.98 272.242   3
  -2   5   2 8115.37 260.729   3
   2   5  -1 2026.89 105.256   3
   2  -5   1 2014.11 110.888   3
  -2   5   1 2289.02 104.676   3
   2  -5   0 2688.27 126.805   3
  -2   5   0 2839.79 125.915   3
   2   5   0 3038.65 130.481   3
   2   5   1 2082.89 109.241   3
  -2  -5   1 1974.15 107.011   3
   2  -5  -1 1949.00 104.233   3
   2   5   1 2162.55 101.865   2
  -2   5  -1 2158.46 107.902   3
  -2   5  -2 8030.37 275.285   3
   2   5   2 8291.17 264.759   2
  -2  -5   2 8285.58 276.500   3
   2   5   2 8680.39 279.249   3
   2  -5  -2 8281.55 266.873   3
  -2  -5   3 123.053 47.2459   3
   2   5   3 145.489 37.6832   2
  -2   5  -3 257.851 54.1394   3
   2   5   3 194.791 47.5723   3
   2  -5  -3 115.133 42.1983   3
   2   5   4 939.893 64.3304   2
  -2  -5   4 964.583 78.0796   3
   2  -5  -4 1064.36 73.0719   3
  -2   5  -4 1124.21 84.6615   3
  -2  -5   5 108.210 45.8186   3
  -2   5  -5 109.755 39.5910   3
   2   5   5 133.714 37.9591   2
   2  -5  -5 78.7560 40.0632   3
   2  -5  -6 3175.85 129.744   3
  -2  -5   6 3379.77 147.260   3
   2   5   6 3312.07 130.789   2
  -2  -5   7 5824.21 219.185   3
   2  -5  -7 5659.17 200.641   3
   2   5   7 6262.91 204.213   2
  -2  -5   8 2076.42 115.182   3
   2  -5  -8 2209.31 101.091   3
   2  -5  -9 247.548 39.6387   3
  -2  -5   9 247.697 67.0615   1
  -2  -5  10 2514.09 147.788   1
   2  -5 -10 2812.02 118.644   3
   2  -5 -11 6415.59 215.424   3
  -2  -5  11 6407.03 262.471   1
   2  -5 -11 6072.86 174.150   2
  -2  -5  12 774.252 93.9205   1
   2  -5 -12 657.474 60.6048   3
   2  -5 -13 726.526 64.8711   3
  -2  -5  13 507.295 79.6844   1
   2  -5 -14 493.782 55.6985   3
  -2  -5  14 586.755 87.4700   1
   2  -5 -15 2395.53 118.777   3
  -2  -5  15 2272.42 159.639   1
  -2  -5  16 638.098 98.9030   1
   2  -5 -16 527.188 59.5624   3
  -2  -5  17 558.074 94.0486   1
   2  -5 -17 589.078 63.5868   3
  -2  -5  18 400.719 88.3358   1
   2  -5 -18 330.123 53.0584   3
  -2  -5  19 2576.80 191.894   1
  -2  -5  20 2219.58 185.037   1
  -2  -5  21 467.736 97.2463   1
  -2  -5  22 1125.45 144.871   1
  -2  -6 -24 269.475 87.1036   3
   2  -6  23 94.7179 81.5988   1
  -2  -6 -23 170.231 75.7792   3
  -2  -6 -22 2880.20 194.885   3
   2  -6  22 3196.90 222.386   1
   2  -6  21 719.583 117.238   1
  -2  -6 -21 883.562 109.525   3
   2  -6  20 1652.07 152.230   1
  -2  -6 -20 1611.29 142.096   3
  -2  -6 -19 587.372 96.5937   3
   2  -6  19 723.771 110.197   1
   2  -6  18 70.6192 70.3658   1
  -2  -6 -18 23.7721 59.3904   3
  -2  -6 -18-9.45041 44.5929   2
   2  -6  17 1502.03 139.423   1
  -2  -6 -17 1751.77 111.554   2
  -2  -6 -17 1764.11 138.066   3
   2  -6  16 461.200 92.8997   1
  -2  -6 -16 453.032 60.8807   2
  -2  -6 -16 419.130 74.5664   3
  -2  -6 -15 66.8551 47.4198   2
  -2  -6 -15 9.05645 59.0897   3
  -2  -6 -14 9041.77 343.001   3
  -2  -6 -14 8844.21 300.290   2
  -2  -6 -13 2629.61 159.518   3
  -2  -6 -13 2750.17 130.468   2
  -2  -6 -12 1188.92 104.867   3
  -2  -6 -12 1238.32 82.3202   2
  -2  -6 -11 1069.61 76.0662   2
  -2  -6 -11 986.913 95.9887   3
  -2  -6 -10 4108.56 165.121   2
  -2  -6 -10 4138.94 197.314   3
  -2  -6 -10 4701.04 183.564   1
  -2  -6  -9 14796.1 483.699   3
  -2  -6  -9 15438.0 460.721   1
  -2  -6  -9 14916.7 444.749   2
  -2  -6  -8-6.21111 47.1619   3
  -2   6   8 64.9688 29.0573   3
  -2  -6  -8 73.6528 39.0184   2
  -2  -6  -7 1936.17 123.501   3
  -2   6   7 2182.00 101.740   3
  -2  -6  -7 2025.14 100.060   2
  -2   6   6 4797.46 174.156   3
  -2  -6  -6 4197.99 193.927   3
   2   6  -6 4760.10 191.190   3
  -2   6   5 24514.7 682.485   3
  -2  -6  -5 23089.0 705.407   3
   2   6  -5 25012.2 702.510   3
  -2   6   4 27234.8 735.369   3
   2   6  -4 27778.6 753.272   3
  -2   6   4 25730.8 684.436   2
   2  -6   3 9491.36 336.304   3
   2   6  -3 10181.7 332.183   3
  -2   6   3 10418.6 321.343   3
  -2   6   2 93.8858 39.9032   3
   2  -6   2-31.2753 55.5412   3
   2   6  -2 17.9629 35.0613   3
   2  -6   1 2382.12 127.098   3
   2   6  -1 2373.80 119.883   3
  -2   6   1 2370.74 117.306   3
   2  -6   0 352.026 60.7826   3
   2   6   0 460.338 59.1542   3
  -2   6   0 386.875 54.6152   3
  -2   6  -1 2400.66 120.550   3
   2   6   1 2446.05 123.586   3
   2  -6  -1 2214.49 120.626   3
   2   6   1 2514.01 116.410   2
   2   6   2 82.3165 36.6863   2
   2  -6  -2 57.3155 48.2211   3
   2   6   2 70.5144 43.7514   3
  -2   6  -2 57.0168 37.5594   3
  -2   6  -3 10948.8 345.511   3
   2   6   3 10661.3 341.368   3
   2   6   3 10141.6 318.591   2
   2  -6  -3 9578.76 325.456   3
   2   6   4 27394.5 747.978   2
   2  -6  -4 26538.2 755.636   3
   2   6   5 23619.6 654.636   2
   2  -6  -5 23175.7 662.616   3
   2   6   6 5035.24 178.397   2
   2  -6  -6 4799.29 183.293   3
   2  -6  -7 1889.61 101.009   3
   2   6   7 2051.00 97.6852   2
   2  -6  -8 49.5340 36.9781   3
   2  -6  -9 15053.4 448.619   3
  -2  -6   9 15018.3 474.465   3
   2  -6 -10 4293.47 169.344   3
  -2  -6  10 4294.93 193.627   3
  -2  -6  11 971.920 102.229   1
  -2  -6  11 1054.86 93.7240   3
   2  -6 -11 1076.41 77.4447   3
  -2  -6  12 1227.84 100.386   3
   2  -6 -12 1261.55 83.7672   3
  -2  -6  12 1123.44 112.340   1
   2  -6 -13 2848.12 132.879   3
  -2  -6  13 2432.45 170.034   1
   2  -6 -14 8751.76 292.588   3
  -2  -6  14 7844.84 339.878   1
  -2  -6  15 50.1159 69.2424   1
   2  -6 -15 86.2486 40.2649   3
   2  -6 -15 54.1653 13.4307   2
  -2  -6  16 538.204 93.4770   1
   2  -6 -16 438.904 58.5509   3
   2  -6 -17 1994.80 114.114   3
  -2  -6  17 1804.18 154.546   1
   2  -6 -18 57.7235 44.1742   3
  -2  -6  18 80.9332 72.1629   1
  -2  -6  19 541.941 106.639   1
  -2  -6  20 1796.37 177.404   1
  -2  -6  21 875.946 138.240   1
  -2  -6  22 2720.22 211.205   1
  -2  -7 -24 1514.11 149.871   3
  -2  -7 -23 555.757 107.263   3
   2  -7  22 1027.77 136.108   1
  -2  -7 -22 1213.67 134.198   3
  -2  -7 -21 951.914 118.163   3
   2  -7  21 1174.08 145.143   1
  -2  -7 -20 3889.54 224.517   3
   2  -7  20 3834.06 240.478   1
   2  -7  19 2279.65 181.421   1
  -2  -7 -19 2587.31 180.517   3
   2  -7  18 1771.36 151.212   1
  -2  -7 -18 1720.12 144.027   3
  -2  -7 -17 465.552 62.4515   2
  -2  -7 -17 530.855 89.8999   3
   2  -7  17 430.584 94.4403   1
  -2  -7 -16 206.759 47.9994   2
  -2  -7 -16 166.703 69.5049   3
  -2  -7 -15 1774.37 104.431   2
  -2  -7 -15 1925.71 140.553   3
  -2  -7 -14 6189.24 267.205   3
  -2  -7 -14 5559.69 212.237   2
  -2  -7 -13 1947.80 140.669   3
  -2  -7 -13 1996.61 106.713   2
  -2  -7 -12 2533.77 157.957   3
  -2  -7 -12 2489.39 120.670   2
  -2  -7 -11 588.982 59.2082   2
  -2  -7 -11 834.866 91.8557   3
  -2  -7 -10 7357.32 244.404   2
  -2  -7 -10 6878.04 283.264   3
  -2  -7  -9 2160.56 138.597   3
  -2   7   9 2181.85 114.012   3
  -2  -7  -9 2284.72 108.438   2
  -2  -7  -9 2138.87 120.839   1
  -2   7   8 2732.32 129.023   3
  -2  -7  -8 2596.18 152.055   3
  -2   7   7 1062.28 76.3367   3
   2  -7   7 976.656 100.754   3
  -2  -7  -7 1041.13 95.4860   3
  -2  -7  -6 4839.36 211.458   3
  -2   7   6 4985.40 190.889   3
   2  -7   6 4826.89 216.934   3
  -2  -7  -5 834.170 92.2579   3
   2  -7   5 832.455 86.4784   3
  -2   7   5 896.179 69.4471   3
  -2  -7  -4 1321.75 104.020   3
   2  -7   4 1363.62 108.619   3
  -2   7   4 1382.36 53.1441   2
  -2   7   4 1505.33 90.5163   3
  -2   7   3 1114.03 79.5407   3
   2  -7   3 1164.62 98.5983   3
  -2   7   2 1529.19 96.6603   3
   2  -7   2 1357.93 112.167   3
  -2   7   1 415.294 52.9019   3
   2  -7   1 496.955 73.6907   3
   2  -7   0 16260.1 512.202   3
  -2   7   0 17271.6 513.934   3
   2  -7  -1 475.710 69.8828   3
   2   7   1 503.757 57.8347   2
   2   7   2 1624.36 91.8704   2
   2  -7  -2 1440.72 99.0679   3
  -2  -7   2 1517.92 108.387   3
  -2  -7   3 901.067 86.3849   3
   2  -7  -3 1123.87 87.5510   3
   2   7   3 1064.28 72.4068   2
   2  -7  -4 1417.96 95.8022   3
  -2  -7   4 1361.59 105.039   3
   2   7   4 1554.40 85.7913   2
  -2  -7   5 804.959 86.9536   3
   2   7   5 784.084 59.1844   2
   2  -7  -5 838.347 72.1014   3
  -2  -7   6 4971.75 214.779   3
   2  -7  -6 4972.11 199.105   3
   2   7   6 5225.83 184.929   2
   2  -7  -7 969.479 79.1724   3
   2   7   7 1081.07 69.8843   2
  -2  -7   7 1103.90 95.9454   3
  -2  -7   8 2639.65 149.098   3
   2  -7  -8 2712.35 131.669   3
   2   7   8 2749.85 120.997   2
  -2  -7   9 2081.73 133.504   3
   2  -7  -9 2106.20 116.590   3
  -2  -7  10 7672.02 288.666   3
   2  -7 -10 7103.96 258.175   3
   2  -7 -11 615.115 66.3505   3
  -2  -7  11 650.195 82.1301   3
  -2  -7  12 2244.45 144.629   3
   2  -7 -12 2314.51 124.513   3
  -2  -7  12 2238.59 154.975   1
  -2  -7  13 1944.25 134.508   3
  -2  -7  13 1894.69 149.925   1
   2  -7 -13 1963.25 113.175   3
  -2  -7  14 5340.15 265.278   1
   2  -7 -14 5659.36 219.013   3
  -2  -7  15 1891.30 151.872   1
   2  -7 -15 1911.46 114.722   3
   2  -7 -16 260.195 55.4869   3
  -2  -7  16 294.297 78.2863   1
   2  -7 -17 455.487 65.8291   3
  -2  -7  17 309.248 83.7601   1
  -2  -7  18 1508.87 148.112   1
  -2  -7  19 2531.32 194.710   1
  -2  -7  20 3989.22 255.431   1
  -2  -7  21 896.015 130.173   1
  -2  -8 -23 727.521 112.637   3
  -2  -8 -22 753.547 114.350   3
   2  -8  21 1297.07 148.768   1
  -2  -8 -21 1245.02 135.317   3
   2  -8  20 1000.19 133.671   1
  -2  -8 -20 1254.37 131.689   3
  -2  -8 -19 285.381 81.8580   3
   2  -8  19 407.315 106.572   1
  -2  -8 -18 354.134 80.3760   3
   2  -8  18 311.831 87.4146   1
  -2  -8 -17 65.1463 65.3745   3
  -2  -8 -16 1109.41 117.792   3
  -2  -8 -15 1116.92 113.242   3
  -2  -8 -15 1118.27 81.1612   2
  -2  -8 -14 2948.80 136.436   2
  -2  -8 -14 3285.01 188.831   3
  -2  -8 -13 2924.50 178.547   3
  -2  -8 -13 2935.78 132.422   2
  -2  -8 -12 3377.58 144.331   2
  -2  -8 -12 3395.03 190.737   3
  -2  -8 -11 3528.70 191.825   3
  -2  -8 -10 1599.76 125.311   3
  -2  -8  -9 343.823 78.1599   3
   2  -8   8 1777.86 134.244   3
  -2  -8  -8 1758.70 128.007   3
  -2  -8  -7 3430.16 181.846   3
   2  -8   7 3816.90 196.011   3
  -2  -8  -6 1286.15 106.160   3
   2  -8   6 901.827 103.601   3
   2  -8   5 1220.17 108.621   3
  -2  -8  -5 1313.24 110.849   3
  -2  -8  -4 6896.62 271.828   3
   2  -8   4 6670.80 272.150   3
   2  -8   3 4479.80 205.766   3
  -2  -8  -3 4387.76 203.377   3
   2  -8   2 9865.60 353.890   3
  -2  -8  -2 10428.2 361.924   3
   2  -8   1 5225.39 224.489   3
  -2  -8  -1 5260.98 228.899   3
   2  -8   0 14207.5 461.819   3
  -2  -8   0 14395.9 467.549   3
  -2  -8   1 5394.43 229.915   3
   2  -8  -1 5276.03 221.917   3
   2   8   1 5455.61 208.479   2
   2   8   2 9782.40 316.859   2
   2  -8  -2 9546.92 336.375   3
  -2  -8   2 9668.93 346.100   3
   2  -8  -3 4351.39 194.161   3
   2   8   3 4761.10 180.152   2
  -2  -8   3 4435.79 205.341   3
   2  -8  -4 7540.44 275.030   3
   2   8   4 7605.72 254.816   2
  -2  -8   4 7202.37 287.402   3
  -2  -8   5 1348.69 109.211   3
   2  -8  -5 1329.92 101.825   3
   2   8   5 1492.31 87.1404   2
   2   8   6 1390.71 80.4012   2
  -2  -8   6 1178.37 104.758   3
   2  -8  -6 1134.04 94.3834   3
   2   8   7 3882.35 152.321   2
   2  -8  -7 3873.37 174.116   3
  -2  -8   7 3534.85 184.840   3
  -2  -8   8 1821.72 128.729   3
   2   8   8 1818.37 95.4096   2
   2  -8  -8 1786.88 113.713   3
  -2  -8   9 415.229 80.8881   3
   2  -8  -9 465.738 67.3491   3
  -2  -8  10 1317.97 111.669   3
   2  -8 -10 1333.38 97.2050   3
  -2  -8  11 3246.87 179.052   3
   2  -8 -11 3142.19 158.987   3
  -2  -8  12 3425.61 187.623   3
   2  -8 -12 3644.49 169.991   3
  -2  -8  13 2549.90 165.208   3
  -2  -8  13 2691.16 179.209   1
   2  -8 -13 2881.49 147.111   3
   2  -8 -14 3234.03 160.455   3
  -2  -8  14 3047.59 196.997   1
  -2  -8  15 1039.66 128.100   1
   2  -8 -15 1067.45 91.4954   3
  -2  -8  16 1368.11 140.536   1
   2  -8 -16 1296.50 100.809   3
   2  -8 -17 65.5624 52.1729   3
  -2  -8  17 29.9102 74.9344   1
  -2  -8  18 336.375 95.9598   1
  -2  -8  19 215.624 86.9669   1
  -2  -8  20 1029.61 140.657   1
  -2  -9 -22 638.816 110.992   3
  -2  -9 -21 473.177 108.331   3
   2  -9  20 294.654 96.3763   1
  -2  -9 -20 140.293 78.9193   3
   2  -9  19 604.465 115.937   1
  -2  -9 -19 663.488 108.148   3
  -2  -9 -18 744.947 112.391   3
   2  -9  18 765.646 123.812   1
  -2  -9 -17 206.586 74.4547   3
  -2  -9 -16 243.948 74.5709   3
  -2  -9 -15 434.925 88.8677   3
  -2  -9 -14 2023.38 152.944   3
  -2  -9 -13 181.710 71.7010   3
  -2  -9 -12 462.575 88.7922   3
  -2  -9 -11 4905.69 238.279   3
  -2  -9 -10 1837.02 142.602   3
  -2  -9  -9 1381.02 121.237   3
  -2  -9  -8 190.055 72.3390   3
   2  -9   8 185.710 68.6725   3
   2  -9   7 970.126 107.678   3
  -2  -9  -7 1042.56 108.038   3
   2  -9   6 1231.48 116.883   3
  -2  -9  -6 1229.51 113.390   3
  -2  -9  -5 84.3259 66.9602   3
   2  -9   5 6.31793 65.0720   3
  -2   9   5 14.7937 8.65223   2
  -2   9   5 18.8227 9.02024   2
  -2  -9  -4 3310.41 180.064   3
   2  -9   4 3308.68 181.339   3
  -2  -9  -3 443.788 77.1206   3
   2  -9   3 528.279 81.6650   3
  -2  -9  -2 982.302 99.9864   3
   2  -9   2 996.217 101.058   3
  -2  -9  -1 2420.01 148.767   3
   2  -9   1 2244.93 143.728   3
   2  -9   0 23799.7 721.089   3
  -2  -9   0 23895.8 726.725   3
   2  -9  -1 2337.84 141.460   3
  -2  -9   1 2264.65 145.628   3
   2  -9  -2 946.273 94.8503   3
  -2  -9   2 1056.13 102.907   3
   2   9   2 779.182 70.1595   2
   2   9   3 527.455 56.3337   2
   2  -9  -3 478.669 77.3853   3
  -2  -9   3 392.005 76.8143   3
   2   9   4 3365.56 147.572   2
  -2  -9   4 3673.32 186.694   3
   2  -9  -4 3373.54 171.562   3
   2   9   5 43.1249 33.4810   2
  -2  -9   5-69.7416 66.9379   3
   2  -9  -5 9.44915 52.0886   3
   2   9   6 1351.18 84.6483   2
  -2  -9   6 1556.22 123.222   3
   2  -9  -6 1220.58 104.845   3
   2  -9  -7 1119.32 97.8163   3
   2   9   7 1029.36 71.0151   2
  -2  -9   7 962.000 105.210   3
  -2  -9   8 257.655 76.1590   3
   2   9   8 244.634 41.1116   2
   2  -9  -8 389.719 67.9451   3
   2  -9  -9 1474.47 109.331   3
  -2  -9   9 1425.58 122.824   3
   2  -9 -10 2212.07 133.390   3
  -2  -9  10 1881.54 143.271   3
  -2  -9  11 4590.64 229.463   3
   2  -9 -11 4614.03 205.846   3
  -2  -9  12 497.390 91.0853   3
   2  -9 -12 474.357 71.6903   3
   2  -9 -13 318.017 64.5293   3
  -2  -9  13 292.065 74.3745   3
  -2  -9  14 2154.49 159.400   3
  -2  -9  14 2006.60 169.002   1
   2  -9 -14 2334.97 138.042   3
   2  -9 -15 377.165 65.9680   3
  -2  -9  15 347.463 99.5634   1
   2  -9 -16 169.609 54.6212   3
  -2  -9  16 63.6052 76.1467   1
  -2  -9  17 367.395 101.659   1
  -2  -9  18 712.839 119.092   1
  -2  -9  19 819.640 130.921   1
  -2 -10 -21 64.5727 70.5825   3
  -2 -10 -20 957.227 125.201   3
   2 -10  19 768.253 130.229   1
  -2 -10 -19 694.617 115.217   3
  -2 -10 -18 1069.66 128.288   3
  -2 -10 -17 1049.12 123.861   3
  -2 -10 -16 2330.07 173.713   3
  -2 -10 -15 809.930 110.810   3
  -2 -10 -14 163.135 64.6976   3
  -2 -10 -13 795.501 108.284   3
  -2 -10 -12 308.923 84.4948   3
  -2 -10 -11 1683.28 145.248   3
  -2 -10 -10 4345.58 226.840   3
  -2 -10  -9 1926.17 144.995   3
   2 -10   9 1766.96 148.501   3
   2 -10   8 1335.39 128.563   3
  -2 -10  -8 1425.75 124.492   3
  -2 -10  -7 4394.47 221.233   3
   2 -10   7 3688.42 219.527   3
   2 -10   6 2670.49 177.119   3
  -2 -10  -6 3083.49 181.364   3
  -2 -10  -5 3511.18 196.043   3
  -2  10   5 3349.53 104.082   2
   2 -10   5 3394.22 194.489   3
  -2  10   5 3255.78 102.765   2
  -2 -10  -4 66.6658 70.2017   3
   2 -10   4 123.060 75.6681   3
  -2 -10  -3 56.8303 64.2297   3
   2 -10   3 84.4941 61.2635   3
  -2 -10  -2 1048.64 111.643   3
   2 -10   2 1073.15 114.771   3
   2 -10   1 740.702 94.2987   3
  -2 -10  -1 752.411 97.4340   3
  -2 -10   0 654.274 96.7032   3
   2 -10   0 720.775 94.1232   3
  -2 -10   1 675.963 88.9878   3
   2 -10  -1 644.994 85.0156   3
  -2 -10   2 1024.92 107.079   3
   2 -10  -2 846.009 97.9789   3
   2 -10  -3 19.9558 58.7837   3
  -2 -10   3-5.87465 62.6460   3
   2  10   4 93.4614 40.8930   2
  -2 -10   4 136.160 68.0630   3
   2 -10  -4 67.7716 61.0334   3
   2  10   5 3773.15 160.943   2
  -2 -10   5 3649.37 199.251   3
   2 -10  -5 3813.45 193.680   3
  -2 -10   6 2745.80 175.581   3
   2  10   6 3034.02 134.555   2
   2 -10  -6 2604.48 158.293   3
   2  10   7 4442.90 174.099   2
  -2 -10   7 4437.25 226.673   3
   2 -10  -7 4219.68 206.376   3
  -2 -10   8 1381.35 127.373   3
   2 -10  -8 1263.07 108.675   3
   2 -10  -9 2065.01 137.318   3
  -2 -10   9 1829.00 142.638   3
  -2 -10  10 4189.44 225.609   3
   2 -10 -10 4368.22 206.156   3
  -2 -10  11 1596.93 139.722   3
   2 -10 -11 1685.21 123.856   3
   2 -10 -12 227.544 61.4779   3
  -2 -10  12 333.674 82.8514   3
   2 -10 -13 828.482 91.2453   3
  -2 -10  13 687.602 106.366   3
   2 -10 -14 331.882 69.8171   3
  -2 -10  14 186.239 78.4853   3
   2 -10 -15 707.827 88.7033   3
  -2 -10  15 655.141 112.596   1
  -2 -10  16 2360.75 191.508   1
   2 -10 -16 2698.23 159.822   3
  -2 -10  17 912.873 133.481   1
  -2 -10  18 1007.57 139.016   1
  -2 -11 -20 8.31143 72.5771   3
  -2 -11 -19-126.146 81.3195   3
  -2 -11 -18 2056.94 172.895   3
  -2 -11 -17 1448.12 148.649   3
  -2 -11 -16-14.8672 67.6138   3
  -2 -11 -15-33.3504 74.9120   3
  -2 -11 -14 156.086 72.9139   3
  -2 -11 -13 1466.85 139.412   3
  -2 -11 -12 2224.07 169.012   3
  -2 -11 -11 449.505 89.7840   3
  -2 -11 -10 1274.09 126.172   3
  -2 -11  -9 375.953 88.6187   3
   2 -11   9 363.619 93.0807   3
   2 -11   8-32.5389 73.1490   3
  -2 -11  -8 64.1642 64.4715   3
  -2 -11  -7 4068.13 225.741   3
   2 -11   7 4368.26 237.519   3
  -2 -11  -6 2586.28 174.187   3
   2 -11   6 2844.37 185.303   3
   2 -11   5 3426.78 208.869   3
  -2 -11  -5 3691.98 205.721   3
   2 -11   4 2244.55 161.337   3
  -2 -11  -4 1999.97 150.362   3
   2 -11   3 2003.72 151.802   3
  -2 -11  -3 1832.29 144.295   3
  -2 -11  -2 1292.14 123.354   3
   2 -11   2 1339.16 125.214   3
  -2 -11  -1 50.1719 71.0848   3
   2 -11   1-21.8402 72.2947   3
   2 -11   0 1093.19 117.519   3
  -2 -11   0 1027.10 112.607   3
   2 -11  -1-16.8846 61.3515   3
  -2 -11   1-11.4095 69.5919   3
   2 -11  -2 1400.29 124.150   3
  -2 -11   2 1279.15 124.051   3
   2 -11  -3 1884.96 137.953   3
  -2 -11   3 1769.73 142.039   3
   2 -11  -4 2005.66 141.931   3
  -2 -11   4 1935.11 155.781   3
  -2 -11   5 3097.87 197.040   3
   2 -11  -5 3569.25 190.746   3
   2 -11  -6 2719.88 167.125   3
  -2 -11   6 2502.17 176.892   3
   2 -11  -7 4176.56 211.149   3
  -2 -11   7 4078.90 225.683   3
  -2 -11   8 69.5825 68.1667   3
   2 -11  -8 69.2521 59.9879   3
  -2 -11   9 325.955 80.5455   3
   2 -11  -9 234.001 71.5491   3
   2 -11 -10 1309.79 117.503   3
  -2 -11  10 1113.46 122.090   3
  -2 -11  11 687.263 102.208   3
   2 -11 -11 592.035 90.8365   3
  -2 -11  12 1799.23 153.084   3
   2 -11 -12 1967.40 143.040   3
  -2 -11  13 1263.63 136.656   3
   2 -11 -13 1640.09 131.027   3
  -2 -11  14 166.975 74.9595   3
   2 -11 -14 193.341 69.3731   3
   2 -11 -15 90.7681 57.1872   3
  -2 -11  15-27.4959 89.3909   1
  -2 -11  16 109.534 89.3469   1
  -2 -11  17 919.517 135.677   1
  -2 -12 -18 1312.46 146.119   3
  -2 -12 -17 91.6510 77.6485   3
  -2 -12 -16 1138.63 138.464   3
  -2 -12 -15 1981.50 169.272   3
  -2 -12 -14 1363.30 141.297   3
  -2 -12 -13 188.879 83.2263   3
  -2 -12 -12 408.563 99.8598   3
  -2 -12 -11 1994.43 166.373   3
  -2 -12 -10 1533.41 144.183   3
   2 -12   9 611.558 103.092   3
  -2 -12  -9 632.413 100.675   3
   2 -12   8 106.334 74.7137   3
  -2 -12  -8 159.030 85.9685   3
  -2 -12  -7 795.541 110.484   3
   2 -12   7 621.070 107.395   3
   2 -12   6 3356.49 216.556   3
  -2 -12  -6 3846.75 221.156   3
   2 -12   5 5488.40 276.885   3
  -2 -12  -5 5274.67 268.066   3
  -2 -12  -4 3214.98 198.389   3
   2 -12   4 2859.04 191.159   3
   2 -12   3 4715.07 248.900   3
  -2 -12  -3 4480.53 240.589   3
   2 -12   2 131.276 68.8612   3
  -2 -12  -2 159.749 70.1665   3
  -2 -12  -1 399.979 82.7283   3
   2 -12   1 324.033 82.6994   3
   2 -12   0 279.934 76.7817   3
  -2 -12   0 265.504 87.6879   3
   2 -12  -1 329.975 82.6188   3
  -2 -12   1 435.374 90.0222   3
   2 -12  -2 121.380 67.6764   3
  -2 -12   2 140.982 66.2498   3
  -2 -12   3 4791.05 248.849   3
   2 -12  -3 4489.87 235.389   3
   2 -12  -4 3248.08 194.466   3
  -2 -12   4 3095.22 199.088   3
  -2 -12   5 5570.84 276.838   3
   2 -12  -5 5518.16 263.291   3
  -2 -12   6 3480.84 212.131   3
   2 -12  -6 3289.60 195.151   3
  -2 -12   7 753.365 105.872   3
   2 -12  -7 677.619 98.2737   3
  -2 -12   8 135.186 80.8733   3
   2 -12  -8 166.412 70.1320   3
  -2 -12   9 706.902 113.118   3
   2 -12  -9 674.106 98.0357   3
   2 -12 -10 1454.88 131.279   3
  -2 -12  10 1321.40 138.960   3
   2 -12 -11 1868.97 147.599   3
  -2 -12  11 1694.04 157.766   3
  -2 -12  12 376.064 94.8443   3
   2 -12 -12 442.996 83.4390   3
  -2 -12  13 41.8196 77.9065   3
   2 -12 -13 87.0474 68.4929   3
   2 -12 -14 1085.72 117.588   3
  -2 -12  14 1098.82 136.725   3
  -2 -12  15 1629.82 163.832   3
  -2 -13 -16 367.140 104.342   3
  -2 -13 -15 439.009 103.698   3
  -2 -13 -14 165.223 85.4508   3
  -2 -13 -13 1493.15 157.500   3
  -2 -13 -12 1117.80 139.431   3
  -2 -13 -11 3719.44 235.100   3
  -2 -13 -10 672.130 111.647   3
   2 -13  10 603.514 116.532   3
  -2 -13  -9 414.432 102.772   3
   2 -13   9 424.228 116.661   3
   2 -13   8 259.633 103.643   3
  -2 -13  -8 456.470 106.972   3
  -2 -13  -7 884.840 115.248   3
   2 -13   7 987.710 132.070   3
  -2 -13  -6 912.081 125.517   3
   2 -13   6 785.507 125.850   3
  -2 -13  -5 3481.83 220.641   3
   2 -13   5 3492.21 224.404   3
  -2 -13  -4 1313.37 137.555   3
   2 -13   4 1268.36 141.081   3
  -2 -13  -3 1080.48 127.160   3
   2 -13   3 850.705 121.124   3
   2 -13   2 1662.22 156.195   3
  -2 -13  -2 1513.48 148.215   3
  -2 -13  -1 731.910 112.516   3
   2 -13   1 775.627 114.617   3
  -2 -13   0 169.730 86.6709   3
   2 -13   0 106.641 76.4037   3
   2 -13  -1 818.036 112.021   3
  -2 -13   1 766.841 113.767   3
  -2 -13   2 1516.09 144.031   3
   2 -13  -2 1400.88 135.965   3
   2 -13  -3 1042.19 122.577   3
  -2 -13   3 955.098 127.305   3
   2 -13  -4 1134.45 122.377   3
  -2 -13   4 1364.45 143.465   3
  -2 -13   5 3735.61 230.365   3
   2 -13  -5 3726.62 217.131   3
  -2 -13   6 960.125 128.848   3
   2 -13  -6 722.946 105.616   3
  -2 -13   7 880.010 120.449   3
   2 -13  -7 1003.12 117.256   3
  -2 -13   8 197.534 86.3996   3
   2 -13  -8 239.471 83.1483   3
   2 -13  -9 388.411 85.8568   3
  -2 -13   9 322.708 87.8540   3
  -2 -13  10 603.851 107.094   3
   2 -13 -10 644.588 104.190   3
   2 -13 -11 3752.00 221.660   3
  -2 -13  11 3708.69 241.579   3
  -2 -13  12 1066.18 133.542   3
   2 -13 -12 1064.85 119.459   3
  -2 -13  13 1871.85 176.303   3
   2 -13 -13 1870.89 151.581   3
   2 -13 -14 41.8417 68.0860   3
  -2 -13  14 19.9829 89.5968   3
  -2 -13  15 535.914 112.538   3
  -2 -14 -13 10.3391 70.3135   3
  -2 -14 -12 1415.48 156.264   3
  -2 -14 -11 88.5525 88.6075   3
  -2 -14 -10 132.339 81.1250   3
   2 -14  10 53.5087 90.5200   3
   2 -14   9 2158.76 189.526   3
  -2 -14  -9 2013.50 176.842   3
  -2 -14  -8 216.408 84.7369   3
   2 -14   8 138.540 83.3291   3
   2 -14   7 165.304 92.0080   3
  -2 -14  -7 248.307 98.4659   3
  -2 -14  -6 895.890 125.455   3
   2 -14   6 942.533 130.481   3
  -2 -14  -5 1450.52 147.174   3
   2 -14   5 1676.19 163.539   3
  -2 -14  -4 810.159 119.560   3
   2 -14   4 848.807 122.952   3
   2 -14   3 525.630 111.765   3
  -2 -14  -3 315.230 97.3674   3
   2 -14   2 1722.81 171.572   3
  -2 -14  -2 2034.86 174.591   3
   2 -14   1 772.903 119.275   3
  -2 -14  -1 737.751 110.150   3
   2 -14   0 460.471 95.9446   3
  -2 -14   0 395.569 95.9927   3
   2 -14  -1 856.021 114.109   3
  -2 -14   1 784.316 119.173   3
   2 -14  -2 1844.76 160.905   3
  -2 -14   2 1828.74 161.189   3
  -2 -14   3 369.592 97.6494   3
   2 -14  -3 289.349 77.5810   3
  -2 -14   4 777.917 124.825   3
   2 -14  -4 604.262 106.121   3
   2 -14  -5 1536.26 145.689   3
  -2 -14   5 1684.44 165.774   3
   2 -14  -6 1077.34 128.040   3
  -2 -14   6 965.660 135.521   3
  -2 -14   7 232.928 88.9796   3
   2 -14  -7 159.517 78.2768   3
   2 -14  -8 194.136 87.0288   3
  -2 -14   8 43.7878 82.2096   3
  -2 -14   9 2161.58 183.789   3
   2 -14  -9 1931.53 162.719   3
  -2 -14  10 199.593 94.3822   3
   2 -14 -10 78.1209 78.7515   3
   2 -14 -11-27.7239 68.9947   3
  -2 -14  11 113.860 83.8755   3
  -2 -14  12 1339.46 157.172   3
   2 -14 -12 1341.19 139.171   3
  -2 -14  13 178.425 98.5470   3
   2 -14 -13 144.443 81.1157   3
  -2 -15  -9-25.2956 70.9195   3
  -2 -15  -8 1236.07 147.423   3
   2 -15   8 1124.38 145.725   3
  -2 -15  -7 111.297 86.7050   3
   2 -15   7 587.194 117.962   3
  -2 -15  -6 963.751 138.172   3
   2 -15   6 919.376 137.606   3
   2 -15   5 2072.10 188.845   3
  -2 -15  -5 2362.59 195.071   3
   2 -15   4 1714.07 171.594   3
  -2 -15  -4 1517.34 163.276   3
  -2 -15  -3 479.304 102.184   3
   2 -15   3 461.726 105.964   3
  -2 -15  -2 4280.81 268.091   3
   2 -15   2 4396.06 265.839   3
   2 -15   1 2660.63 202.485   3
  -2 -15  -1 2382.03 197.260   3
   2 -15   0 2146.40 179.036   3
  -2 -15   0 1923.87 177.962   3
   2 -15  -1 2767.91 208.021   3
  -2 -15   1 2335.69 194.364   3
   2 -15  -2 4146.27 250.160   3
  -2 -15   2 3778.61 247.558   3
  -2 -15   3 496.578 106.747   3
   2 -15  -3 647.173 115.964   3
  -2 -15   4 1647.25 165.280   3
   2 -15  -4 1763.60 161.986   3
  -2 -15   5 2279.36 188.262   3
   2 -15  -5 2115.74 175.476   3
  -2 -15   6 920.815 132.237   3
   2 -15  -6 666.956 115.076   3
   2 -15  -7 368.352 99.1830   3
  -2 -15   7 463.987 118.267   3
   2 -15  -8 943.396 128.401   3
  -2 -15   8 786.558 137.773   3
   2 -15  -9-65.6082 84.6570   3
   2 -15 -10 960.010 128.395   3
   2 -15 -11 186.016 87.4011   3
   2 -15 -12 79.4138 83.0094   3
   2 -16   3 81.0603 82.3787   3
   2 -16   2 285.033 108.218   3
   2 -16   1 387.214 100.354   3
   2 -16   0 36.0509 85.7153   3
   2 -16  -1 393.707 100.713   3
   2 -16  -2 199.969 105.496   3
   2 -16  -3 83.0491 88.1372   3
   2 -16  -4 766.063 126.228   3
   2 -16  -5 179.973 90.7980   3
   2 -16  -6 1300.76 153.848   3
   2 -16  -7 77.0222 85.7066   3
   2 -16  -8 12.9018 78.7365   3
   2 -16  -9 637.901 117.278   3
   2 -16 -10 130.750 88.8350   3
   2 -16 -11 127.022 81.2822   3
   3   0   0-7.64472 28.5498   2
   3   0   0 8.71217 22.0093   1
   3   0  -1 5120.61 179.644   2
   3   0  -1 5295.56 166.031   1
   3   0   1 5512.88 184.549   2
   3   0  -2 15783.8 436.426   2
  -3   0   2 14780.6 435.588   2
   3   0  -2 15841.7 427.764   1
  -3   0   2 14309.8 424.629   1
   3   0   2 15302.1 441.108   2
   3   0  -3 5226.88 177.507   2
   3   0  -3 5338.12 175.798   1
  -3   0   3 5185.37 150.806   3
  -3   0   3 5136.08 176.933   1
   3   0  -4-52.3971 37.6796   2
   3   0  -4 28.1725 28.4751   1
  -3   0   4 8.86252 11.8576   3
  -3   0   4 2.06442 36.4606   1
   3   0  -5 7110.08 234.953   1
   3   0  -5 7121.41 227.291   2
  -3   0   5 6551.66 232.771   1
   3   0   6 587.272 42.1920   1
  -3   0   6 641.791 66.2048   1
   3   0  -6 736.884 62.4627   1
   3   0   7 3560.43 124.860   1
  -3   0   7 3166.27 155.270   1
   3   0  -7 3915.37 157.747   1
   3   0  -8 371.612 49.4717   1
   3   0   8 355.486 42.7786   1
   3   0   9 1993.40 90.8658   1
   3   0  -9 1801.74 62.3508   3
   3   0 -10 397.998 26.5549   3
   3   0  10 430.024 48.4600   1
   3   0 -11 90.6895 18.3385   3
   3   0  11 109.802 39.1130   1
  -3   0  11 7.65504 51.5249   1
   3   0 -12 4764.01 150.738   3
  -3   0  12 4710.88 215.586   1
   3   0  12 4289.05 179.061   1
   3   0 -13 4070.79 139.749   3
  -3   0  13 4018.88 205.179   1
   3   0  13 3995.97 172.258   1
   3   0  14 323.291 57.4646   1
   3   0 -14 474.688 42.8891   3
  -3   0  14 355.560 78.2264   1
   3   0  15 1255.64 99.0918   1
   3   0 -15 1354.54 72.4176   3
  -3   0  15 1201.96 121.902   1
   3   0  16-74.9925 51.3638   1
  -3   0  16 96.0905 71.5961   1
   3   0 -16-12.3387 27.0602   3
   3   0  17 3131.88 165.350   1
  -3   0  17 2977.11 190.549   1
  -3   0  18 1426.56 139.143   1
   3   0  18 1358.30 116.612   1
   3   0  19 12.6414 60.1973   1
  -3   0  19-71.6321 85.7481   1
  -3   0  20 109.801 85.0005   1
   3   0  20 235.008 72.2360   1
   3   0  21 36.0274 59.9342   1
  -3   0  21-66.9103 87.2192   1
  -3   0  22 709.201 118.819   1
   3   0  22 412.982 85.5952   1
  -3   0  23 712.837 131.374   1
   3   0  23 676.361 102.805   1
   3   0  24 740.507 108.609   1
  -3  -1 -26 167.114 80.8448   2
   3  -1  25 813.806 117.602   1
  -3  -1 -25 701.753 115.263   2
   3  -1  24 859.075 119.782   1
  -3   1  23 1295.70 151.331   1
   3  -1  23 1204.81 125.519   1
  -3   1  22 1600.01 160.444   1
   3  -1  22 1593.74 144.718   1
   3  -1  21 441.533 88.8840   1
  -3   1  21 560.177 115.100   1
  -3   1  20 2681.43 198.759   1
   3  -1  20 2758.98 173.469   1
  -3   1  19 2584.20 189.817   1
   3  -1  19 2418.70 159.097   1
  -3   1  18 318.193 89.5379   1
   3  -1  18 435.982 80.3899   1
   3  -1  17 995.722 97.4014   1
  -3   1  17 896.709 113.660   1
   3   1 -16 1919.13 98.7591   3
  -3   1  16 1909.09 147.986   1
   3  -1  16 1884.85 125.334   1
  -3   1  15 11.6260 61.7352   1
   3   1 -15 19.0816 28.6719   3
   3  -1  15 20.8760 48.7076   1
   3  -1  14 1918.07 122.117   1
  -3   1  14 1826.12 143.232   1
   3   1 -14 2164.26 98.9051   3
   3   1 -13 559.055 47.1669   3
  -3   1  13 491.232 84.9923   1
   3  -1  13 513.254 66.4332   1
   3  -1  12 3063.66 145.908   1
   3   1 -12 3178.70 120.071   3
  -3   1  12 3116.88 171.513   1
  -3   1  11 3092.75 166.331   1
   3  -1  11 3340.29 146.257   1
   3   1 -11 3388.81 119.878   3
   3  -1  10 2403.24 112.432   1
   3   1 -10 2340.01 88.2404   3
  -3  -1 -10 1929.73 127.386   2
   3   1  -9 5765.09 172.487   3
   3  -1   9 5237.10 193.442   1
  -3  -1  -9 5706.81 218.453   2
   3   1  -8 2063.11 111.123   1
  -3  -1  -8 2152.80 117.083   2
   3   1  -8 1848.79 71.1405   3
   3   1  -7 3239.12 105.333   3
   3   1  -7 3441.37 146.405   1
  -3  -1  -7 3187.10 148.126   2
   3   1  -6 4803.20 176.624   1
   3   1  -6 4558.95 137.298   3
  -3  -1  -6 4449.00 179.361   2
  -3   1   6 4311.20 176.071   1
   3   1  -5 385.738 28.4899   3
  -3  -1  -5 325.371 61.6411   2
  -3   1   5 309.055 54.9099   1
   3   1  -5 316.373 41.5239   1
   3   1  -4 12956.4 380.146   1
   3   1  -4 12904.4 386.143   2
   3   1  -3 7797.70 237.766   1
  -3   1   3 7611.68 236.709   2
   3   1  -3 7428.26 245.526   2
   3   1  -2 26454.9 721.755   2
  -3   1   2 25768.7 711.659   2
   3   1  -2 26306.9 705.005   1
   3   1  -1 43457.1 1140.32   1
  -3   1   1 42511.8 1155.06   2
   3   1  -1 43931.7 1164.50   2
   3  -1   1 44301.2 1161.99   2
  -3   1   0 3728.28 141.640   2
   3   1   0 3902.80 119.802   1
  -3  -1   0 3996.42 119.925   1
   3   1   0 3873.96 145.716   2
   3  -1   0 3830.32 142.210   2
   3   1   1 42771.2 1139.02   1
  -3  -1   1 43230.1 1159.56   3
   3  -1  -1 44038.8 1171.05   2
   3   1   1 44115.8 1179.45   2
  -3  -1   1 45152.2 1155.97   1
   3  -1  -2 26300.2 716.078   2
   3  -1  -2 25934.8 716.512   1
  -3  -1   2 26268.4 709.362   1
  -3  -1   2 26464.0 702.515   3
   3   1   2 26863.7 727.729   2
   3  -1  -3 8098.67 247.528   1
   3  -1  -3 7673.51 239.126   2
  -3  -1   3 7845.38 223.715   3
  -3  -1   3 7154.13 239.555   1
   3   1   3 7966.82 253.687   2
   3  -1  -4 13333.9 387.244   1
   3  -1  -4 12992.9 373.773   2
  -3  -1   4 12925.9 353.801   3
  -3  -1   4 12548.6 382.055   1
   3   1   4 13035.1 389.820   2
   3  -1  -5 284.788 37.3547   2
   3  -1  -5 422.553 46.3922   1
  -3  -1   5 316.861 47.2637   1
   3   1   5 331.240 22.1218   1
  -3  -1   5 323.730 28.5134   3
  -3  -1   6 4522.34 137.710   3
  -3  -1   6 4441.17 175.888   1
   3  -1  -6 4606.32 161.984   2
   3   1   6 4634.32 138.520   1
   3  -1  -6 4452.17 176.892   1
   3   1   7 3217.10 109.171   1
  -3  -1   7 3097.37 103.855   3
  -3  -1   7 3166.40 146.581   1
   3  -1  -7 3192.04 143.372   1
   3  -1  -8 2111.54 113.941   1
   3   1   8 1894.08 83.1220   1
   3   1   9 5761.12 190.390   1
   3   1  10 2269.56 98.0950   1
   3  -1 -10 2090.13 63.5694   3
  -3  -1  10 2212.28 127.291   1
   3  -1 -11 3219.98 102.995   3
   3   1  11 3412.35 140.112   1
  -3  -1  11 3122.57 167.810   1
   3  -1 -12 3268.17 108.722   3
   3   1  12 3245.71 141.716   1
  -3  -1  12 3218.09 171.334   1
   3   1  13 606.312 65.5521   1
   3  -1 -13 558.825 38.6011   3
  -3  -1  13 494.066 76.2238   1
   3  -1 -14 2146.49 87.8493   3
  -3  -1  14 1912.50 142.337   1
   3   1  14 1873.12 115.988   1
  -3  -1  15 150.621 74.7258   1
   3   1  15-14.5517 46.5731   1
   3  -1 -15 13.5372 25.9078   3
  -3  -1  16 1766.05 146.390   1
   3  -1 -16 1931.47 89.7530   3
   3   1  16 2104.68 129.365   1
  -3  -1  17 1113.89 124.838   1
   3   1  17 986.935 96.2808   1
   3   1  18 214.963 60.8289   1
  -3  -1  18 368.951 95.9999   1
   3   1  19 2685.46 161.548   1
  -3  -1  19 2738.41 195.158   1
   3   1  20 2771.48 168.661   1
  -3  -1  20 2808.48 202.822   1
   3   1  21 499.426 82.9588   1
  -3  -1  21 446.070 101.849   1
   3   1  22 1484.09 132.635   1
  -3  -1  22 1533.34 163.692   1
  -3  -1  23 1578.40 167.185   1
   3   1  23 1298.60 134.255   1
   3   1  24 852.094 118.324   1
   3  -2  25 677.190 113.971   1
  -3  -2 -24 1015.14 125.717   2
   3  -2  24 980.554 122.902   1
   3  -2  23 1239.93 132.842   1
  -3  -2 -23 988.406 117.596   2
   3  -2  22 229.357 79.6639   1
  -3  -2 -22 315.886 87.9396   2
   3  -2  21 2964.44 186.802   1
  -3  -2 -21 2539.54 176.708   2
  -3  -2 -20 2420.88 165.282   2
  -3   2  20 2460.26 187.964   1
   3  -2  20 2123.26 157.559   1
  -3   2  19 6793.82 325.241   1
  -3  -2 -19 6706.34 295.279   2
   3  -2  19 6797.39 292.901   1
   3  -2  18 3446.77 187.436   1
  -3   2  18 3187.88 206.218   1
  -3  -2 -18 3264.64 187.202   2
  -3   2  17 440.254 98.4825   1
  -3  -2 -17 348.925 73.4226   2
   3  -2  17 415.102 75.8965   1
   3  -2  16 3493.37 184.368   1
  -3  -2 -16 3535.69 188.797   2
   3   2 -16 3871.78 157.675   3
  -3   2  16 3531.87 207.247   1
   3  -2  15 412.455 68.5622   1
  -3   2  15 605.724 93.5937   1
  -3  -2 -15 521.446 81.1235   2
   3   2 -15 515.737 54.6044   3
   3   2 -14 177.231 38.2975   3
   3  -2  14 203.443 58.7207   1
  -3  -2 -14 197.024 59.1807   2
  -3   2  14 154.824 64.9108   1
   3  -2  13 1364.21 100.764   1
  -3  -2 -13 1500.91 113.178   2
  -3   2  13 1522.70 123.325   1
   3   2 -13 1474.34 81.2314   3
  -3   2  12 1624.44 128.827   1
  -3  -2 -12 2010.53 123.375   2
   3  -2  12 1989.51 114.259   1
   3   2 -12 1954.80 93.2366   3
   3   2 -11 116.291 30.8633   3
   3  -2  11 89.4190 43.9945   1
  -3  -2 -11 110.636 50.5946   2
  -3   2  11 93.9335 53.8958   1
   3   2 -10 1586.03 76.8460   3
  -3  -2 -10 1630.43 107.967   2
   3   2  -9 20180.7 565.850   3
  -3  -2  -9 21398.0 605.469   2
  -3  -2  -8 6442.93 238.147   2
   3   2  -8 6730.40 206.963   3
   3   2  -7 1501.85 69.7580   3
  -3  -2  -7 1503.20 96.9650   2
   3   2  -6 17222.6 467.396   3
  -3  -2  -6 16269.8 497.619   2
  -3  -2  -5 484.737 64.7654   2
   3   2  -5 495.906 39.3544   3
   3   2  -4 6725.39 199.559   3
  -3   2   4 6394.94 180.244   3
  -3  -2  -4 6082.36 220.396   2
   3   2  -3 2907.84 108.359   3
  -3   2   3 2976.59 112.841   2
  -3   2   3 2960.21 96.9583   3
   3   2  -3 2981.86 127.956   2
  -3  -2  -3 3026.55 130.594   2
   3   2  -2 51401.9 1337.04   2
   3   2  -2 49873.9 1315.77   3
  -3   2   2 50038.0 1317.52   2
  -3   2   2 49471.0 1306.15   3
  -3  -2  -1 21041.7 561.286   1
   3   2  -1 22904.8 605.507   2
  -3   2   1 21555.6 581.688   3
  -3  -2  -1 20948.9 596.058   3
  -3   2   1 21587.6 588.964   2
  -3  -2   0 8986.74 247.446   1
  -3   2   0 8545.07 268.350   2
   3   2   0 8834.91 277.422   2
  -3  -2   0 8328.31 266.360   3
  -3  -2   1 21736.3 588.206   1
  -3  -2   1 21538.4 598.247   3
   3   2   1 22426.5 614.032   2
  -3   2  -1 21195.0 606.145   2
   3  -2  -1 22170.3 600.765   2
  -3  -2   2 49993.9 1310.25   1
  -3  -2   2 49556.2 1309.75   3
   3   2   2 51290.8 1329.05   2
  -3   2  -2 48919.7 1325.04   2
   3  -2  -2 49336.1 1311.76   2
  -3  -2   3 2926.91 110.148   3
  -3  -2   3 3158.29 121.381   1
   3  -2  -3 3056.31 111.369   2
   3   2   3 2920.24 127.653   2
   3  -2  -3 2944.69 124.459   1
  -3  -2   4 6165.36 213.440   1
   3  -2  -4 6495.55 201.527   2
   3   2   4 6585.72 220.887   2
   3  -2  -4 6618.36 220.954   1
  -3  -2   4 6223.34 197.986   3
   3  -2  -5 504.745 53.6395   1
   3  -2  -5 458.794 39.7159   2
   3   2   5 462.045 53.7674   2
  -3  -2   5 531.986 58.4753   1
  -3  -2   5 472.714 42.9804   3
  -3  -2   6 17122.9 470.261   3
   3  -2  -6 17363.3 508.949   1
   3  -2  -6 16718.6 476.021   2
  -3  -2   6 17152.4 503.031   1
   3  -2  -7 1563.73 76.3721   2
  -3  -2   7 1530.98 73.5519   3
   3  -2  -7 1763.24 102.078   1
  -3  -2   7 1639.31 101.985   1
  -3  -2   8 6449.88 203.454   3
   3   2   9 23181.2 636.720   1
   3  -2 -10 1307.32 47.9699   3
  -3  -2  10 1650.40 117.051   1
   3   2  10 1537.48 79.0129   1
   3  -2 -10 1365.56 48.9649   3
   3  -2 -11 119.687 15.7770   3
  -3  -2  11 135.803 61.6980   1
   3   2  11 135.584 38.3807   1
   3  -2 -11 132.786 16.7591   3
   3  -2 -12 2083.53 74.7393   3
   3  -2 -12 1980.95 75.5345   3
   3   2  12 1884.56 103.609   1
  -3  -2  12 1961.51 134.997   1
   3  -2 -13 1576.48 65.9533   3
   3  -2 -13 1462.87 65.9240   3
   3   2  13 1453.86 94.7258   1
  -3  -2  13 1607.78 125.253   1
   3  -2 -14 195.487 27.0007   3
   3   2  14 214.840 50.0844   1
   3  -2 -14 219.544 29.0547   3
  -3  -2  14 96.3657 58.4925   1
  -3  -2  15 461.310 81.5029   1
   3  -2 -15 532.645 43.0325   3
   3  -2 -15 492.337 39.3899   3
   3   2  15 468.173 64.3308   1
   3  -2 -16 4104.10 144.482   3
   3   2  16 3837.44 184.701   1
  -3  -2  16 4144.24 221.943   1
   3  -2 -16 3991.93 147.114   3
  -3  -2  17 342.519 87.2701   1
   3  -2 -17 357.553 38.7067   3
   3   2  17 407.320 70.5499   1
   3   2  18 3545.49 183.152   1
  -3  -2  18 3558.35 217.468   1
  -3  -2  19 6906.88 332.377   1
   3   2  19 7657.59 304.401   1
   3   2  20 1813.31 139.600   1
  -3  -2  20 2193.52 179.623   1
   3   2  21 2891.66 181.418   1
  -3  -2  21 2430.86 193.050   1
  -3  -2  22 144.391 79.7545   1
  -3  -2  23 1102.99 148.185   1
   3  -3  25 1700.41 162.646   1
   3  -3  24 452.621 98.6704   1
   3  -3  23 513.994 100.648   1
  -3  -3 -23 291.035 82.5861   2
   3  -3  22 209.842 80.0696   1
  -3  -3 -22 237.539 75.8969   2
  -3  -3 -21 106.161 67.1786   2
   3  -3  21 69.4582 66.8324   1
  -3  -3 -20 246.564 71.6717   2
   3  -3  20 201.930 72.8927   1
  -3  -3 -19 568.484 88.9957   2
   3  -3  19 442.348 88.7714   1
   3  -3  18 4974.77 241.307   1
  -3  -3 -18 4966.20 234.815   2
   3  -3  17 3363.39 186.734   1
  -3  -3 -17 3205.40 178.732   2
   3  -3  16 1786.41 131.606   1
   3   3 -16 1857.09 107.849   3
  -3  -3 -16 1930.58 131.382   2
  -3  -3 -15 2784.73 157.741   2
   3  -3  15 3053.33 164.808   1
   3   3 -15 2918.83 136.797   3
   3  -3  14 2360.09 139.965   1
  -3  -3 -14 2379.02 120.838   1
  -3  -3 -14 2307.51 137.373   2
   3   3 -14 2180.99 114.317   3
   3  -3  13 3649.23 176.051   1
  -3  -3 -13 3754.07 158.275   1
   3   3 -13 3783.52 155.131   3
  -3  -3 -13 3703.03 174.289   2
  -3  -3 -12 3299.59 140.231   1
   3   3 -12 3523.80 141.544   3
   3  -3  12 2711.16 153.841   1
  -3  -3 -12 3544.59 165.804   2
  -3  -3 -11 4650.22 197.331   2
  -3  -3 -11 4937.45 176.666   1
   3   3 -11 4670.39 174.427   3
   3   3 -10 338.697 41.7510   3
  -3  -3 -10 530.814 65.6547   2
  -3  -3 -10 369.613 42.3640   1
  -3  -3  -9 3859.29 137.992   1
   3   3  -9 3746.62 143.676   3
  -3  -3  -9 3509.23 161.948   2
   3   3  -8 5048.39 183.673   3
  -3  -3  -8 5662.24 174.245   1
  -3  -3  -8 5208.13 202.920   2
   3   3  -7 2469.15 104.460   3
  -3  -3  -7 2340.52 89.7987   1
  -3  -3  -7 2317.17 120.136   2
  -3  -3  -6 4732.29 179.258   2
   3   3  -6 4566.01 161.679   3
  -3   3   6 4513.33 136.729   3
  -3  -3  -6 4809.57 143.128   1
  -3   3   5 3126.18 98.5371   3
   3   3  -5 3192.31 119.283   3
  -3  -3  -5 2760.99 94.1948   1
  -3  -3  -5 2925.24 133.789   2
   3   3  -4 1827.02 88.0179   3
  -3   3   4 1847.35 79.8113   2
  -3  -3  -4 1964.58 105.036   2
  -3   3   4 1931.87 73.0323   3
  -3   3   3 7859.98 245.952   2
   3   3  -3 8497.85 258.105   3
  -3   3   3 8543.97 242.732   3
  -3  -3  -3 8141.91 269.591   2
   3   3  -2 6774.92 215.984   3
  -3   3   2 6636.90 204.078   3
   3   3  -2 6887.86 230.170   2
  -3   3   2 6138.48 204.380   2
  -3  -3  -2 6486.99 225.685   2
  -3  -3  -2 6821.77 225.641   3
   3   3  -1 6622.69 225.044   2
  -3  -3  -1 6101.25 217.678   3
   3   3  -1 6700.89 215.026   3
  -3  -3  -1 6229.31 223.030   2
  -3   3   1 6707.84 206.821   3
  -3   3   1 6418.79 207.001   2
  -3   3   0 14519.7 421.563   2
   3   3   0 14964.6 435.905   2
  -3  -3   0 14442.4 428.175   3
  -3   3   0 14850.9 421.779   3
  -3  -3   1 6058.93 213.786   3
  -3   3  -1 6788.00 218.610   3
   3   3   1 6965.18 225.329   2
  -3   3  -1 6433.85 216.140   2
  -3  -3   2 6371.66 214.252   3
  -3  -3   2 6400.95 209.189   1
  -3   3  -2 6785.72 224.057   3
   3   3   2 6731.09 224.597   2
  -3   3  -3 8515.78 271.333   3
  -3  -3   3 8189.87 256.768   1
   3   3   3 8292.48 266.101   2
   3  -3  -3 7948.19 242.722   2
  -3  -3   3 7974.36 254.020   3
   3  -3  -4 1993.45 78.6701   2
  -3   3  -4 1830.32 102.577   3
  -3  -3   4 1909.63 96.2311   1
   3  -3  -4 1797.75 74.3796   3
   3   3   4 1916.45 98.6337   2
  -3  -3   4 1666.13 87.0395   3
   3  -3  -5 2827.57 137.655   1
  -3  -3   5 3072.07 121.666   3
   3  -3  -5 3045.27 101.167   3
  -3  -3   5 3174.78 135.749   1
   3  -3  -5 3073.73 108.647   2
   3   3   5 3297.16 136.893   2
   3  -3  -6 4561.60 139.280   3
  -3  -3   6 4866.30 187.219   1
   3  -3  -6 4865.26 189.692   1
  -3  -3   6 4518.75 165.590   3
   3   3   6 4889.41 181.050   2
   3  -3  -6 4724.77 151.315   2
   3  -3  -7 2310.35 79.0042   3
   3  -3  -7 2490.29 94.2951   2
  -3  -3   7 2481.13 105.707   3
   3  -3  -7 2545.84 131.212   1
  -3  -3   8 5241.02 182.027   3
   3  -3  -8 5368.24 171.136   2
   3  -3  -8 5135.78 151.916   3
  -3  -3   9 3374.25 165.105   1
  -3  -3   9 3608.04 137.299   3
   3  -3  -9 3548.85 127.613   2
   3  -3  -9 3365.73 107.367   3
  -3  -3  10 378.115 73.9518   1
   3  -3 -10 315.041 25.1302   3
  -3  -3  10 348.028 43.5834   3
  -3  -3  11 4714.96 211.420   1
   3  -3 -11 4464.99 139.726   3
  -3  -3  12 3785.68 187.217   1
   3  -3 -12 3392.87 115.643   3
  -3  -3  13 3740.70 196.639   1
   3  -3 -13 3792.12 128.203   3
  -3  -3  14 2320.11 152.739   1
   3  -3 -14 2276.54 91.5627   3
   3  -3 -15 3036.64 115.469   3
  -3  -3  15 3126.87 188.312   1
   3  -3 -16 1980.26 88.8225   3
  -3  -3  16 1870.97 148.208   1
   3  -3 -17 3535.75 135.225   3
  -3  -3  17 3660.61 215.217   1
  -3  -3  18 4761.73 257.652   1
  -3  -3  19 657.778 101.604   1
  -3  -3  20 217.814 92.2977   1
  -3  -3  21-6.64953 82.2792   1
  -3  -3  22 318.878 97.6445   1
  -3  -3  23 654.505 132.073   1
   3  -4  25 1673.65 168.241   1
  -3  -4 -25 1562.41 158.399   3
   3  -4  24 714.765 116.389   1
  -3  -4 -24 715.207 111.164   3
   3  -4  23 487.101 103.584   1
   3  -4  22 259.156 86.3420   1
  -3  -4 -22 218.743 67.7992   2
  -3  -4 -21 651.887 96.3113   2
   3  -4  21 768.262 109.917   1
   3  -4  20 607.668 99.2118   1
  -3  -4 -20 520.153 82.5761   2
   3  -4  19 1823.19 147.442   1
  -3  -4 -19 1721.86 131.732   2
   3  -4  18 461.056 83.3293   1
  -3  -4 -18 444.076 78.3319   2
  -3  -4 -17 708.573 88.4540   2
   3  -4  17 656.774 95.9983   1
   3  -4  16 307.368 72.8870   1
  -3  -4 -16 288.456 67.1381   2
  -3  -4 -15 1144.61 98.2490   2
   3  -4  15 1112.99 106.326   1
  -3  -4 -14 5252.47 221.021   2
   3  -4  14 4989.19 227.807   1
   3   4 -14 5397.97 208.415   3
  -3  -4 -13 1984.73 107.657   1
   3   4 -13 1910.82 107.832   3
  -3  -4 -13 1902.99 120.289   2
  -3  -4 -12 1222.78 81.2922   1
  -3  -4 -12 1220.80 95.2494   2
   3   4 -12 1487.09 89.9480   3
  -3  -4 -11 4492.37 169.285   1
  -3  -4 -11 4371.19 187.812   2
   3   4 -11 4466.51 176.191   3
  -3  -4 -10 1065.72 68.1129   1
  -3  -4 -10 1017.44 81.2635   2
   3   4 -10 1159.34 77.5091   3
   3   4  -9 1072.27 74.3628   3
  -3  -4  -9 1037.07 80.9075   2
  -3  -4  -9 1049.73 62.9461   1
  -3  -4  -8 2514.54 128.804   2
   3   4  -8 2918.49 123.529   3
  -3  -4  -8 2743.33 108.651   1
   3   4  -7 9750.16 301.357   3
  -3   4   7 9529.64 273.459   3
  -3  -4  -7 9467.62 309.166   2
  -3  -4  -7 9310.28 278.436   1
   3   4  -6 3866.90 155.252   3
  -3   4   6 4128.03 134.725   3
  -3  -4  -6 4232.84 136.651   1
  -3  -4  -6 3856.54 164.531   2
  -3   4   5 5121.34 159.945   3
   3   4  -5 4729.71 178.723   3
  -3  -4  -5 4754.47 185.906   2
   3   4  -4 4660.09 166.357   3
  -3  -4  -4 4048.98 169.164   2
  -3   4   4 4327.67 141.793   2
  -3   4   4 4434.61 148.192   3
   3   4  -3 9076.08 284.320   3
  -3  -4  -3 8666.56 288.973   2
  -3   4   3 8661.56 261.412   2
  -3   4   3 9214.54 269.368   3
   3   4  -2 8983.12 279.251   3
  -3   4   2 8644.29 257.448   2
  -3  -4  -2 8509.12 283.778   2
  -3   4   2 8316.84 266.030   3
  -3  -4  -1 1758.16 99.5890   3
   3   4  -1 1983.00 97.8232   3
  -3   4   1 1952.76 92.1980   3
   3   4  -1 1752.85 99.8594   2
  -3   4   1 1729.26 85.3227   2
   3   4   0 8489.80 272.132   3
  -3   4   0 8385.72 257.988   2
   3   4   0 8299.93 274.161   2
  -3   4   0 8468.70 266.132   3
  -3  -4   0 7782.68 270.449   3
   3   4   1 1846.62 99.0077   2
  -3  -4   1 1694.90 95.1458   3
   3   4   1 2044.43 101.005   3
   3  -4  -1 1793.72 93.3658   3
  -3   4  -1 1879.25 98.3262   3
  -3  -4   2 8678.82 280.265   3
   3  -4  -2 8254.92 267.367   3
  -3   4  -2 8960.66 285.382   3
   3   4   2 8988.10 284.442   2
   3  -4  -3 8387.18 266.772   3
  -3  -4   3 8543.25 280.967   3
  -3   4  -3 8983.51 293.592   3
   3   4   3 9527.07 289.249   2
  -3   4  -4 4706.51 182.539   3
   3  -4  -4 4383.08 149.956   3
   3   4   4 4332.54 169.739   2
  -3  -4   4 4171.51 164.064   3
  -3   4  -5 5243.46 201.827   3
  -3  -4   5 5003.60 189.288   1
   3  -4  -5 4886.34 160.930   3
  -3  -4   5 4794.56 180.399   3
   3   4   5 5224.31 188.923   2
   3  -4  -5 4805.82 153.000   2
   3  -4  -6 3959.22 175.002   1
  -3  -4   6 4103.73 172.059   1
   3  -4  -6 3906.51 135.466   3
  -3  -4   6 4095.01 157.567   3
   3  -4  -6 4144.45 130.075   2
   3   4   6 4189.90 165.080   2
  -3  -4   7 9668.52 308.112   3
   3  -4  -7 9794.38 281.220   3
   3  -4  -7 9751.96 276.013   2
  -3  -4   8 2708.02 120.097   3
   3  -4  -8 2691.67 97.7520   3
   3  -4  -8 2539.66 91.9445   2
   3  -4  -9 1050.15 52.4067   2
  -3  -4   9 968.455 90.3338   1
   3  -4  -9 1062.66 54.2039   3
  -3  -4   9 1110.22 75.4318   3
  -3  -4  10 1206.70 80.2508   3
  -3  -4  10 1146.88 102.177   1
   3  -4 -10 1248.45 59.7594   2
   3  -4 -10 1087.45 57.1527   3
  -3  -4  11 4086.92 203.979   1
   3  -4 -11 4857.66 153.474   2
  -3  -4  11 4126.98 173.755   3
   3  -4 -11 4324.24 146.717   3
  -3  -4  12 1287.01 116.690   1
   3  -4 -12 1257.58 63.0788   3
   3  -4 -12 1358.41 70.3268   2
  -3  -4  13 1881.23 140.780   1
   3  -4 -13 1855.18 81.9328   3
  -3  -4  14 4787.84 241.675   1
   3  -4 -14 5187.80 172.372   3
  -3  -4  15 1094.09 121.732   1
   3  -4 -15 935.962 59.1122   3
   3  -4 -16 244.394 36.8263   3
  -3  -4  16 228.702 77.4821   1
   3  -4 -17 596.252 51.7467   3
  -3  -4  17 552.599 104.221   1
  -3  -4  18 490.901 94.3006   1
  -3  -4  19 1640.62 160.107   1
  -3  -4  20 431.598 99.2991   1
  -3  -4  21 830.013 133.656   1
  -3  -4  22 370.577 96.1690   1
  -3  -5 -24 2031.15 176.510   3
   3  -5  24 1922.79 177.151   1
  -3  -5 -23 717.365 113.284   3
   3  -5  23 608.619 117.467   1
  -3  -5 -22 751.292 111.320   3
   3  -5  22 702.527 117.583   1
   3  -5  21 1319.58 140.359   1
  -3  -5 -21 1075.51 129.966   3
   3  -5  20-19.6243 64.0662   1
  -3  -5 -20 15.5341 55.5336   2
  -3  -5 -20 34.7402 62.3921   3
  -3  -5 -19 258.111 66.4804   2
  -3  -5 -19 219.165 75.6984   3
   3  -5  19 159.756 78.8185   1
  -3  -5 -18 1276.74 112.224   2
  -3  -5 -18 1645.12 140.155   3
   3  -5  18 1425.26 132.644   1
   3  -5  17 3368.95 195.647   1
  -3  -5 -17 3347.19 196.871   3
  -3  -5 -17 3517.95 176.925   2
  -3  -5 -16 2230.25 157.873   3
   3  -5  16 2122.41 151.013   1
  -3  -5 -16 2188.97 134.873   2
  -3  -5 -15 7886.44 321.710   3
   3  -5  15 7707.55 316.405   1
  -3  -5 -15 8041.75 296.317   2
  -3  -5 -14 5664.32 255.136   3
  -3  -5 -14 5759.48 231.508   2
  -3  -5 -13 1481.79 94.3867   1
  -3  -5 -13 1462.30 103.285   2
  -3  -5 -13 1381.42 120.559   3
  -3  -5 -12 2371.53 121.108   1
  -3  -5 -12 2465.56 150.844   3
  -3  -5 -12 2510.46 131.284   2
  -3  -5 -11 3382.31 154.360   2
  -3  -5 -11 3112.09 170.770   3
   3   5 -11 3362.04 153.576   3
  -3  -5 -11 3185.63 139.578   1
  -3  -5 -10 2358.72 124.246   2
  -3  -5 -10 2054.91 135.993   3
  -3  -5 -10 2521.67 112.398   1
   3   5 -10 2409.05 123.312   3
  -3  -5  -9 2618.95 115.225   1
  -3  -5  -9 2395.63 143.075   3
  -3  -5  -9 2583.85 130.142   2
   3   5  -9 2777.31 131.498   3
  -3  -5  -8 1481.62 109.297   3
  -3   5   8 1497.38 73.1609   3
  -3  -5  -8 1317.23 90.5900   2
  -3  -5  -8 1479.18 79.7956   1
   3   5  -8 1582.78 94.1576   3
   3   5  -7 15748.5 464.483   3
  -3   5   7 15279.2 435.333   3
  -3  -5  -7 15134.9 482.749   3
  -3  -5  -7 14880.2 459.828   2
  -3  -5  -7 15426.3 437.983   1
   3   5  -6 3862.84 156.686   3
  -3   5   6 3696.10 135.299   3
  -3  -5  -6 3628.56 156.776   2
  -3   5   5 2869.50 114.510   3
   3   5  -5 2935.39 132.010   3
  -3  -5  -5 2798.67 133.779   2
   3   5  -4 11579.0 354.312   3
  -3   5   4 11100.2 313.016   2
  -3  -5  -4 10576.3 351.141   2
  -3   5   4 11302.0 334.102   3
   3   5  -3 10270.1 324.284   3
  -3   5   3 10044.2 307.022   3
  -3   5   3 9828.05 288.660   2
  -3   5   2 153.686 34.8472   3
  -3   5   2 206.540 36.8804   2
   3   5  -2 108.233 38.7835   3
   3   5  -1 1331.20 85.2325   3
   3  -5   1 1190.80 89.1495   3
   3   5  -1 1312.77 88.0744   2
  -3   5   1 1291.75 80.2253   3
  -3   5   1 1202.80 70.5664   2
  -3  -5   0-33.7232 46.7100   3
   3   5   0 17.9164 33.9517   3
   3   5   0 14.0210 41.2177   2
  -3   5   0-20.3258 39.0908   3
   3  -5   0 42.0091 47.4486   3
  -3  -5   1 1304.70 90.0558   3
   3   5   1 1239.10 82.2743   2
   3  -5  -1 1119.79 80.8613   3
   3   5   1 1237.42 84.6482   3
  -3   5  -1 1306.16 84.0272   3
   3   5   2 188.670 46.5645   2
  -3  -5   2 136.325 49.1930   3
   3   5   2 245.971 50.4870   3
   3  -5  -2 66.4264 39.7577   3
  -3   5  -2 166.438 46.5737   3
   3   5   3 10074.2 320.602   2
   3  -5  -3 9632.17 307.035   3
  -3   5  -3 10293.4 330.294   3
  -3  -5   3 9952.00 322.486   3
   3   5   4 11114.3 349.579   2
  -3   5  -4 11995.0 367.492   3
  -3  -5   4 10603.7 350.693   3
   3  -5  -4 10850.5 333.499   3
   3   5   5 2898.37 129.172   2
   3  -5  -5 2843.65 116.231   3
  -3  -5   5 2674.07 132.226   3
   3  -5  -6 3609.97 136.504   3
  -3  -5   6 3615.34 156.590   3
   3   5   6 3830.94 155.699   2
  -3  -5   7 15392.7 456.318   3
   3   5   7 15120.8 453.770   2
   3  -5  -7 14523.1 427.587   3
  -3  -5   8 1389.64 106.375   1
  -3  -5   8 1558.87 96.4856   3
   3  -5  -8 1577.15 77.7347   3
  -3  -5   9 2739.67 147.070   1
   3  -5  -9 2656.06 104.524   3
   3  -5  -9 2401.11 78.5324   2
   3  -5 -10 2284.37 97.5367   3
   3  -5 -10 2208.64 74.6975   2
  -3  -5  10 2214.14 141.684   1
  -3  -5  11 3688.62 190.014   1
   3  -5 -11 3392.00 109.997   2
   3  -5 -11 3583.21 131.409   3
   3  -5 -12 2407.45 86.9039   2
  -3  -5  12 2414.90 157.245   1
   3  -5 -12 2495.74 105.639   3
   3  -5 -13 1300.60 60.6636   2
  -3  -5  13 1266.33 123.548   1
   3  -5 -13 1313.72 74.6253   3
  -3  -5  14 5681.41 267.370   1
   3  -5 -14 5485.38 180.317   2
   3  -5 -14 6078.64 197.174   3
  -3  -5  15 7951.72 341.536   1
   3  -5 -15 8233.23 261.712   3
  -3  -5  16 1950.20 163.316   1
   3  -5 -16 2113.16 100.301   3
  -3  -5  17 3618.58 221.240   1
  -3  -5  18 1338.42 140.353   1
  -3  -5  19 207.443 95.1402   1
  -3  -5  20 38.6018 73.1239   1
  -3  -5  21 1423.98 164.145   1
  -3  -5  22 766.537 127.600   1
  -3  -6 -24 238.718 86.9093   3
  -3  -6 -23 870.717 121.412   3
   3  -6  23 908.293 127.340   1
   3  -6  22 722.427 122.869   1
  -3  -6 -22 741.863 114.180   3
   3  -6  21-53.4146 78.1836   1
  -3  -6 -21 176.651 83.9459   3
  -3  -6 -20 300.451 84.5506   3
   3  -6  20 212.497 81.1912   1
   3  -6  19 1356.39 136.264   1
  -3  -6 -19 1298.24 136.875   3
  -3  -6 -19 1323.07 109.180   2
  -3  -6 -18 3681.46 215.112   3
  -3  -6 -18 3642.53 184.168   2
   3  -6  18 3538.40 212.921   1
  -3  -6 -17 716.183 79.8083   2
   3  -6  17 827.313 104.457   1
  -3  -6 -17 651.216 101.317   3
  -3  -6 -16 1648.46 114.162   2
   3  -6  16 1603.80 131.461   1
  -3  -6 -16 1594.15 136.044   3
  -3  -6 -15 251.983 56.2568   2
  -3  -6 -15 174.337 73.3753   3
  -3  -6 -14 1612.11 130.126   3
  -3  -6 -14 1473.14 106.158   2
  -3  -6 -13 4750.63 198.642   2
  -3  -6 -13 4676.37 227.103   3
  -3  -6 -12 1468.88 119.585   3
  -3  -6 -12 1592.48 102.958   2
  -3  -6 -12 1398.21 92.9568   1
  -3  -6 -11 5822.88 258.713   3
  -3  -6 -11 6192.17 223.598   1
  -3  -6 -11 6178.63 232.359   2
  -3  -6 -10 2614.16 125.036   1
  -3  -6 -10 2933.04 163.194   3
  -3  -6 -10 2859.41 137.719   2
  -3  -6  -9 3704.13 185.521   3
  -3  -6  -9 3644.57 159.987   2
  -3  -6  -9 3710.05 150.201   1
  -3  -6  -8 14328.2 471.404   3
  -3   6   8 14435.3 421.356   3
  -3  -6  -8 14071.5 439.883   2
  -3  -6  -8 14453.4 426.416   1
  -3  -6  -7 8998.25 337.751   3
  -3  -6  -7 8923.37 311.894   2
  -3   6   7 10203.8 300.592   3
   3   6  -6 10793.4 354.198   3
  -3  -6  -6 10256.8 366.204   3
  -3  -6  -6 10536.0 345.085   2
  -3   6   6 11135.9 331.101   3
  -3   6   5 2678.01 121.982   3
   3   6  -5 2921.95 140.387   3
  -3   6   5 3042.54 95.7606   2
  -3   6   4 125.965 35.2200   3
  -3   6   4 93.7913 21.0906   2
   3   6  -4 113.030 43.9170   3
  -3   6   3 245.802 42.6414   3
   3   6  -3 287.764 48.1295   3
  -3   6   3 224.875 33.1812   2
   3  -6   3 152.417 57.3443   3
  -3   6   2 556.611 56.7892   3
   3  -6   2 692.401 78.6500   3
   3   6  -2 664.936 66.1645   3
  -3   6   2 536.770 46.8042   2
  -3   6   1 260.021 44.6408   3
   3  -6   1 316.596 61.0433   3
   3   6  -1 282.401 46.1415   3
   3   6  -1 262.491 48.3285   2
  -3   6   0 2023.77 109.751   3
   3   6   0 1967.96 108.827   2
   3  -6   0 1708.50 107.795   3
   3   6   1 413.314 58.0182   2
  -3   6  -1 396.851 57.0093   3
   3  -6  -1 284.753 55.1424   3
   3   6   2 602.286 62.7252   2
   3  -6  -2 518.896 60.0144   3
  -3   6  -2 510.515 59.1479   3
   3   6   3 174.112 43.6412   2
   3  -6  -3 239.769 50.9500   3
   3   6   4 52.1997 35.0558   2
   3  -6  -4 123.301 43.7994   3
   3  -6  -5 2833.35 125.330   3
   3   6   5 2796.70 129.796   2
   3  -6  -6 10470.0 327.728   3
   3   6   6 10713.4 340.118   2
   3  -6  -7 9404.56 305.018   3
   3   6   7 10180.9 321.746   2
   3  -6  -8 14258.3 424.263   3
   3   6   8 14502.7 441.865   2
  -3  -6   9 3552.37 181.407   1
   3  -6  -9 3540.42 142.679   3
  -3  -6  10 2798.18 145.963   3
  -3  -6  10 2674.40 160.794   1
   3  -6 -10 2689.83 119.544   3
  -3  -6  11 5978.28 259.779   1
  -3  -6  11 6066.89 240.804   3
   3  -6 -11 5839.33 206.585   3
  -3  -6  12 1478.26 128.797   1
   3  -6 -12 1584.20 87.2438   3
  -3  -6  12 1594.54 111.240   3
  -3  -6  13 4913.77 215.447   3
  -3  -6  13 4757.83 237.737   1
   3  -6 -13 4738.68 178.614   3
   3  -6 -14 1493.98 86.9532   3
  -3  -6  14 1581.40 139.819   1
   3  -6 -15 114.913 37.4375   3
  -3  -6  15-11.4062 76.4137   1
  -3  -6  16 1686.86 152.887   1
   3  -6 -16 1750.24 95.9880   3
  -3  -6  17 736.156 114.205   1
  -3  -6  18 3376.42 222.628   1
  -3  -6  19 1369.54 154.906   1
  -3  -6  20 145.528 80.9656   1
  -3  -6  21-39.9448 72.7279   1
  -3  -7 -23 578.861 109.838   3
   3  -7  22-48.4487 84.1166   1
  -3  -7 -22-165.836 89.1400   3
  -3  -7 -21 514.763 104.838   3
   3  -7  21 267.041 95.1152   1
   3  -7  20 188.911 85.2691   1
  -3  -7 -20 135.068 73.6879   3
  -3  -7 -19-34.7261 65.3781   3
   3  -7  19 30.1391 74.9817   1
   3  -7  18 1447.93 139.059   1
  -3  -7 -18 1053.81 123.647   3
  -3  -7 -17 1779.33 149.254   3
   3  -7  17 1794.68 151.540   1
  -3  -7 -17 2000.91 126.460   2
  -3  -7 -16 701.849 78.9721   2
  -3  -7 -16 821.923 107.174   3
  -3  -7 -15 857.767 82.8477   2
  -3  -7 -15 678.147 101.784   3
  -3  -7 -14 1232.74 118.861   3
  -3  -7 -14 1530.28 104.207   2
  -3  -7 -13 959.125 83.6786   2
  -3  -7 -13 1096.46 114.470   3
  -3  -7 -12 3148.23 184.866   3
  -3  -7 -12 3160.72 151.974   2
  -3  -7 -11 2549.49 165.069   3
  -3  -7 -11 2790.87 135.359   2
  -3  -7 -11 2313.08 125.502   1
  -3  -7 -10 2004.19 113.476   2
  -3  -7 -10 2042.25 141.534   3
  -3  -7 -10 1876.98 106.482   1
  -3  -7  -9 1826.51 131.496   3
  -3   7   9 1822.18 98.7934   3
  -3  -7  -9 1768.99 107.899   2
  -3  -7  -9 1959.45 103.541   1
  -3   7   8 752.795 62.3024   3
  -3  -7  -8 643.574 89.5926   3
  -3  -7  -8 693.289 70.7214   2
  -3  -7  -7 3736.09 188.034   3
  -3   7   7 3808.60 154.722   3
  -3   7   6 828.516 65.3933   3
  -3  -7  -6 876.731 92.3202   3
  -3   7   5 1715.32 61.3839   2
  -3  -7  -5 1755.90 122.215   3
  -3   7   5 1831.04 98.6194   3
  -3   7   4 4.65782 32.0087   3
  -3   7   4 14.0274 16.6425   2
  -3  -7  -4 26.6626 47.0175   3
   3  -7   4-34.4885 59.4655   3
  -3   7   3 245.092 44.0587   3
  -3  -7  -3 124.013 47.3449   3
  -3   7   3 136.855 28.3060   2
   3  -7   3 197.640 59.5242   3
  -3   7   2 191.598 44.0481   3
  -3  -7  -2 213.700 52.8123   3
   3  -7   2 230.375 64.5551   3
  -3  -7  -1 979.190 91.2482   3
   3  -7   1 1074.56 92.0472   3
  -3   7   1 1095.19 81.4861   3
  -3  -7   0 322.386 67.5202   3
   3  -7   0 220.277 61.3905   3
  -3  -7   1 1134.06 98.2479   3
   3  -7  -1 1124.72 91.0988   3
   3   7   2 263.473 50.5617   2
  -3  -7   2 250.396 60.9356   3
   3  -7  -2 193.061 53.4427   3
  -3  -7   3 192.552 59.6940   3
   3  -7  -3 241.247 54.1893   3
   3   7   3 288.251 48.6883   2
  -3  -7   4 52.1807 49.4940   3
   3   7   4 83.5167 38.7284   2
   3  -7  -4 107.969 44.9980   3
   3   7   5 1850.49 102.255   2
  -3  -7   5 1751.30 117.676   3
   3  -7  -5 1623.55 99.7720   3
  -3  -7   6 801.108 85.1352   3
   3   7   6 845.908 69.0672   2
   3  -7  -6 685.223 68.8288   3
  -3  -7   7 3471.23 174.063   3
   3  -7  -7 3738.46 160.614   3
   3   7   7 4032.96 164.287   2
   3   7   8 535.409 58.0040   2
  -3  -7   8 694.099 80.2936   3
   3  -7  -8 675.299 65.5077   3
   3  -7  -9 1904.30 102.995   3
  -3  -7   9 1960.13 127.023   3
  -3  -7  10 1940.03 139.901   1
  -3  -7  10 2032.31 128.885   3
   3  -7 -10 1982.01 106.733   3
  -3  -7  11 2543.54 165.729   1
  -3  -7  11 2712.65 153.481   3
   3  -7 -11 2757.69 130.415   3
   3  -7 -12 3263.51 143.909   3
  -3  -7  12 3157.08 171.196   3
  -3  -7  12 3445.23 196.272   1
  -3  -7  13 760.165 106.856   1
  -3  -7  13 723.802 85.8907   3
   3  -7 -13 853.236 71.0189   3
   3  -7 -14 1332.35 88.0855   3
  -3  -7  14 1348.19 130.087   1
  -3  -7  15 867.222 115.118   1
   3  -7 -15 987.148 76.3518   3
  -3  -7  16 806.810 120.665   1
  -3  -7  17 1721.09 164.450   1
  -3  -7  18 1372.95 152.077   1
  -3  -7  19-90.7957 74.6654   1
  -3  -7  20 128.933 81.4896   1
  -3  -8 -22 236.585 84.7174   3
   3  -8  21 1493.32 162.220   1
  -3  -8 -21 1615.27 152.026   3
  -3  -8 -20 1142.28 134.963   3
   3  -8  20 915.439 127.912   1
   3  -8  19 1538.62 154.526   1
  -3  -8 -19 1649.55 151.790   3
   3  -8  18 466.282 106.899   1
  -3  -8 -18 146.304 73.5471   3
  -3  -8 -17 2864.56 192.501   3
  -3  -8 -16 787.095 79.2701   2
  -3  -8 -16 805.453 111.510   3
  -3  -8 -15 1178.02 125.318   3
  -3  -8 -15 1273.60 97.1640   2
  -3  -8 -14 360.325 59.3231   2
  -3  -8 -14 348.332 80.6009   3
  -3  -8 -13 304.705 55.2557   2
  -3  -8 -13 397.865 86.0556   3
  -3  -8 -12-3.66001 43.2672   2
  -3  -8 -12-3.88082 65.4123   3
  -3  -8 -11 1046.13 112.047   3
  -3  -8 -11 1060.96 85.4023   2
  -3  -8 -10 4497.33 223.790   3
  -3  -8  -9 545.529 88.5706   3
  -3   8   9 457.969 54.7148   3
  -3  -8  -8 1283.73 115.608   3
  -3  -8  -7 5158.11 234.678   3
  -3  -8  -6 3338.93 177.959   3
   3  -8   5 3311.86 176.938   3
  -3   8   5 2953.24 93.1110   2
  -3  -8  -5 3125.87 171.275   3
  -3  -8  -4 618.750 79.6213   3
  -3   8   4 787.076 43.5650   2
   3  -8   4 713.776 88.3673   3
  -3  -8  -3 1206.16 107.912   3
   3  -8   3 1287.54 112.106   3
  -3   8   3 1501.92 70.9645   2
   3  -8   2 3424.74 173.667   3
  -3  -8  -2 3254.32 172.411   3
   3  -8   1 1544.11 112.207   3
  -3  -8  -1 1651.20 118.256   3
   3  -8   0 1673.72 114.178   3
  -3  -8   0 1540.66 118.902   3
  -3  -8   1 1732.60 120.209   3
   3  -8  -1 1534.60 108.579   3
   3  -8  -2 3308.98 159.235   3
  -3  -8   2 3185.27 168.201   3
   3  -8  -3 1442.23 104.476   3
  -3  -8   3 1401.59 111.121   3
   3  -8  -4 738.316 76.1734   3
  -3  -8   4 918.677 93.3415   3
   3  -8  -5 3181.87 152.677   3
  -3  -8   5 3056.02 169.421   3
   3  -8  -6 3153.25 150.280   3
  -3  -8   6 2997.66 167.103   3
   3   8   6 2876.80 139.394   2
   3   8   7 5224.20 203.509   2
  -3  -8   7 5168.53 231.379   3
   3  -8  -7 5304.96 210.417   3
  -3  -8   8 1248.06 110.250   3
   3  -8  -8 1427.39 99.6484   3
   3   8   8 1525.50 95.5499   2
  -3  -8   9 460.368 79.3494   3
   3  -8  -9 567.112 67.7125   3
  -3  -8  10 4327.19 210.021   3
   3  -8 -10 4276.89 182.731   3
  -3  -8  11 1053.77 101.416   3
   3  -8 -11 1123.49 86.6566   3
  -3  -8  11 1181.82 118.968   1
  -3  -8  12 30.0805 59.2840   1
  -3  -8  12 56.3975 60.2957   3
   3  -8 -12 62.8414 45.1505   3
   3  -8 -13 503.784 63.2612   3
  -3  -8  13 216.298 63.8585   3
  -3  -8  13 357.375 88.6940   1
   3  -8 -14 291.079 52.3017   3
  -3  -8  14 192.628 73.3349   1
  -3  -8  14 331.006 74.2744   3
  -3  -8  15 1069.09 129.247   1
   3  -8 -15 1117.84 87.3784   3
  -3  -8  16 879.405 122.791   1
  -3  -8  17 2636.79 198.493   1
  -3  -8  18 71.7991 74.7098   1
  -3  -8  19 1830.75 175.595   1
  -3  -8  20 996.763 146.002   1
  -3  -9 -21 293.854 97.2200   3
  -3  -9 -20 85.0651 74.2041   3
   3  -9  20 29.6675 86.5042   1
   3  -9  19 452.397 98.7979   1
  -3  -9 -19 564.795 107.458   3
  -3  -9 -18 3193.29 211.862   3
  -3  -9 -17 5083.96 274.074   3
  -3  -9 -16 692.776 109.717   3
  -3  -9 -15 1039.24 118.542   3
  -3  -9 -14 2349.83 175.442   3
  -3  -9 -13 1329.71 133.031   3
  -3  -9 -12 269.526 82.7725   3
  -3  -9 -11 400.583 88.0547   3
  -3  -9 -10 1055.81 117.204   3
  -3  -9  -9 2754.36 174.248   3
  -3  -9  -8 1175.80 116.931   3
  -3  -9  -7 3306.17 187.794   3
   3  -9   6 127.592 68.2095   3
  -3  -9  -6 252.700 69.3739   3
  -3  -9  -5 2140.18 143.458   3
  -3   9   5 1884.66 65.8174   2
   3  -9   5 1780.92 136.876   3
  -3  -9  -4 3178.23 180.210   3
  -3   9   4 3231.43 111.726   2
   3  -9   4 2787.91 178.051   3
   3  -9   3 3245.38 182.932   3
  -3  -9  -3 3182.95 179.896   3
   3  -9   2 3644.24 191.494   3
  -3  -9  -2 3716.32 192.911   3
   3  -9   1 2813.95 163.428   3
  -3  -9  -1 2901.17 167.970   3
   3  -9   0 12846.7 433.792   3
  -3  -9   0 12669.4 443.459   3
   3  -9  -1 2519.94 150.811   3
  -3  -9   1 2819.18 163.856   3
  -3  -9   2 4033.26 203.065   3
   3  -9  -2 3836.82 189.636   3
   3  -9  -3 3037.61 162.642   3
  -3  -9   3 3091.33 172.792   3
   3  -9  -4 2949.34 158.498   3
  -3  -9   4 3024.12 174.440   3
   3  -9  -5 2011.94 124.762   3
  -3  -9   5 2074.92 141.770   3
   3  -9  -6 201.217 59.3869   3
  -3  -9   6 190.472 69.3613   3
   3  -9  -7 3256.88 162.902   3
  -3  -9   7 3203.82 179.995   3
   3  -9  -8 926.025 89.7395   3
  -3  -9   8 1095.00 108.931   3
  -3  -9   9 2716.14 168.805   3
   3  -9  -9 2930.93 151.829   3
  -3  -9  10 1006.68 104.704   3
   3  -9 -10 1193.37 94.2712   3
  -3  -9  11 279.794 72.8960   3
   3  -9 -11 357.722 61.8848   3
  -3  -9  12 480.098 92.0305   1
  -3  -9  12 239.565 71.6666   3
   3  -9 -12 341.707 61.7785   3
  -3  -9  13 1506.01 128.445   3
  -3  -9  13 1439.37 138.066   1
   3  -9 -13 1438.25 103.921   3
  -3  -9  14 2069.06 153.575   3
  -3  -9  14 2238.30 171.911   1
   3  -9 -14 2203.72 129.871   3
  -3  -9  15 984.092 124.374   1
  -3  -9  15 916.115 106.832   3
  -3  -9  16 656.816 120.004   1
  -3  -9  17 4648.46 272.979   1
  -3  -9  18 3351.73 233.985   1
  -3  -9  19 494.392 104.423   1
  -3 -10 -20 780.519 118.588   3
  -3 -10 -19 156.018 74.2691   3
   3 -10  19 249.751 104.158   1
  -3 -10 -18 2046.93 174.240   3
  -3 -10 -17 888.229 128.040   3
  -3 -10 -16 2006.63 164.946   3
  -3 -10 -15 137.029 75.5633   3
  -3 -10 -14 759.263 112.318   3
  -3 -10 -13 5.75333 61.6715   3
  -3 -10 -12 357.683 84.7545   3
  -3 -10 -11 3608.76 215.106   3
  -3 -10 -10 1488.25 136.041   3
  -3 -10  -9 2968.13 188.301   3
  -3 -10  -8 6027.70 286.658   3
  -3 -10  -7 2360.60 163.963   3
   3 -10   6 3178.31 192.753   3
  -3 -10  -6 3086.00 186.944   3
  -3 -10  -5 1775.17 134.682   3
   3 -10   5 1680.35 138.514   3
   3 -10   4 1942.75 149.842   3
  -3  10   4 2092.97 83.8597   2
  -3 -10  -4 2170.83 151.032   3
  -3 -10  -3 975.580 105.792   3
   3 -10   3 1011.22 113.279   3
   3 -10   2 1717.06 136.873   3
  -3 -10  -2 1807.19 142.867   3
  -3 -10  -1 131.551 66.9871   3
   3 -10   1 228.282 73.8926   3
   3 -10   0 9081.56 350.650   3
  -3 -10   0 9496.74 362.759   3
  -3 -10   1 195.348 76.2945   3
   3 -10  -1 195.583 70.1030   3
   3 -10  -2 1746.42 130.345   3
  -3 -10   2 1786.17 139.989   3
   3 -10  -3 958.272 99.8062   3
  -3 -10   3 882.940 104.085   3
   3 -10  -4 2174.42 141.650   3
  -3 -10   4 2035.81 149.888   3
  -3 -10   5 1810.23 144.288   3
   3 -10  -5 1770.04 128.129   3
  -3 -10   6 3167.25 186.289   3
   3 -10  -6 2918.33 163.736   3
   3 -10  -7 2466.16 146.280   3
  -3 -10   7 2334.06 162.213   3
   3 -10  -8 6239.74 258.369   3
  -3 -10   8 6214.81 281.783   3
   3 -10  -9 3110.06 169.894   3
  -3 -10   9 3111.42 190.425   3
   3 -10 -10 1421.16 109.893   3
  -3 -10  10 1450.02 130.689   3
  -3 -10  11 3505.80 202.297   3
   3 -10 -11 3538.72 179.367   3
  -3 -10  12 506.492 92.1627   3
   3 -10 -12 672.253 83.5090   3
  -3 -10  13 24.4889 74.4534   1
  -3 -10  13 7.23418 62.6037   3
   3 -10 -13-21.0620 48.7992   3
   3 -10 -14 603.346 78.3246   3
  -3 -10  14 615.120 110.688   1
  -3 -10  14 537.512 96.4207   3
  -3 -10  15 377.949 89.4354   3
  -3 -10  15 337.285 98.3426   1
  -3 -10  16 2654.41 207.943   1
  -3 -10  17 841.797 134.033   1
  -3 -10  18 1816.57 181.311   1
  -3 -11 -18 675.587 121.590   3
  -3 -11 -17 1030.81 132.792   3
  -3 -11 -16 1292.57 145.107   3
  -3 -11 -15 436.849 100.188   3
  -3 -11 -14 1441.44 147.180   3
  -3 -11 -13 1293.72 134.212   3
  -3 -11 -12 252.658 76.5413   3
  -3 -11 -11 1249.74 130.996   3
  -3 -11 -10 600.773 98.5937   3
  -3 -11  -9 46.6645 68.7754   3
  -3 -11  -8 177.681 80.5353   3
  -3 -11  -7 207.058 71.9756   3
   3 -11   7 213.501 78.8596   3
  -3 -11  -6 130.799 73.9332   3
   3 -11   6 101.391 70.9952   3
  -3 -11  -5 1503.50 140.334   3
   3 -11   5 1221.37 124.603   3
  -3 -11  -4 1139.88 122.491   3
   3 -11   4 877.484 111.209   3
  -3 -11  -3 1462.12 138.988   3
   3 -11   3 1466.39 130.172   3
  -3 -11  -2 308.498 83.8941   3
   3 -11   2 221.361 77.5776   3
   3 -11   1 2526.84 166.887   3
  -3 -11  -1 2498.24 168.791   3
   3 -11   0 5174.48 249.112   3
  -3 -11   0 5191.40 255.064   3
  -3 -11   1 2571.30 172.910   3
   3 -11  -1 2767.57 172.080   3
   3 -11  -2 352.733 74.3650   3
  -3 -11   2 164.320 79.9711   3
   3 -11  -3 1561.01 129.382   3
  -3 -11   3 1602.25 137.537   3
   3 -11  -4 1043.27 107.107   3
  -3 -11   4 1117.86 118.498   3
   3 -11  -5 1294.61 118.254   3
  -3 -11   5 1488.29 131.327   3
   3 -11  -6 55.7575 59.6625   3
  -3 -11   6 134.948 69.7769   3
  -3 -11   7 256.748 81.3143   3
   3 -11  -7 151.944 63.5316   3
  -3 -11   8 114.720 65.0548   3
   3 -11  -8 196.485 67.5595   3
  -3 -11   9 67.2494 60.2108   3
   3 -11  -9 167.348 65.9465   3
  -3 -11  10 482.686 88.1287   3
   3 -11 -10 391.781 72.7778   3
   3 -11 -11 1065.07 102.599   3
  -3 -11  11 1140.57 123.003   3
   3 -11 -12 263.095 71.3274   3
  -3 -11  12 287.569 90.5965   3
  -3 -11  13 1266.65 131.727   3
   3 -11 -13 1519.42 120.178   3
  -3 -11  14 1424.35 149.528   1
  -3 -11  14 1269.18 137.115   3
  -3 -11  15 311.934 91.9041   1
  -3 -11  15 403.518 94.5546   3
  -3 -11  16 1208.87 149.955   1
  -3 -12 -16 790.498 124.966   3
  -3 -12 -15 184.537 91.6159   3
  -3 -12 -14 136.122 85.9840   3
  -3 -12 -13 823.004 119.125   3
  -3 -12 -12 1563.08 150.195   3
  -3 -12 -11 797.653 117.275   3
  -3 -12 -10 1877.28 163.339   3
  -3 -12  -9 224.581 84.8296   3
  -3 -12  -8 480.582 98.5155   3
  -3 -12  -7 28.8581 71.4796   3
   3 -12   7 194.421 97.4453   3
  -3 -12  -6 359.176 90.8200   3
   3 -12   6 139.580 84.2610   3
  -3 -12  -5 635.086 100.720   3
   3 -12   5 780.038 122.533   3
  -3 -12  -4 252.976 88.3879   3
   3 -12   4 79.1163 75.6606   3
  -3 -12  -3 1585.85 144.675   3
   3 -12   3 1488.37 141.576   3
   3 -12   2 1975.47 160.590   3
  -3 -12  -2 2413.05 173.826   3
   3 -12   1 1915.29 153.544   3
  -3 -12  -1 1877.96 158.914   3
   3 -12   0 6391.90 296.131   3
  -3 -12   0 6610.26 306.746   3
   3 -12  -1 1587.29 139.806   3
  -3 -12   1 2035.14 165.607   3
   3 -12  -2 1875.17 151.799   3
  -3 -12   2 1898.88 158.250   3
   3 -12  -3 1698.64 135.830   3
  -3 -12   3 1549.22 148.097   3
  -3 -12   4 84.2725 77.7624   3
   3 -12  -4 87.9348 65.9672   3
   3 -12  -5 834.299 106.077   3
  -3 -12   5 600.905 104.145   3
  -3 -12   6 380.759 85.2969   3
   3 -12  -6 394.265 83.2346   3
  -3 -12   7 53.7638 72.3961   3
   3 -12  -7 70.6166 65.0396   3
   3 -12  -8 566.401 88.0148   3
  -3 -12   8 810.739 113.598   3
   3 -12  -9 352.793 76.1719   3
  -3 -12   9 359.133 97.0358   3
  -3 -12  10 1813.40 161.464   3
   3 -12 -10 1823.43 138.813   3
   3 -12 -11 653.015 90.4425   3
  -3 -12  11 586.689 108.858   3
  -3 -12  12 1429.70 145.486   3
   3 -12 -12 1300.64 125.169   3
  -3 -12  13 882.330 121.819   3
  -3 -12  14-43.1466 82.8141   1
  -3 -12  14 57.6307 72.2446   3
  -3 -12  15 283.297 93.0140   3
  -3 -12  15 259.469 97.4197   1
  -3 -13 -14 761.104 124.909   3
  -3 -13 -13 158.997 85.3976   3
  -3 -13 -12 1486.55 158.523   3
  -3 -13 -11-8.69525 79.0460   3
  -3 -13 -10 775.375 126.118   3
  -3 -13  -9 1036.59 136.299   3
  -3 -13  -8 312.181 84.7156   3
   3 -13   7 2355.41 191.680   3
  -3 -13  -7 2475.69 192.390   3
  -3 -13  -6 1769.30 164.862   3
   3 -13   6 1738.47 167.968   3
   3 -13   5 1342.97 150.403   3
  -3 -13  -5 1042.54 128.976   3
  -3 -13  -4 1467.73 147.472   3
   3 -13   4 1623.27 152.797   3
   3 -13   3 1904.97 161.706   3
  -3 -13  -3 2008.53 168.888   3
   3 -13   2 5042.64 266.874   3
  -3 -13  -2 5132.83 276.844   3
   3 -13   1 2411.86 181.868   3
  -3 -13  -1 2607.15 193.371   3
   3 -13   0 5861.85 294.440   3
  -3 -13   0 6236.68 307.486   3
  -3 -13   1 2689.17 192.792   3
   3 -13  -1 2401.20 175.350   3
   3 -13  -2 5556.75 274.135   3
  -3 -13   2 5094.01 276.238   3
   3 -13  -3 2232.37 166.845   3
  -3 -13   3 2162.26 176.768   3
   3 -13  -4 1401.59 131.813   3
  -3 -13   4 1534.65 152.348   3
  -3 -13   5 1416.80 145.309   3
   3 -13  -5 1534.00 137.209   3
   3 -13  -6 1617.37 142.907   3
  -3 -13   6 1416.57 150.115   3
   3 -13  -7 2568.60 175.691   3
  -3 -13   7 2509.02 195.077   3
  -3 -13   8 526.708 111.374   3
   3 -13  -8 360.713 82.2452   3
  -3 -13   9 1085.59 135.326   3
   3 -13  -9 1185.82 123.899   3
  -3 -13  10 741.194 116.487   3
   3 -13 -10 898.212 111.106   3
  -3 -13  11 85.9006 83.4689   3
   3 -13 -11-34.2856 62.3862   3
  -3 -13  12 1172.66 146.783   3
   3 -13 -12 1318.59 124.799   3
  -3 -13  13-24.7947 78.4446   3
  -3 -13  14 623.552 115.163   3
  -3 -13  15 1256.48 152.168   3
  -3 -13  16 220.435 99.8591   3
  -3 -14 -11 450.787 107.699   3
  -3 -14 -10 851.565 124.485   3
  -3 -14  -9 3148.29 224.400   3
  -3 -14  -8 986.811 135.980   3
  -3 -14  -7 201.155 94.0985   3
   3 -14   7 110.509 86.8097   3
  -3 -14  -6 1845.09 169.267   3
   3 -14   6 1880.95 177.999   3
   3 -14   5 1875.60 179.037   3
  -3 -14  -5 2083.16 181.155   3
  -3 -14  -4 1267.19 143.934   3
   3 -14   4 1552.41 157.990   3
  -3 -14  -3 657.339 122.454   3
   3 -14   3 504.584 109.571   3
  -3 -14  -2 1446.43 152.144   3
   3 -14   2 1599.50 159.562   3
   3 -14   1 522.863 108.322   3
  -3 -14  -1 393.962 95.1211   3
   3 -14   0 618.372 111.897   3
  -3 -14   0 454.106 96.6108   3
   3 -14  -1 447.052 96.0017   3
  -3 -14   1 280.423 80.8538   3
  -3 -14   2 1586.51 156.943   3
   3 -14  -2 1577.74 150.841   3
   3 -14  -3 686.765 114.555   3
  -3 -14   3 637.620 117.042   3
   3 -14  -4 1550.70 146.721   3
  -3 -14   4 1686.75 168.590   3
   3 -14  -5 1960.89 161.444   3
  -3 -14   5 1612.68 160.992   3
  -3 -14   6 2046.41 176.437   3
   3 -14  -6 2077.52 164.495   3
  -3 -14   7 196.997 91.7673   3
   3 -14  -7 108.871 74.2722   3
   3 -14  -8 1053.47 123.743   3
  -3 -14   8 986.258 133.349   3
   3 -14  -9 2930.63 197.469   3
  -3 -14   9 2981.23 217.906   3
   3 -14 -10 926.450 116.567   3
  -3 -14  10 959.648 131.352   3
  -3 -14  11 487.603 108.248   3
   3 -14 -11 424.656 89.6986   3
  -3 -14  12 191.335 91.0172   3
  -3 -15  -7 432.918 111.711   3
   3 -15   7 428.233 112.166   3
  -3 -15  -6 118.213 87.6531   3
   3 -15   6 218.691 93.6821   3
  -3 -15  -5 651.834 121.920   3
   3 -15   5 668.837 131.354   3
  -3 -15  -4 1773.98 177.801   3
   3 -15   4 1590.39 172.721   3
   3 -15   3 688.662 123.642   3
  -3 -15  -3 605.240 110.182   3
   3 -15   2 1210.69 149.091   3
  -3 -15  -2 1199.01 152.484   3
   3 -15   1 256.038 101.944   3
  -3 -15  -1 382.176 110.988   3
  -3 -15   0-59.4280 93.5666   3
   3 -15   0 59.6490 74.1317   3
   3 -15  -1 188.884 89.6363   3
  -3 -15   1 313.972 93.8747   3
   3 -15  -2 1298.01 145.477   3
  -3 -15   2 1207.14 145.590   3
   3 -15  -3 659.515 107.742   3
  -3 -15   3 418.607 102.326   3
   3 -15  -4 1590.33 155.615   3
  -3 -15   4 1179.71 145.647   3
   3 -15  -5 627.986 116.502   3
  -3 -15   5 990.016 143.353   3
   3 -15  -6 90.7010 76.6714   3
  -3 -15   6 312.312 104.966   3
  -3 -15   7 567.202 123.157   3
   3 -15  -7 734.965 113.110   3
   3 -15  -8 961.663 127.884   3
   3 -15  -9 2865.37 202.402   3
   3 -15 -10 1415.06 144.095   3
   3 -16   2 1961.34 184.874   3
   3 -16   1 766.886 134.488   3
   3 -16   0 299.320 96.7121   3
   3 -16  -1 602.771 120.162   3
   3 -16  -2 1866.08 179.608   3
   3 -16  -3-108.625 88.9808   3
   3 -16  -4-96.3033 82.9333   3
   3 -16  -5 1293.22 150.844   3
   3 -16  -6 1215.92 145.315   3
   3 -16  -7 1090.34 140.270   3
   3 -16  -8 793.980 124.665   3
   3 -16  -9 2359.76 189.157   3
   4   0   0 1030.43 55.5327   1
   4   0   0 913.324 72.3479   2
  -4   0   1 737.343 68.1748   2
   4   0  -1 881.456 55.7927   1
   4   0   1 915.198 47.2410   1
   4   0  -1 946.183 67.8606   2
   4   0   1 872.996 71.9994   2
   4   0   2 1962.54 105.078   2
   4   0  -2 2067.73 103.773   2
  -4   0   2 1877.28 101.553   2
   4   0  -2 1956.01 89.1606   1
  -4   0   3 1363.46 63.0680   3
   4   0  -3 1539.03 88.1318   2
   4   0   3 1447.64 90.8092   2
   4   0  -3 1455.34 81.2320   1
  -4   0   4 7458.42 213.595   3
  -4   0   4 7314.13 247.579   1
   4   0  -4 7875.83 254.528   2
   4   0  -4 7460.44 249.411   1
   4   0  -5 1209.76 79.9955   1
   4   0  -5 1017.24 74.5550   2
  -4   0   5 1107.55 78.8008   1
  -4   0   5 1040.70 42.4036   3
   4   0  -6 1235.17 82.9174   1
  -4   0   6 948.030 79.4416   1
   4   0  -6 1072.05 74.1925   2
   4   0  -7 3826.43 163.710   1
   4   0   7 3593.45 122.166   1
   4   0  -7 3623.32 153.286   2
   4   0   8 6048.06 190.416   1
  -4   0  -8 5939.58 237.188   2
  -4   0   9 6088.53 244.787   1
   4   0   9 6118.93 199.309   1
  -4   0  -9 6242.39 247.355   2
  -4   0  10-18.1705 51.1994   1
  -4   0 -10-12.1245 58.5198   2
   4   0  10 37.9453 31.8254   1
   4   0  11 2271.97 106.985   1
  -4   0  11 2371.69 144.733   1
  -4   0 -11 1990.47 140.050   2
  -4   0  12 1681.90 128.672   1
  -4   0 -12 1395.92 125.891   2
   4   0  12 1901.89 98.5414   1
  -4   0  13 5579.58 256.606   1
   4   0  13 6005.28 217.677   1
  -4   0  14 4859.40 231.520   1
   4   0  14 4817.90 187.315   1
   4   0 -14 4234.53 128.058   3
   4   0 -15 2864.22 95.5754   3
  -4   0  15 2896.95 184.490   1
   4   0  15 3045.29 147.982   1
   4   0  16 75.8636 46.9431   1
  -4   0  16-61.0487 67.8133   1
   4   0  17 597.311 79.8542   1
  -4   0  17 392.319 87.7861   1
   4   0  18 145.541 63.5671   1
  -4   0  18 0.42641 73.4658   1
  -4   0  19 65.6951 69.6217   1
   4   0  19 32.1723 53.5585   1
  -4   0  20 1398.06 151.217   1
   4   0  20 1625.28 127.445   1
   4   0  21 156.175 61.7269   1
  -4   0  21 239.384 104.396   1
  -4   0  22 729.496 129.889   1
  -4   0 -22 689.798 116.908   2
   4   0  22 706.737 94.8010   1
  -4   0 -23 338.594 95.3948   2
  -4   0 -24 156.604 95.8703   2
  -4  -1 -25 545.483 118.824   2
  -4  -1 -24 293.852 96.2369   2
  -4  -1 -23 282.327 85.6348   2
  -4   1  22 563.855 112.417   1
  -4  -1 -22 254.299 87.2861   2
   4  -1  22 601.723 92.2564   1
   4  -1  21 1199.19 116.346   1
  -4  -1 -21 1153.69 127.215   2
  -4   1  21 945.861 136.720   1
   4  -1  20 869.828 98.4152   1
  -4  -1 -20 751.763 107.368   2
  -4   1  20 889.857 131.690   1
   4  -1  19 922.802 96.4414   1
  -4  -1 -19 1172.11 125.541   2
  -4   1  19 853.109 117.471   1
   4  -1  18 935.664 94.1275   1
  -4  -1 -18 977.932 115.548   2
  -4   1  18 922.122 120.294   1
  -4   1  17 3242.34 204.675   1
  -4  -1 -17 3445.27 197.157   2
   4  -1  17 3502.91 175.932   1
  -4   1  16 3407.23 206.781   1
  -4  -1 -16 3616.31 200.281   2
   4  -1  16 3868.00 180.685   1
   4  -1  15 2795.43 144.463   1
  -4   1  15 2388.18 174.221   1
  -4  -1 -15 2626.85 163.648   2
   4   1 -15 2690.87 101.960   3
   4  -1  14 3468.74 162.921   1
  -4   1  14 3505.02 197.915   1
  -4  -1 -14 3334.36 185.347   2
   4   1 -14 3484.53 120.126   3
  -4  -1 -13 1178.46 108.785   2
  -4   1  13 1372.21 123.195   1
   4  -1  13 1495.47 95.8387   1
   4   1 -13 1326.93 59.5310   3
   4   1 -12 1534.40 62.2773   3
   4  -1  12 1493.07 93.0957   1
  -4   1  12 1471.48 123.248   1
  -4  -1 -12 1519.10 118.989   2
   4   1 -11 11993.2 329.527   3
   4  -1  11 12126.2 369.880   1
  -4   1  11 11652.3 413.222   1
  -4  -1 -11 11829.2 407.164   2
   4   1 -10 6139.72 176.857   3
   4  -1  10 6042.39 210.026   1
  -4   1  10 6130.91 250.539   1
  -4  -1 -10 5854.64 246.073   2
   4   1  -9 2257.52 76.6132   3
   4  -1   9 2281.60 103.409   1
  -4   1   9 2320.15 134.536   1
  -4  -1  -9 2139.56 131.134   2
   4   1  -8 3897.00 118.779   3
  -4  -1  -8 3855.92 177.889   2
  -4  -1  -7 2693.36 138.853   2
   4   1  -7 2432.75 125.751   1
   4   1  -6 2339.48 116.611   1
   4   1  -6 2286.69 118.953   2
  -4  -1  -6 2245.95 127.273   2
   4   1  -5 2867.90 126.685   1
   4   1  -5 2666.85 128.361   2
   4   1  -4 3357.94 140.735   1
   4   1  -4 3598.70 150.512   2
   4   1  -3 315.733 50.7755   2
   4   1  -3 224.310 41.4190   1
  -4   1   3 262.826 46.7651   2
   4   1  -2 925.705 60.6367   1
  -4   1   2 1034.12 72.7419   2
   4   1  -2 1048.34 76.4814   2
   4  -1   2 952.665 71.1635   2
   4   1  -1 1095.90 60.1011   1
  -4   1   1 1039.63 75.2280   2
   4   1  -1 1080.35 78.3552   2
   4  -1   1 1126.89 75.8407   2
   4   1   0 16817.5 453.432   1
  -4   1   0 16097.8 485.679   2
   4   1   0 16706.6 491.616   2
   4  -1   0 16655.2 487.153   2
   4   1   1 1091.51 47.7673   1
  -4  -1   1 1086.94 59.8862   1
   4  -1  -1 1187.59 76.1970   2
   4  -1  -1 1099.38 66.0042   1
  -4   1  -1 1103.10 79.4493   2
   4   1   1 1148.61 80.5526   2
   4   1   2 975.827 75.2944   2
   4  -1  -2 869.722 65.7785   2
   4   1   2 727.679 32.1725   1
  -4  -1   2 918.864 57.0939   3
  -4  -1   2 944.802 60.9106   1
   4  -1  -2 940.055 62.8857   1
  -4  -1   2 934.155 76.0477   2
   4  -1  -3 333.168 48.7025   2
  -4  -1   3 223.109 32.8318   3
   4   1   3 253.231 50.1448   2
  -4  -1   3 237.766 43.8961   1
   4  -1  -3 200.727 46.5866   1
  -4  -1   4 3290.52 114.925   3
   4  -1  -4 3615.10 141.729   2
  -4  -1   4 3213.72 137.394   1
   4  -1  -4 3413.32 143.272   1
   4   1   4 3403.40 149.954   2
   4  -1  -5 2611.08 117.005   2
  -4  -1   5 2596.45 122.264   1
   4  -1  -5 2709.78 126.263   1
  -4  -1   5 2638.79 93.9228   3
  -4  -1   6 2280.39 120.049   1
   4  -1  -6 2247.85 107.606   2
   4   1   6 2259.56 71.6467   1
  -4  -1   6 2217.76 80.1428   3
   4  -1  -6 2479.48 120.711   1
   4   1   7 2325.34 82.0887   1
   4  -1  -7 2704.13 130.674   1
  -4  -1   7 2439.00 84.4298   3
   4  -1  -7 2849.06 119.736   2
   4  -1  -8 4088.45 156.818   2
  -4  -1   8 3801.65 117.762   3
   4   1   8 3699.54 123.852   1
   4   1   9 2313.07 91.4061   1
   4  -1  -9 2387.04 114.354   2
  -4  -1   9 2047.11 129.753   1
  -4  -1  10 5865.03 239.097   1
   4   1  10 5550.34 186.362   1
   4   1  11 11036.7 334.832   1
  -4  -1  11 11361.3 393.139   1
   4   1  12 1474.36 83.7970   1
  -4  -1  12 1464.72 122.913   1
  -4  -1  13 1179.64 112.904   1
   4   1  13 1248.18 81.9462   1
   4   1  14 3751.27 159.897   1
  -4  -1  14 3501.89 197.428   1
   4   1  15 3023.55 143.466   1
  -4  -1  15 2454.57 169.755   1
   4   1  16 3850.66 176.708   1
  -4  -1  16 3797.86 219.283   1
  -4  -1  17 3643.60 219.593   1
   4   1  17 3660.37 176.848   1
  -4  -1  18 980.534 126.617   1
   4   1  18 839.769 87.5598   1
   4   1  19 792.273 89.4272   1
  -4  -1  19 1168.92 134.832   1
   4   1  20 953.402 98.1002   1
  -4  -1  20 845.363 120.288   1
   4   1  21 1174.35 110.878   1
  -4  -1  21 1211.91 143.812   1
  -4  -1  22 487.359 105.018   1
  -4  -2 -25 870.695 123.650   2
  -4  -2 -24 335.390 98.4862   2
   4  -2  23 539.155 99.7621   1
  -4  -2 -23 519.811 106.642   2
  -4  -2 -22 3614.82 220.644   2
   4  -2  22 3460.59 208.501   1
   4  -2  21 579.549 101.731   1
  -4  -2 -21 631.299 101.322   2
   4  -2  20 2140.35 151.741   1
  -4  -2 -20 1972.50 157.253   2
  -4  -2 -19 936.380 114.374   2
   4  -2  19 925.111 101.305   1
  -4  -2 -18 220.463 81.1682   2
   4  -2  18 138.336 59.3503   1
   4  -2  17 1887.94 130.277   1
  -4  -2 -17 1892.98 144.770   2
   4  -2  16 685.618 85.0685   1
  -4  -2 -16 920.791 107.461   2
   4  -2  15 2745.97 149.242   1
  -4  -2 -15 2910.03 169.598   2
   4   2 -15 2688.59 112.133   3
  -4  -2 -14 1172.29 103.768   2
   4  -2  14 833.172 81.8488   1
   4   2 -14 1013.52 61.7817   3
   4  -2  13 3214.36 152.057   1
  -4  -2 -13 3210.69 169.778   2
   4   2 -13 2989.30 116.535   3
   4   2 -12 3480.26 127.008   3
   4  -2  12 3475.35 155.203   1
  -4  -2 -12 3562.64 180.857   2
   4   2 -11 5162.30 167.650   3
   4  -2  11 4941.00 193.313   1
  -4  -2 -11 5028.86 218.661   2
   4   2 -10 1362.94 65.1689   3
  -4  -2 -10 1186.57 99.8634   2
   4   2  -9 4856.15 156.439   3
  -4  -2  -9 4661.40 203.062   2
   4   2  -8 2664.19 99.8606   3
  -4  -2  -8 2504.24 137.805   2
   4   2  -7 541.731 39.6267   3
  -4  -2  -7 566.975 75.2607   2
   4   2  -7 455.969 56.0813   1
   4   2  -6 7763.95 231.412   3
   4   2  -6 7580.10 262.760   1
  -4  -2  -6 7413.88 270.690   2
   4   2  -5 13620.4 379.114   3
   4   2  -5 13632.7 406.244   1
   4   2  -5 14368.1 423.395   2
  -4  -2  -5 12896.5 416.550   2
  -4   2   5 13101.0 353.950   3
  -4   2   4 10379.7 327.223   2
   4   2  -4 11098.3 349.463   2
  -4   2   4 10830.4 296.689   3
  -4  -2  -4 10220.7 344.995   2
  -4   2   3 5077.20 160.540   3
  -4   2   3 5049.79 182.196   2
   4   2  -3 5361.62 198.919   2
  -4   2   2 946.405 55.2262   3
   4   2  -2 971.779 75.0890   2
  -4   2   2 838.732 68.5631   2
  -4  -2  -1 2266.26 76.1704   1
   4   2  -1 2485.27 119.807   2
  -4   2   1 2283.72 109.712   2
  -4  -2   0 3667.79 144.260   3
   4   2   0 3973.36 159.951   2
  -4  -2   0 3843.49 123.643   1
  -4   2   0 3682.15 151.750   2
   4  -2   0 3716.36 150.256   2
   4  -2  -1 2344.87 111.597   2
   4   2   1 2409.84 118.432   2
  -4  -2   1 2396.97 103.058   3
  -4   2  -1 2320.67 114.134   2
  -4  -2   1 2303.52 94.2520   1
  -4  -2   2 779.547 58.3925   3
  -4  -2   2 837.963 56.8286   1
  -4   2  -2 745.933 71.2257   2
   4   2   2 818.115 68.7091   2
   4  -2  -2 800.864 64.9296   2
   4  -2  -3 5181.70 191.381   1
  -4  -2   3 5170.13 174.589   3
   4  -2  -3 5265.16 183.113   2
   4   2   3 5458.18 202.241   2
  -4   2  -3 5030.62 200.739   2
  -4  -2   3 5278.17 182.191   1
  -4  -2   4 10881.0 323.397   3
   4  -2  -4 11389.8 352.059   1
   4  -2  -4 11097.6 335.930   2
   4   2   4 11308.9 358.069   2
  -4  -2   4 10968.4 340.576   1
   4  -2  -5 14250.5 413.393   2
  -4  -2   5 13657.5 397.956   3
   4  -2  -5 14208.0 434.639   1
   4   2   5 14472.0 438.653   2
  -4  -2   5 14060.7 423.783   1
   4  -2  -6 7988.84 252.193   2
   4  -2  -6 7944.43 275.922   1
  -4  -2   6 7663.52 235.409   3
  -4  -2   6 7526.27 266.547   1
   4  -2  -7 461.721 47.5617   2
  -4  -2   7 512.334 42.7465   3
   4  -2  -8 2582.80 114.481   2
  -4  -2   8 2626.25 99.3608   3
   4  -2  -9 4793.49 176.698   2
  -4  -2   9 4824.17 207.721   1
  -4  -2   9 4776.93 157.607   3
  -4  -2  10 1156.45 105.389   1
   4  -2 -10 1368.30 80.5981   2
  -4  -2  11 4900.65 218.282   1
   4  -2 -11 5004.91 184.773   2
   4   2  11 4554.37 166.216   1
   4   2  12 2968.88 126.977   1
  -4  -2  12 3111.92 171.888   1
   4   2  13 3539.43 144.833   1
  -4  -2  13 2936.33 179.508   1
  -4  -2  14 999.553 111.014   1
   4   2  14 1055.97 78.3530   1
   4   2  15 3232.75 147.060   1
  -4  -2  15 2495.17 177.481   1
  -4  -2  16 877.033 115.261   1
   4   2  16 737.339 74.9410   1
  -4  -2  17 1646.97 149.083   1
   4   2  17 1486.49 106.496   1
  -4  -2  18 97.0719 77.0920   1
   4   2  18 81.3879 50.8629   1
  -4  -2  19 1103.56 130.472   1
   4   2  19 1011.75 97.3271   1
  -4  -2  20 2334.53 194.600   1
  -4  -2  21 385.715 106.659   1
  -4  -2  22 3433.95 242.449   1
   4  -3  23 480.249 98.1349   1
  -4  -3 -23 312.837 89.2242   2
  -4  -3 -22 362.674 87.6004   2
   4  -3  22 640.487 101.028   1
  -4  -3 -21 834.559 107.659   2
   4  -3  21 1073.65 116.479   1
  -4  -3 -20 1155.00 123.419   2
   4  -3  20 1237.61 122.919   1
  -4  -3 -19 571.118 90.8569   2
   4  -3  19 453.797 86.1475   1
   4  -3  18 1750.98 134.658   1
  -4  -3 -18 1664.22 133.922   2
   4  -3  17 1189.62 107.101   1
  -4  -3 -17 1092.93 109.235   2
  -4  -3 -16 139.637 66.4798   2
   4  -3  16 228.043 64.9282   1
   4   3 -15 50.8341 30.0005   3
  -4  -3 -15 120.185 63.9683   2
   4  -3  15 38.6332 50.9985   1
   4  -3  14 1644.41 116.703   1
  -4  -3 -14 1846.43 130.161   2
   4   3 -14 1809.46 93.9956   3
  -4  -3 -13 762.318 82.7930   2
   4  -3  13 651.448 77.0925   1
   4   3 -13 725.624 58.6485   3
   4   3 -12 690.938 55.2985   3
  -4  -3 -12 747.294 89.0539   2
   4   3 -11 557.631 51.6064   3
  -4  -3 -11 535.221 74.2746   2
   4   3 -10 284.357 37.9373   3
  -4  -3 -10 268.418 60.2821   2
   4   3  -9 11644.5 340.296   3
  -4  -3  -9 10840.2 376.315   2
  -4  -3  -8 293.984 63.4237   2
   4   3  -8 274.494 36.3765   3
   4   3  -7 755.874 54.7427   3
  -4  -3  -7 644.834 75.0581   2
  -4   3   6 224.421 18.1971   3
  -4  -3  -6 323.634 60.6833   2
   4   3  -6 236.631 35.7854   3
   4   3  -5 5290.53 180.587   3
  -4  -3  -5 5261.17 208.670   2
  -4   3   5 5287.94 158.524   3
   4   3  -4 5534.42 192.635   3
  -4  -3  -4 5455.34 215.578   2
   4   3  -4 5924.62 220.996   2
  -4   3   4 5616.05 192.671   2
  -4   3   4 5753.47 174.658   3
   4   3  -3 190.278 46.5969   2
  -4   3   3 199.642 38.7539   2
  -4  -3  -3 107.025 58.8664   2
  -4  -3  -3 170.446 50.6784   3
   4   3  -3 137.462 35.6901   3
  -4   3   3 163.980 28.0748   3
  -4  -3  -2 3195.01 99.2607   1
  -4  -3  -2 3334.34 146.078   3
  -4   3   2 3402.17 135.119   2
   4   3  -2 3426.83 150.900   2
  -4   3   2 3425.19 124.258   3
  -4  -3  -2 3240.16 150.521   2
  -4  -3  -1 2622.51 91.5534   1
  -4  -3  -1 2578.54 123.078   3
  -4   3   1 2696.12 112.735   3
   4   3  -1 2892.81 136.865   2
  -4   3   1 2874.46 120.351   2
  -4  -3   0 2620.88 98.8027   1
  -4   3   0 2736.40 116.984   3
  -4  -3   0 2704.08 122.189   3
  -4   3   0 2663.50 121.121   2
   4   3   0 2788.75 131.654   2
  -4  -3   1 2714.62 106.343   1
  -4  -3   1 2578.33 117.086   3
  -4   3  -1 2830.60 123.391   3
   4   3   1 2740.61 130.419   2
  -4   3  -1 2568.40 122.700   2
  -4  -3   2 3519.57 141.491   3
  -4  -3   2 3493.42 133.792   1
  -4   3  -2 3568.18 151.312   3
   4  -3  -2 3636.16 143.417   2
   4   3   2 3767.07 157.848   2
  -4   3  -2 3608.57 152.733   2
  -4  -3   3 234.077 43.0653   1
  -4  -3   3 193.661 43.1884   3
   4   3   3 312.905 52.4552   2
   4  -3  -3 314.019 43.3906   2
  -4   3  -3 240.513 60.9176   2
  -4  -3   4 5494.44 197.341   1
   4  -3  -4 5350.55 208.139   1
   4   3   4 5637.09 211.499   2
   4  -3  -4 5651.88 187.642   2
  -4  -3   4 5272.04 187.099   3
  -4  -3   5 5259.63 199.186   1
   4  -3  -5 5198.23 180.846   2
   4  -3  -5 5572.64 210.541   1
   4   3   5 5336.87 206.704   2
  -4  -3   5 5299.52 183.825   3
  -4  -3   6 227.701 52.7645   1
   4  -3  -6 237.126 34.1236   2
   4   3   6 254.919 48.7753   2
  -4  -3   6 243.815 39.3137   3
   4  -3  -7 792.896 53.7196   2
  -4  -3   7 720.678 56.8127   3
   4  -3  -8 224.181 31.3991   2
  -4  -3   8 210.098 54.7749   1
  -4  -3   8 238.803 37.4691   3
  -4  -3   9 11457.6 391.376   1
  -4  -3   9 11432.9 347.040   3
   4  -3  -9 11817.9 349.782   2
   4  -3 -10 306.205 41.7686   2
  -4  -3  10 269.556 69.2874   1
  -4  -3  10 204.961 35.2127   3
   4  -3 -11 628.461 54.3003   2
  -4  -3  11 419.313 74.7810   1
  -4  -3  12 624.564 83.4632   1
   4  -3 -12 676.667 58.6200   2
  -4  -3  13 531.441 86.1965   1
   4  -3 -13 551.910 57.8076   2
   4  -3 -14 1808.71 101.149   2
  -4  -3  14 1848.22 143.428   1
  -4  -3  15 99.3046 75.2119   1
  -4  -3  16 125.060 79.2347   1
  -4  -3  17 1203.18 135.128   1
  -4  -3  18 1606.12 152.170   1
  -4  -3  19 505.444 103.073   1
  -4  -3  20 995.833 130.534   1
  -4  -3  21 887.759 132.276   1
  -4  -3  22 584.158 127.582   1
   4  -4  23 1187.18 135.077   1
   4  -4  22 126.228 76.9273   1
  -4  -4 -22 87.0395 66.0840   2
  -4  -4 -21 1198.22 120.790   2
   4  -4  21 979.979 120.764   1
   4  -4  20 1100.91 121.036   1
  -4  -4 -20 1329.11 125.840   2
   4  -4  19 1283.79 123.511   1
  -4  -4 -19 1282.64 120.094   2
  -4  -4 -18 141.963 68.3752   2
   4  -4  18 99.7612 60.5133   1
  -4  -4 -17 499.031 81.0463   2
   4  -4  17 382.660 77.0456   1
   4  -4  16 1932.76 137.482   1
  -4  -4 -16 1806.61 133.699   2
   4  -4  15 3214.76 175.663   1
  -4  -4 -15 3274.09 175.510   2
   4   4 -14 596.959 60.5779   3
  -4  -4 -14 646.382 84.1163   2
   4  -4  14 528.473 77.7868   1
  -4  -4 -13 912.742 95.3158   2
   4   4 -13 975.346 72.9957   3
   4   4 -12 2826.60 129.264   3
  -4  -4 -12 2849.56 120.558   1
  -4  -4 -12 2919.76 155.971   2
   4   4 -11 1583.56 91.3594   3
  -4  -4 -11 1633.10 79.3215   1
  -4  -4 -11 1539.43 110.839   2
   4   4 -10 5177.29 189.458   3
  -4  -4 -10 5214.20 172.463   1
  -4  -4 -10 5100.32 216.488   2
  -4  -4  -9 314.887 64.1725   2
   4   4  -9 234.142 39.3932   3
  -4  -4  -9 233.384 27.9866   1
   4   4  -8 1708.80 91.1942   3
  -4  -4  -8 1641.42 67.1664   1
  -4  -4  -8 1455.30 105.629   2
  -4  -4  -7 361.898 25.9199   1
  -4  -4  -7 277.191 59.2695   2
  -4   4   7 351.467 26.5590   3
   4   4  -7 240.271 41.9427   3
  -4  -4  -7 368.532 67.7320   3
  -4   4   6 2667.33 90.4251   3
   4   4  -6 2553.06 113.428   3
  -4  -4  -6 2461.36 130.829   2
  -4  -4  -6 2194.91 78.1473   1
   4   4  -5 9669.00 299.408   3
  -4   4   5 9403.98 282.503   2
  -4  -4  -5 9383.13 316.413   2
  -4  -4  -5 9215.54 256.053   1
  -4   4   5 9252.53 272.587   3
   4   4  -4 2516.39 113.093   3
  -4  -4  -4 2180.66 125.352   2
  -4   4   4 2329.04 100.554   2
  -4   4   4 2300.38 94.9366   3
   4   4  -3 4846.48 185.531   3
  -4   4   3 4949.40 173.096   2
  -4  -4  -3 4560.23 196.120   2
  -4   4   3 5070.99 169.121   3
   4   4  -2 3651.83 148.403   3
  -4  -4  -2 3389.33 160.612   2
  -4   4   2 3719.69 138.023   3
  -4   4   2 3413.78 138.751   2
   4   4  -1 551.911 66.7969   2
  -4   4   1 551.618 52.9993   3
  -4   4   1 525.018 54.9105   2
  -4  -4  -1 461.930 61.0510   3
   4   4   0 226.868 45.4609   2
  -4   4   0 293.972 45.2602   3
  -4  -4   0 264.648 50.7501   3
  -4  -4   0 292.041 36.3819   1
  -4   4   0 251.822 46.5128   2
  -4  -4   1 440.285 45.3367   1
   4   4   1 619.981 65.2892   2
  -4  -4   1 527.739 60.8288   3
  -4   4  -1 393.550 56.1723   2
  -4   4  -1 547.899 58.1960   3
  -4  -4   2 3403.96 145.273   3
  -4  -4   2 3403.44 133.578   1
  -4   4  -2 3675.07 153.830   3
   4   4   2 3276.49 152.965   2
  -4   4  -2 3391.86 149.537   2
  -4  -4   3 4858.34 183.469   3
  -4  -4   3 4674.66 176.381   1
  -4   4  -3 4873.44 193.862   3
   4   4   3 5123.58 196.388   2
  -4  -4   4 2234.24 111.394   1
  -4   4  -4 2211.37 121.190   3
   4   4   4 2475.07 124.145   2
  -4  -4   4 2286.22 109.482   3
   4   4   5 9218.14 312.875   2
  -4  -4   5 9331.13 306.374   1
  -4  -4   5 9111.65 295.780   3
   4  -4  -5 9353.27 281.319   2
  -4  -4   6 2544.01 117.963   3
   4  -4  -6 2566.91 102.801   2
   4  -4  -7 363.756 35.5438   2
  -4  -4   7 313.703 42.9813   3
  -4  -4   8 1553.20 109.105   1
  -4  -4   8 1591.47 88.5795   3
   4  -4  -8 1555.08 74.8231   2
  -4  -4   9 218.221 63.5894   1
   4  -4  -9 189.145 28.9978   2
  -4  -4   9 234.657 43.7140   3
   4  -4  -9 199.235 17.7540   3
  -4  -4  10 4663.23 215.100   1
   4  -4 -10 4422.84 130.485   3
  -4  -4  10 4915.71 179.385   3
   4  -4 -10 4896.90 162.465   2
  -4  -4  11 1604.55 121.282   1
  -4  -4  11 1564.60 90.4403   3
   4  -4 -11 1361.29 73.9141   2
  -4  -4  12 2838.53 169.671   1
   4  -4 -12 2949.12 119.956   2
  -4  -4  13 1265.95 121.084   1
   4  -4 -13 1118.38 70.2715   2
   4  -4 -14 479.629 49.6152   2
  -4  -4  14 436.017 81.8686   1
  -4  -4  15 3585.72 207.059   1
  -4  -4  16 1508.20 144.210   1
  -4  -4  17 551.933 91.5481   1
  -4  -4  18 95.3268 74.6523   1
  -4  -4  19 1259.03 148.982   1
  -4  -4  20 1211.04 142.216   1
  -4  -4  21 937.593 139.692   1
   4  -5  24 358.517 96.8923   1
  -4  -5 -23 1517.85 155.789   3
   4  -5  23 1474.42 153.242   1
  -4  -5 -22 1282.13 148.825   3
   4  -5  22 1476.83 146.378   1
   4  -5  21 2920.36 196.180   1
  -4  -5 -21 2918.61 208.380   3
  -4  -5 -21 2769.43 179.144   2
   4  -5  20 1959.82 161.167   1
  -4  -5 -20 1938.26 163.893   3
  -4  -5 -20 1876.00 144.646   2
  -4  -5 -19 1238.72 131.032   3
   4  -5  19 1256.44 129.246   1
  -4  -5 -19 1372.06 121.453   2
   4  -5  18 547.641 90.9164   1
  -4  -5 -18 671.417 88.5179   2
  -4  -5 -18 752.945 113.419   3
  -4  -5 -17 833.889 96.3446   2
  -4  -5 -17 1008.28 120.108   3
   4  -5  17 959.907 108.154   1
   4  -5  16 1597.60 129.193   1
  -4  -5 -16 1901.46 152.717   3
  -4  -5 -16 1655.62 125.152   2
  -4  -5 -15 752.284 89.2176   2
  -4  -5 -15 808.320 105.294   3
  -4  -5 -14 4263.50 226.212   3
  -4  -5 -14 3913.52 193.788   2
   4   5 -13 715.132 68.7904   3
  -4  -5 -13 776.552 88.8743   2
  -4  -5 -13 724.928 95.7858   3
  -4  -5 -12 2395.49 110.077   1
  -4  -5 -12 2424.41 140.570   2
  -4  -5 -12 2419.85 154.665   3
   4   5 -12 2345.45 124.107   3
   4   5 -11 2958.60 140.852   3
  -4  -5 -11 3038.05 123.934   1
  -4  -5 -11 2806.74 168.772   3
  -4  -5 -11 3052.78 158.604   2
  -4  -5 -10 655.081 50.3242   1
  -4  -5 -10 836.855 85.2194   2
   4   5 -10 637.192 63.4262   3
  -4  -5 -10 694.866 86.1964   3
   4   5  -9 11565.4 368.042   3
  -4  -5  -9 10589.2 395.670   3
  -4  -5  -9 11139.9 382.115   2
  -4  -5  -9 11931.8 337.379   1
   4   5  -8 4279.14 168.699   3
  -4   5   8 4091.10 136.723   3
  -4  -5  -8 3963.12 194.050   3
  -4  -5  -8 3701.18 176.666   2
  -4  -5  -8 4115.43 141.078   1
  -4  -5  -7 3152.78 155.449   2
   4   5  -7 3459.70 144.449   3
  -4   5   7 3269.89 116.566   3
  -4  -5  -7 3027.20 162.692   3
  -4  -5  -7 3026.03 111.073   1
  -4   5   6 7464.95 228.131   3
   4   5  -6 7524.35 257.159   3
  -4  -5  -6 6771.71 275.778   3
  -4  -5  -6 6905.96 265.434   2
  -4  -5  -6 7411.21 218.319   1
   4   5  -5 6030.18 219.776   3
  -4  -5  -5 5934.58 237.452   3
  -4   5   5 5857.43 192.065   2
  -4  -5  -5 5849.60 229.566   2
  -4   5   5 6027.40 196.409   3
   4   5  -4 11311.9 352.626   3
  -4  -5  -4 10753.1 368.714   3
  -4   5   4 10779.6 323.811   2
  -4  -5  -4 10235.3 358.299   2
  -4   5   4 11304.5 331.132   3
  -4  -5  -3 13244.8 446.776   3
   4   5  -3 14573.2 436.053   3
  -4   5   3 14045.1 409.839   2
  -4  -5  -3 13885.1 444.118   2
  -4   5   3 14770.8 419.831   3
  -4   5   2 2595.64 115.466   2
   4   5  -2 2901.15 134.865   3
  -4   5   2 2950.34 124.705   3
   4   5  -1 4645.18 185.767   3
  -4   5   1 4865.20 179.436   3
  -4   5   1 4333.54 168.938   2
   4   5   0 4082.24 170.046   3
  -4   5   0 3728.46 161.899   3
  -4   5   0 4069.61 157.576   2
  -4   5  -1 4813.74 187.241   3
  -4   5  -1 4362.72 176.668   2
  -4   5  -2 3003.14 141.994   3
  -4  -5   4 10969.9 350.023   1
   4  -5  -4 10704.5 331.690   3
  -4  -5   4 11329.0 353.919   3
  -4  -5   5 5711.19 215.507   3
   4  -5  -5 5761.53 194.562   3
   4  -5  -6 6844.43 219.054   3
  -4  -5   6 6855.06 245.890   3
   4  -5  -7 3302.56 120.413   3
  -4  -5   7 3055.67 159.020   1
  -4  -5   7 3174.52 147.554   3
  -4  -5   8 4046.82 184.282   1
   4  -5  -8 3971.74 135.269   3
  -4  -5   8 3815.34 165.260   3
   4  -5  -8 3771.04 130.368   2
   4  -5  -9 11764.7 329.383   2
  -4  -5   9 11381.4 397.428   1
   4  -5  -9 11355.4 329.639   3
  -4  -5  10 594.116 83.2948   1
   4  -5 -10 655.171 41.7825   3
   4  -5 -10 637.743 42.2593   2
   4  -5 -11 2813.54 101.263   3
  -4  -5  11 2713.86 167.369   1
   4  -5 -11 2862.68 105.116   2
  -4  -5  12 2216.00 152.128   1
   4  -5 -12 2346.64 86.2899   3
   4  -5 -12 2270.53 91.7939   2
  -4  -5  13 754.300 95.5436   1
   4  -5 -13 790.644 41.8445   3
   4  -5 -13 621.339 46.3249   2
  -4  -5  14 4031.16 220.877   1
   4  -5 -14 4020.32 129.663   3
  -4  -5  15 605.810 101.419   1
  -4  -5  16 1593.79 146.739   1
  -4  -5  17 745.989 115.465   1
  -4  -5  18 627.692 108.994   1
  -4  -5  19 1169.26 148.372   1
  -4  -5  20 1821.13 170.295   1
  -4  -5  21 3102.27 229.245   1
   4  -6  23 254.433 90.8259   1
   4  -6  22 224.129 91.3623   1
  -4  -6 -22 319.682 98.3749   3
   4  -6  21 1390.94 146.028   1
  -4  -6 -21 1111.88 134.818   3
  -4  -6 -20 1176.49 135.463   3
   4  -6  20 1098.81 128.821   1
   4  -6  19 5867.70 288.215   1
  -4  -6 -19 5961.89 300.689   3
  -4  -6 -19 6024.04 268.809   2
  -4  -6 -18 845.224 97.1623   2
  -4  -6 -18 679.887 108.476   3
   4  -6  18 678.893 99.9183   1
  -4  -6 -17 2379.09 177.076   3
   4  -6  17 2366.23 164.339   1
  -4  -6 -17 2491.23 154.976   2
  -4  -6 -16 698.963 89.8583   2
  -4  -6 -16 835.185 109.650   3
  -4  -6 -15 701.998 84.3093   2
  -4  -6 -15 769.966 110.217   3
  -4  -6 -14 1517.88 134.833   3
  -4  -6 -14 1395.34 109.691   2
  -4  -6 -13 1488.04 131.316   3
  -4  -6 -13 1580.78 116.627   2
  -4  -6 -12 4051.00 213.279   3
  -4  -6 -12 3821.00 185.499   2
  -4  -6 -11 5192.59 246.342   3
  -4  -6 -11 5233.75 222.694   2
  -4  -6 -11 5373.98 192.066   1
  -4  -6 -10 1185.07 114.578   3
  -4  -6 -10 1097.70 96.3146   2
  -4  -6 -10 1113.54 68.7532   1
  -4  -6  -9 2269.11 150.317   3
  -4   6   9 2256.17 97.2666   3
  -4  -6  -9 2095.26 130.012   2
  -4  -6  -9 2391.22 103.174   1
  -4  -6  -8 236.562 61.1689   2
  -4   6   8 251.314 34.4698   3
  -4  -6  -8 132.636 50.8060   3
  -4  -6  -8 266.599 35.0774   1
  -4   6   7 3700.06 142.252   3
  -4  -6  -7 3624.87 186.433   3
  -4  -6  -7 4169.50 145.258   1
  -4  -6  -7 3820.95 178.218   2
  -4   6   6 319.891 39.2929   3
  -4  -6  -6 209.472 67.2161   3
  -4  -6  -6 295.713 60.8873   2
  -4  -6  -5 6102.94 250.896   3
  -4  -6  -5 6137.76 238.092   2
  -4   6   5 6153.28 193.165   2
  -4   6   5 6043.20 209.964   3
  -4   6   4 7388.38 228.560   2
  -4  -6  -4 7065.78 277.221   3
  -4   6   4 7352.63 246.344   3
  -4   6   3 448.636 49.9056   3
  -4   6   3 450.151 43.1436   2
  -4  -6  -3 315.143 66.3186   3
  -4  -6  -2 6342.09 251.805   3
  -4   6   2 6451.73 217.466   2
  -4   6   2 6814.61 234.689   3
  -4  -6  -1 17581.3 552.784   3
  -4   6   1 19006.3 540.598   3
  -4   6   1 17700.0 520.872   2
  -4  -6   0 12237.6 421.343   3
  -4   6   0 13727.2 415.543   3
  -4   6   0 13096.1 398.131   2
  -4  -6   1 17834.4 552.649   3
   4  -6  -1 18052.9 542.117   3
  -4   6  -1 18613.8 549.966   3
   4  -6  -2 6280.70 229.176   3
   4  -6  -3 361.421 56.1889   3
   4  -6  -4 6944.92 239.631   3
   4  -6  -5 6042.13 210.995   3
  -4  -6   6 415.455 62.7268   1
   4  -6  -6 282.002 43.2539   3
  -4  -6   7 3675.17 177.816   1
   4  -6  -7 3707.55 142.519   3
   4  -6  -8 192.509 37.8759   3
  -4  -6   8 246.708 62.7664   1
  -4  -6   9 1907.97 133.666   1
   4  -6  -9 2272.70 98.5332   3
   4  -6 -10 1051.42 64.0160   3
  -4  -6  10 1049.30 89.7789   3
  -4  -6  10 914.920 98.4381   1
  -4  -6  11 5165.50 245.388   1
  -4  -6  11 5421.55 221.838   3
   4  -6 -11 5457.72 181.942   3
  -4  -6  12 3604.45 204.350   1
  -4  -6  12 3595.17 173.055   3
   4  -6 -12 3727.44 135.776   3
  -4  -6  13 1688.66 142.330   1
  -4  -6  13 1496.78 110.195   3
   4  -6 -13 1634.54 77.7642   3
  -4  -6  14 1399.87 132.037   1
   4  -6 -14 1363.97 69.0813   3
  -4  -6  15 633.645 107.834   1
  -4  -6  16 1009.26 122.025   1
  -4  -6  17 2428.11 186.175   1
  -4  -6  18 644.821 115.498   1
  -4  -6  19 5502.04 301.753   1
  -4  -6  20 1281.08 157.802   1
   4  -7  23 270.869 95.4476   1
   4  -7  22 1619.71 165.109   1
  -4  -7 -21 232.837 85.1094   3
   4  -7  21 155.891 77.0043   1
   4  -7  20 341.185 93.7631   1
  -4  -7 -20 321.794 84.5036   3
  -4  -7 -19 446.857 98.7892   3
   4  -7  19 535.733 103.269   1
  -4  -7 -18 529.528 83.2514   2
  -4  -7 -18 541.636 106.530   3
   4  -7  18 502.671 93.6441   1
  -4  -7 -17 3219.93 215.439   3
  -4  -7 -17 4114.59 197.940   2
  -4  -7 -16 276.923 62.6510   2
  -4  -7 -16 227.512 72.4075   3
  -4  -7 -15 279.081 66.4650   2
  -4  -7 -15 153.361 74.2303   3
  -4  -7 -14 1233.47 126.611   3
  -4  -7 -14 1163.87 103.896   2
  -4  -7 -13 1793.71 146.939   3
  -4  -7 -13 1740.01 120.451   2
  -4  -7 -12 340.239 65.0599   2
  -4  -7 -12 432.768 80.9629   3
  -4  -7 -11 1121.64 95.5280   2
  -4  -7 -11 1224.25 122.504   3
  -4  -7 -10 776.437 82.4161   2
  -4  -7 -10 693.835 94.5685   3
  -4  -7 -10 629.086 56.8186   1
  -4  -7  -9 165.233 55.3548   2
  -4  -7  -9 327.734 73.5396   3
  -4   7   9 208.019 38.0561   3
  -4  -7  -9 249.268 40.1704   1
  -4  -7  -8 213.465 67.6449   3
  -4   7   8 209.816 37.9768   3
  -4  -7  -8 180.976 36.6371   1
  -4  -7  -8 133.661 54.3781   2
  -4   7   7 5034.78 183.935   3
  -4  -7  -7 4917.40 229.951   3
  -4  -7  -7 4881.60 210.638   2
  -4   7   6 1449.12 84.3987   3
  -4  -7  -6 1330.88 115.563   3
  -4   7   5 8326.13 278.085   3
  -4  -7  -5 8019.55 313.257   3
  -4   7   5 8266.23 245.396   2
  -4  -7  -4 1942.18 129.687   3
  -4   7   4 1887.90 84.3787   2
  -4   7   4 1860.39 103.673   3
  -4  -7  -3 2812.61 158.155   3
  -4   7   3 2724.16 112.555   2
  -4   7   3 2837.53 134.054   3
  -4  -7  -2 3510.29 181.102   3
  -4   7   2 3667.66 143.971   2
  -4   7   2 3974.43 167.546   3
  -4  -7  -1 10834.7 376.300   3
  -4   7   1 10907.8 338.428   2
  -4  -7   0 17968.5 578.993   3
   4  -7   0 18913.7 572.648   3
  -4   7   0 19229.6 549.401   2
   4  -7  -1 10544.2 356.538   3
  -4  -7   1 10644.7 367.189   3
   4  -7  -2 3546.60 166.382   3
  -4  -7   2 3752.28 178.727   3
   4  -7  -3 2530.72 130.968   3
  -4  -7   3 2776.87 148.863   3
   4  -7  -4 1737.53 105.069   3
  -4  -7   4 2034.86 125.987   3
  -4  -7   5 8146.20 302.087   3
   4  -7  -5 8250.55 279.079   3
   4  -7  -6 1436.24 92.5729   3
  -4  -7   6 1414.70 106.076   3
  -4  -7   7 4796.59 215.946   1
   4  -7  -7 4793.91 185.948   3
  -4  -7   7 5104.92 214.663   3
   4  -7  -8 180.770 45.8560   3
  -4  -7   8 175.653 58.7132   3
  -4  -7   8 248.743 71.8962   1
  -4  -7   9 196.922 70.2220   1
   4  -7  -9 172.364 43.6447   3
  -4  -7   9 241.298 55.9726   3
  -4  -7  10 538.131 88.7046   1
  -4  -7  10 709.167 82.8812   3
   4  -7 -10 704.204 59.0004   3
  -4  -7  11 1399.13 127.365   1
   4  -7 -11 1265.37 76.9878   3
  -4  -7  11 1181.66 99.4701   3
  -4  -7  12 233.134 59.2272   3
  -4  -7  12 166.723 77.2765   1
   4  -7 -12 343.685 43.4683   3
  -4  -7  13 1807.49 145.472   1
  -4  -7  13 1634.60 120.282   3
   4  -7 -13 1561.41 86.2966   3
  -4  -7  14 1227.58 128.797   1
  -4  -7  14 1336.28 109.729   3
  -4  -7  15 346.230 91.8540   1
  -4  -7  16 361.393 102.046   1
  -4  -7  17 3641.16 230.938   1
  -4  -7  18 390.627 100.873   1
  -4  -7  19 574.877 122.841   1
  -4  -7  20 324.125 107.683   1
   4  -8  21 109.942 84.1568   1
   4  -8  20 1137.69 134.795   1
  -4  -8 -20 1112.33 135.677   3
  -4  -8 -19 2222.89 181.544   3
   4  -8  19 2247.60 182.810   1
   4  -8  18 808.668 121.686   1
  -4  -8 -18 640.770 114.245   3
  -4  -8 -17 763.556 115.054   3
  -4  -8 -16 2153.56 175.453   3
  -4  -8 -16 2093.76 137.108   2
  -4  -8 -15 414.266 70.9506   2
  -4  -8 -15 314.187 85.3115   3
  -4  -8 -14 1059.36 95.6624   2
  -4  -8 -14 1018.56 122.085   3
  -4  -8 -13 770.104 85.8996   2
  -4  -8 -13 880.766 109.278   3
  -4  -8 -12 1101.00 95.7516   2
  -4  -8 -12 1172.76 122.407   3
  -4  -8 -11 942.970 112.916   3
  -4  -8 -11 985.903 89.5573   2
  -4  -8 -10 210.733 74.3362   3
  -4  -8 -10 250.453 60.1513   2
  -4   8   9 840.451 68.2964   3
  -4  -8  -9 928.879 106.247   3
  -4  -8  -8 1960.04 146.400   3
  -4   8   8 2120.92 110.733   3
  -4  -8  -7 3969.74 204.891   3
  -4   8   7 3730.50 160.817   3
  -4   8   6 822.770 72.9195   3
  -4  -8  -6 809.622 98.4531   3
  -4   8   5 306.394 29.7331   2
  -4  -8  -5 329.525 77.6129   3
  -4  -8  -4 3299.86 181.768   3
  -4   8   4 3341.12 124.416   2
  -4  -8  -3 2457.47 152.692   3
  -4   8   3 2367.96 103.925   2
   4  -8   2 4959.84 228.296   3
  -4  -8  -2 5187.34 234.594   3
  -4   8   2 5303.38 186.759   2
  -4  -8  -1 3588.46 185.068   3
   4  -8   1 3331.83 177.478   3
  -4   8   1 3701.78 148.514   2
   4  -8   0 2311.28 138.349   3
  -4  -8   0 2233.24 142.486   3
   4  -8  -1 3553.07 174.508   3
  -4  -8   1 3592.02 184.001   3
  -4  -8   2 5054.93 221.438   3
   4  -8  -2 4494.82 200.942   3
   4  -8  -3 2207.66 128.439   3
  -4  -8   3 2446.25 146.713   3
  -4  -8   4 3741.21 181.552   3
   4  -8  -4 3228.69 158.681   3
   4  -8  -5 264.903 60.8697   3
  -4  -8   5 224.809 67.2579   3
   4  -8  -6 873.729 79.6449   3
  -4  -8   6 894.070 95.1434   3
   4  -8  -7 3876.16 168.055   3
  -4  -8   7 3587.09 185.937   3
  -4  -8   8 2201.74 140.475   3
   4  -8  -8 2126.16 117.352   3
   4  -8  -9 1034.97 80.7374   3
  -4  -8   9 1046.74 109.963   1
  -4  -8   9 833.681 92.0722   3
  -4  -8  10 164.363 69.0167   1
  -4  -8  10 250.702 64.3066   3
   4  -8 -10 255.414 49.7106   3
   4  -8 -11 919.551 74.9318   3
  -4  -8  11 953.400 110.498   1
  -4  -8  11 895.603 94.2290   3
  -4  -8  12 1202.54 122.130   1
  -4  -8  12 1227.99 111.358   3
   4  -8 -12 1156.98 81.6356   3
  -4  -8  13 853.329 98.1400   3
   4  -8 -13 971.608 73.6619   3
  -4  -8  13 1008.55 123.491   1
  -4  -8  14 789.564 102.364   3
  -4  -8  14 1012.48 126.507   1
  -4  -8  15 294.154 89.6708   1
  -4  -8  15 301.249 70.9744   3
  -4  -8  16 1902.34 165.457   1
  -4  -8  17 604.110 113.299   1
  -4  -8  18 364.541 99.9981   1
  -4  -8  19 1961.87 183.520   1
   4  -9  20 1003.31 130.591   1
   4  -9  19 636.549 116.436   1
  -4  -9 -19 898.719 132.172   3
  -4  -9 -18 1053.60 134.349   3
  -4  -9 -17 131.381 83.7785   3
  -4  -9 -16 808.607 114.720   3
  -4  -9 -15 676.150 110.017   3
  -4  -9 -14 3014.81 199.181   3
  -4  -9 -14 2814.69 155.667   2
  -4  -9 -13 691.881 114.271   3
  -4  -9 -12 4267.85 236.128   3
  -4  -9 -11 925.852 111.425   3
  -4  -9 -10 1487.44 137.814   3
  -4  -9  -9 1377.97 132.628   3
  -4  -9  -8 435.734 80.7886   3
  -4  -9  -7 4092.75 216.947   3
  -4  -9  -6 16877.0 567.578   3
  -4  -9  -5 849.646 101.932   3
  -4   9   5 936.445 48.2926   2
  -4  -9  -4 7810.75 328.356   3
  -4   9   4 8312.33 251.644   2
  -4  -9  -3 734.116 99.3921   3
   4  -9   3 661.577 96.8155   3
  -4   9   3 846.911 58.2128   2
  -4  -9  -2 397.501 76.8215   3
   4  -9   2 314.101 77.9778   3
  -4   9   2 322.616 45.3366   2
   4  -9   1 618.414 92.1294   3
  -4  -9  -1 433.187 84.9463   3
  -4   9   1 484.445 56.6914   2
  -4  -9   0 194.431 70.2889   3
   4  -9   0 70.4595 59.1324   3
  -4  -9   1 463.846 80.5649   3
   4  -9  -1 406.516 74.4399   3
   4  -9  -2 380.442 71.5824   3
  -4  -9   2 299.325 73.3552   3
  -4  -9   3 616.961 89.4391   3
   4  -9  -3 813.725 86.0463   3
   4  -9  -4 7942.09 300.822   3
  -4  -9   4 8308.56 324.794   3
   4  -9  -5 1161.51 96.2539   3
  -4  -9   5 940.031 102.391   3
  -4  -9   6 16761.4 563.780   3
   4  -9  -6 17616.0 539.445   3
   4  -9  -7 4183.02 187.064   3
  -4  -9   7 3957.61 208.301   3
   4  -9  -8 415.770 63.9286   3
  -4  -9   8 543.635 83.5164   3
   4  -9  -9 1624.33 107.266   3
  -4  -9   9 1307.05 118.715   3
  -4  -9  10 1365.51 120.856   3
   4  -9 -10 1600.80 107.782   3
  -4  -9  10 1554.79 139.291   1
  -4  -9  11 1125.72 123.605   1
   4  -9 -11 1022.86 86.8187   3
  -4  -9  11 994.800 107.949   3
  -4  -9  12 4368.00 239.135   1
  -4  -9  12 4458.43 223.454   3
   4  -9 -12 4227.65 184.016   3
  -4  -9  13 425.141 94.2201   1
  -4  -9  13 543.523 89.0777   3
  -4  -9  14 2742.98 197.857   1
  -4  -9  14 3158.66 186.317   3
  -4  -9  15 919.721 106.367   3
  -4  -9  15 923.541 123.390   1
  -4  -9  16 784.518 116.066   1
  -4  -9  17 99.9073 88.9772   1
  -4  -9  18 1418.53 161.502   1
  -4 -10 -18 664.752 122.115   3
  -4 -10 -17 439.604 108.203   3
  -4 -10 -16 3296.45 221.807   3
  -4 -10 -15 708.989 117.209   3
  -4 -10 -14 1026.82 127.423   3
  -4 -10 -13 1801.24 158.553   3
  -4 -10 -12 7233.12 335.204   3
  -4 -10 -11 3103.63 209.822   3
  -4 -10 -10 1767.47 155.198   3
  -4 -10  -9 1629.86 145.401   3
  -4 -10  -8 665.204 102.224   3
  -4 -10  -7 1779.94 149.031   3
  -4 -10  -6 3886.11 218.280   3
  -4 -10  -5 5490.72 265.101   3
  -4 -10  -4 279.915 79.0503   3
  -4  10   4 194.280 30.7401   2
  -4 -10  -3 985.704 109.342   3
   4 -10   3 910.263 109.414   3
  -4  10   3 988.357 64.9242   2
   4 -10   2 1756.76 138.654   3
  -4  10   2 1797.09 96.3400   2
  -4 -10  -2 1712.92 143.662   3
   4 -10   1 2470.84 162.174   3
  -4 -10  -1 2498.51 166.460   3
   4 -10   0 3593.82 195.942   3
  -4 -10   0 3590.59 202.654   3
   4 -10  -1 2569.90 159.236   3
  -4 -10   1 2392.28 162.345   3
   4 -10  -2 1741.47 129.561   3
  -4 -10   2 1557.46 129.686   3
  -4 -10   3 853.367 101.968   3
   4 -10  -3 936.550 99.6328   3
   4 -10  -4 238.060 64.2323   3
  -4 -10   4 177.334 67.8286   3
   4 -10  -5 5238.26 236.113   3
  -4 -10   5 5217.89 251.491   3
   4 -10  -6 4089.57 193.890   3
  -4 -10   6 3883.78 212.743   3
   4 -10  -7 2057.36 131.982   3
  -4 -10   7 1870.97 144.041   3
   4 -10  -8 655.574 79.3111   3
  -4 -10   8 513.863 86.7703   3
   4 -10  -9 1852.94 123.238   3
  -4 -10   9 1612.02 138.697   3
  -4 -10  10 2205.73 159.624   3
   4 -10 -10 1977.27 128.174   3
  -4 -10  11 3286.17 206.761   1
  -4 -10  11 2994.34 191.222   3
   4 -10 -11 3316.56 166.721   3
  -4 -10  12 7368.00 332.942   1
  -4 -10  12 6965.34 313.134   3
   4 -10 -12 7080.34 273.827   3
  -4 -10  13 1374.70 132.930   3
  -4 -10  13 1640.40 154.799   1
  -4 -10  14 693.871 122.872   1
  -4 -10  14 779.770 107.335   3
  -4 -10  15 486.736 104.712   1
  -4 -10  15 705.934 102.146   3
  -4 -10  16 3086.85 221.474   1
  -4 -10  17 390.774 106.404   1
  -4 -11 -16 780.659 127.126   3
  -4 -11 -15 702.333 125.789   3
  -4 -11 -14 848.227 118.997   3
  -4 -11 -13 117.598 73.6922   3
  -4 -11 -12 1260.90 137.895   3
  -4 -11 -11 1069.43 131.837   3
  -4 -11 -10 1558.95 153.042   3
  -4 -11  -9 88.6913 69.9996   3
  -4 -11  -8 690.065 105.076   3
  -4 -11  -7 787.267 117.071   3
  -4 -11  -6 186.090 77.7274   3
  -4 -11  -5-9.58405 63.1805   3
  -4 -11  -4 279.654 79.6588   3
   4 -11   4 300.636 82.4358   3
  -4 -11  -3 403.938 90.0632   3
   4 -11   3 556.524 94.6266   3
  -4 -11  -2 376.572 85.8932   3
  -4  11   2 425.653 49.4224   2
   4 -11   2 283.256 85.4748   3
   4 -11   1 251.990 81.6176   3
  -4 -11  -1 109.288 66.9988   3
  -4 -11   0 109.570 75.9679   3
   4 -11   0-2.24323 61.1329   3
  -4 -11   1 224.882 82.4506   3
   4 -11  -1 137.791 65.7069   3
  -4 -11   2 276.842 85.6915   3
   4 -11  -2 540.772 92.4669   3
   4 -11  -3 490.265 81.8605   3
  -4 -11   3 471.279 95.6289   3
   4 -11  -4 297.399 72.7377   3
  -4 -11   4 293.273 77.6372   3
   4 -11  -5-31.5982 54.1382   3
  -4 -11   5-59.0563 64.5526   3
   4 -11  -6 219.811 70.4939   3
  -4 -11   6 143.092 72.9783   3
   4 -11  -7 786.030 94.6906   3
  -4 -11   7 836.106 108.093   3
   4 -11  -8 813.931 91.1262   3
  -4 -11   8 556.087 93.9544   3
   4 -11  -9 166.174 59.9106   3
  -4 -11   9 122.748 70.8005   3
   4 -11 -10 1702.46 125.944   3
  -4 -11  10 1783.08 150.783   3
  -4 -11  11 970.144 121.979   3
   4 -11 -11 909.735 94.5789   3
  -4 -11  12 1383.56 143.471   1
  -4 -11  12 1343.52 135.718   3
  -4 -11  13 282.630 83.0818   3
  -4 -11  13 264.517 87.2233   1
  -4 -11  14 814.654 113.001   3
  -4 -11  14 953.110 124.686   1
  -4 -11  15 588.407 113.699   1
  -4 -11  15 283.675 88.5197   3
  -4 -11  16 590.285 105.809   3
  -4 -11  16 592.302 122.427   1
  -4 -12 -14 1616.37 164.359   3
  -4 -12 -13 1716.62 168.698   3
  -4 -12 -12 957.159 135.853   3
  -4 -12 -11 1080.88 141.372   3
  -4 -12 -10-9.80156 78.5650   3
  -4 -12  -9 830.483 127.756   3
  -4 -12  -8 411.611 93.4488   3
  -4 -12  -7 320.836 93.0801   3
  -4 -12  -6 269.192 92.6427   3
  -4 -12  -5 275.419 90.2838   3
  -4 -12  -4 263.208 82.2368   3
   4 -12   4 101.310 74.6112   3
  -4 -12  -3 332.871 82.4702   3
   4 -12   3 131.967 80.8927   3
  -4 -12  -2 871.372 118.513   3
   4 -12   2 864.586 108.406   3
   4 -12   1 3303.26 203.969   3
  -4 -12  -1 3106.26 203.283   3
  -4 -12   0-45.1986 68.3281   3
   4 -12   0 10.1545 69.9731   3
   4 -12  -1 3494.08 205.022   3
  -4 -12   1 3236.64 210.608   3
  -4 -12   2 954.262 118.326   3
   4 -12  -2 1179.65 122.904   3
   4 -12  -3 239.856 79.3128   3
  -4 -12   3 141.091 84.0104   3
   4 -12  -4 302.594 77.5692   3
  -4 -12   4 314.937 81.0101   3
   4 -12  -5 440.395 88.0772   3
  -4 -12   5 426.621 94.3775   3
   4 -12  -6 323.172 71.7670   3
  -4 -12   6 324.661 90.5476   3
   4 -12  -7 293.839 73.0700   3
  -4 -12   7 237.420 81.4295   3
   4 -12  -8 387.617 79.6808   3
  -4 -12   8 521.349 95.8883   3
  -4 -12   9 692.102 113.475   3
   4 -12  -9 620.209 92.5131   3
  -4 -12  10 85.6880 74.5319   3
   4 -12 -10 92.2072 61.0414   3
  -4 -12  11 1202.48 135.990   3
  -4 -12  12 675.711 108.653   3
  -4 -12  12 841.976 120.654   1
  -4 -12  13 1473.64 151.714   3
  -4 -12  13 1714.20 165.189   1
  -4 -12  14 1364.50 146.306   3
  -4 -12  14 1533.59 159.668   1
  -4 -12  15 9.89714 77.2960   3
  -4 -12  16 276.751 89.8933   3
  -4 -13 -12 502.717 115.892   3
  -4 -13 -11 3446.15 235.562   3
  -4 -13 -10 4542.30 270.371   3
  -4 -13  -9 746.818 120.892   3
  -4 -13  -8 1189.65 148.098   3
  -4 -13  -7 1251.04 141.145   3
  -4 -13  -6 624.384 107.069   3
  -4 -13  -5 20.7656 79.0923   3
   4 -13   5 147.678 89.5223   3
   4 -13   4 1721.08 158.750   3
  -4 -13  -4 1870.77 169.991   3
  -4 -13  -3 1314.78 139.643   3
   4 -13   3 1332.83 142.644   3
  -4 -13  -2 1530.45 152.161   3
   4 -13   2 1750.32 157.378   3
  -4 -13  -1 680.734 116.627   3
   4 -13   1 535.958 102.677   3
   4 -13   0 2657.56 185.372   3
  -4 -13   0 2422.97 185.451   3
  -4 -13   1 436.663 93.4735   3
   4 -13  -1 677.591 107.737   3
   4 -13  -2 1614.96 143.214   3
  -4 -13   2 1552.43 152.244   3
   4 -13  -3 1493.32 142.154   3
  -4 -13   3 1480.66 153.506   3
   4 -13  -4 1738.40 146.487   3
  -4 -13   4 1848.13 163.917   3
   4 -13  -5 262.613 79.5821   3
  -4 -13   5 177.964 93.3807   3
   4 -13  -6 764.051 104.459   3
  -4 -13   6 544.104 103.745   3
   4 -13  -7 1135.29 120.974   3
  -4 -13   7 813.861 123.645   3
   4 -13  -8 1105.21 116.136   3
  -4 -13   8 977.307 128.845   3
   4 -13  -9 786.600 104.082   3
  -4 -13   9 777.563 119.851   3
  -4 -13  10 4727.08 270.745   3
  -4 -13  11 3256.69 223.613   3
  -4 -13  12 487.086 107.949   3
  -4 -13  13 282.270 92.2946   1
  -4 -13  13 338.044 96.2844   3
  -4 -13  14 474.989 105.046   3
  -4 -13  15 211.008 93.2631   3
  -4 -13  16 1692.02 167.288   3
  -4 -14  -9 1982.64 188.343   3
  -4 -14  -8 3732.67 250.677   3
  -4 -14  -7 922.427 130.390   3
  -4 -14  -6 1852.11 179.316   3
  -4 -14  -5 1679.36 166.827   3
   4 -14   5 1840.02 177.745   3
  -4 -14  -4 976.138 139.848   3
   4 -14   4 1132.83 141.119   3
  -4 -14  -3 1280.68 142.576   3
   4 -14   3 1479.51 158.802   3
  -4 -14  -2 977.266 134.060   3
   4 -14   2 974.903 128.220   3
  -4 -14  -1 319.106 101.685   3
   4 -14   1 320.413 95.5704   3
   4 -14   0 126.349 80.8461   3
  -4 -14   0-5.44286 86.9075   3
   4 -14  -1 387.592 100.016   3
  -4 -14   1 286.163 94.0032   3
   4 -14  -2 1096.96 135.060   3
  -4 -14   2 937.079 135.353   3
   4 -14  -3 1211.77 132.479   3
  -4 -14   3 1143.81 141.218   3
   4 -14  -4 1181.31 128.719   3
  -4 -14   4 1175.76 143.789   3
   4 -14  -5 2024.54 165.951   3
  -4 -14   5 1950.47 178.331   3
   4 -14  -6 1328.39 139.655   3
  -4 -14   6 1466.97 160.109   3
   4 -14  -7 741.040 110.297   3
  -4 -14   7 740.672 119.915   3
   4 -14  -8 3588.71 217.525   3
  -4 -14   8 3598.59 242.276   3
   4 -14  -9 1673.24 147.743   3
  -4 -14   9 1404.77 150.241   3
  -4 -14  10-5.43342 82.8437   3
  -4 -14  11 823.324 129.997   3
  -4 -14  12 132.636 77.5569   3
   4 -15   5 806.799 135.576   3
   4 -15   4 550.266 117.116   3
  -4 -15  -3 161.103 89.7831   3
   4 -15   3 399.510 105.673   3
  -4 -15  -2 443.885 115.611   3
   4 -15   2 369.906 103.356   3
   4 -15   1 3.49125 78.3917   3
  -4 -15  -1 93.8934 84.0338   3
   4 -15   0 183.888 93.7544   3
  -4 -15   0 101.703 83.2924   3
   4 -15  -1 218.391 96.3319   3
  -4 -15   1 106.785 77.6452   3
  -4 -15   2 725.100 131.464   3
   4 -15  -2 423.446 103.196   3
   4 -15  -3 251.404 89.9589   3
  -4 -15   3 271.253 104.232   3
   4 -15  -4 711.566 115.984   3
  -4 -15   4 629.359 114.251   3
   4 -15  -5 904.310 130.173   3
  -4 -15   5 606.228 113.608   3
   4 -15  -6 289.676 88.3690   3
   4 -15  -7 88.9943 78.4262   3
   4 -15  -8 1127.64 131.903   3
   4 -16   0 116.782 86.6089   3
   4 -16  -1 545.065 114.122   3
   4 -16  -2 2931.50 219.045   3
   4 -16  -3 306.883 102.552   3
   4 -16  -4 1248.28 153.784   3
   4 -16  -5 1090.91 139.315   3
   4 -16  -6 171.461 88.2201   3
   5   0   0-4.92748 24.4404   1
   5   0   0 4.11289 38.1313   2
   5   0  -1 252.036 36.5536   1
   5   0  -1 211.319 50.1186   2
   5   0   1 267.831 47.2583   2
   5   0   1 249.862 31.9162   1
   5   0   2 6540.01 211.364   1
   5   0  -2 8466.44 265.740   2
   5   0  -2 7921.55 240.924   1
  -5   0   3 8679.74 259.160   3
   5   0   3 8568.81 244.868   1
   5   0  -3 8958.43 296.131   2
   5   0  -3 8541.80 278.040   1
   5   0  -4 8260.60 268.230   1
  -5   0   4 7647.62 233.703   3
   5   0  -4 8119.81 277.181   2
   5   0  -5 3000.21 139.010   1
  -5   0   5 2682.25 95.6046   3
   5   0  -5 3132.29 140.695   2
   5   0  -6 4140.85 172.178   1
   5   0  -6 3990.06 170.926   2
  -5   0   6 3883.70 118.275   3
   5   0   7 5746.20 171.501   1
  -5   0  -7 5596.75 235.839   2
   5   0   8 4696.21 148.540   1
  -5   0   8 4396.60 202.505   1
  -5   0  -8 4562.89 207.793   2
   5   0   9 2826.04 106.546   1
  -5   0   9 2757.73 152.470   1
  -5   0  -9 3029.35 165.156   2
   5   0  10 4225.26 145.436   1
  -5   0  10 3724.87 191.801   1
  -5   0 -10 3857.10 197.286   2
  -5   0 -11 1014.43 104.842   2
  -5   0  11 927.326 95.3719   1
   5   0  11 1054.44 65.0466   1
   5   0  12 78.8738 36.4904   1
  -5   0 -12-1.30683 62.8128   2
  -5   0  12 37.6904 68.8412   1
  -5   0  13 2379.34 162.775   1
  -5   0 -13 2101.48 152.982   2
   5   0  13 2513.71 116.511   1
   5   0  14 81.1163 41.8206   1
  -5   0 -14-8.55302 69.4377   2
  -5   0  14 79.3624 69.2790   1
  -5   0  15 4998.33 258.491   1
   5   0  15 5570.87 208.956   1
  -5   0 -15 4880.61 249.767   2
   5   0  16-19.3904 40.1123   1
  -5   0 -16-117.405 81.6993   2
  -5   0  16 7.35828 68.6189   1
  -5   0 -17 97.7034 80.9483   2
  -5   0  17 161.571 84.8399   1
   5   0  17-9.54888 42.4158   1
  -5   0 -18 1255.84 131.410   2
  -5   0  18 1359.85 141.228   1
   5   0  18 1258.08 101.012   1
  -5   0  19 503.545 112.881   1
  -5   0 -19 477.019 97.9878   2
  -5   0 -20 150.032 87.4993   2
  -5   0  20 228.962 101.751   1
  -5   0  21 1018.18 136.691   1
  -5   0 -21 1212.87 139.212   2
  -5   0 -22 456.962 103.220   2
  -5   0 -23-3.77956 84.3747   2
  -5  -1 -24 585.597 113.483   2
  -5  -1 -23-19.1490 78.2459   2
  -5  -1 -22 485.364 106.583   2
  -5  -1 -21 3701.74 230.747   2
  -5  -1 -20 488.324 104.526   2
  -5   1  20 502.502 103.231   1
  -5   1  19 2117.55 183.725   1
   5  -1  19 2043.28 137.195   1
  -5  -1 -19 2072.31 169.068   2
  -5   1  18 1676.78 156.130   1
   5  -1  18 1428.87 111.086   1
  -5  -1 -18 1516.64 148.651   2
   5  -1  17 291.978 62.8008   1
  -5  -1 -17 249.853 79.5872   2
  -5   1  17 311.111 92.7774   1
  -5  -1 -16 188.847 70.4084   2
   5  -1  16 241.149 56.8384   1
  -5   1  16 287.533 90.9175   1
  -5  -1 -15 751.733 105.488   2
  -5   1  15 835.708 114.766   1
   5  -1  15 837.425 77.5583   1
  -5  -1 -14 265.290 74.2488   2
  -5   1  14 479.254 90.5273   1
   5  -1  14 348.763 55.5564   1
   5  -1  13 1526.66 96.1454   1
  -5   1  13 1330.03 126.061   1
  -5  -1 -13 1679.29 132.080   2
   5  -1  12 339.858 52.0436   1
  -5  -1 -12 232.505 67.1547   2
  -5   1  12 369.689 82.4272   1
   5  -1  11 4453.54 164.001   1
  -5   1  11 3944.61 207.081   1
  -5  -1 -11 4013.35 204.357   2
   5  -1  10 1581.74 84.0914   1
  -5   1  10 1436.68 117.283   1
  -5  -1 -10 1582.20 123.892   2
   5  -1   9 11316.0 336.064   1
  -5  -1  -9 11105.6 391.557   2
  -5  -1  -8 7801.70 296.362   2
  -5  -1  -7 4596.59 204.093   2
   5   1  -6 2071.50 113.356   1
  -5  -1  -6 1971.58 125.491   2
   5   1  -5 776.553 68.5902   1
  -5   1   5 788.178 37.2210   3
   5   1  -4 454.750 54.9570   1
   5   1  -3 8332.64 270.249   1
  -5   1   3 8261.42 284.980   2
   5   1  -3 8520.61 291.090   2
   5   1  -2 5084.46 175.952   1
  -5   1   2 4693.67 192.905   2
   5   1  -2 5191.75 202.065   2
   5  -1   2 5019.63 200.227   2
   5   1  -1 4290.95 148.362   1
   5   1  -1 4201.37 178.253   2
   5  -1   1 4095.89 174.690   2
   5   1   0 344.251 35.3610   1
   5  -1   0 307.741 49.8815   2
   5  -1   0 388.838 44.5401   1
   5   1   1 4028.48 128.748   1
   5  -1  -1 3917.86 151.205   1
   5  -1  -1 4271.74 171.137   2
   5   1   2 4677.73 140.809   1
  -5  -1   2 4825.67 169.368   3
   5  -1  -2 4789.33 180.474   1
   5  -1  -2 5389.05 194.616   2
  -5  -1   3 8336.07 261.390   3
  -5  -1   3 8573.76 274.606   1
   5  -1  -3 8736.80 288.035   2
   5  -1  -3 8719.68 282.741   1
   5  -1  -4 424.779 54.4891   1
   5  -1  -4 502.307 60.7755   2
  -5  -1   4 430.348 40.6965   3
  -5  -1   4 416.616 49.6802   1
  -5  -1   5 805.089 49.0667   3
   5  -1  -5 782.368 70.0128   1
   5  -1  -5 814.017 71.2603   2
  -5  -1   5 742.715 70.0069   1
   5  -1  -6 2179.74 113.814   2
  -5  -1   6 2010.68 78.9279   3
   5  -1  -6 2083.56 115.181   1
   5  -1  -7 4723.23 183.853   2
  -5  -1   7 4459.03 138.845   3
  -5   1  -7 4104.75 197.596   2
  -5  -1   8 7940.06 223.939   3
   5  -1  -8 8584.95 281.308   2
   5   1   8 7790.85 219.871   1
  -5  -1   8 8392.03 297.861   1
  -5   1  -8 8598.98 307.869   2
   5  -1  -9 11338.2 365.559   2
   5   1   9 11517.8 312.690   1
  -5  -1   9 9633.63 376.594   1
  -5   1  -9 11053.5 395.521   2
   5   1  10 1639.29 70.9971   1
  -5  -1  10 1617.98 119.883   1
  -5   1 -10 1535.07 123.516   2
   5   1  11 4672.48 156.979   1
  -5  -1  11 4472.34 214.180   1
  -5   1 -11 4302.43 215.571   2
  -5   1 -12 453.610 90.0011   2
   5   1  12 371.023 43.6319   1
  -5  -1  12 562.688 91.6181   1
   5   1  13 1882.45 94.8025   1
  -5  -1  13 1785.10 143.778   1
  -5   1 -13 1635.84 139.214   2
  -5   1 -14 298.562 76.7387   2
   5   1  14 335.910 46.8530   1
  -5  -1  14 295.957 80.2822   1
  -5   1 -15 788.454 120.516   2
   5   1  15 882.302 74.4493   1
  -5  -1  15 703.579 110.157   1
  -5   1 -16 262.082 82.1270   2
   5   1  16 287.010 52.7268   1
  -5  -1  16 355.055 84.3878   1
  -5   1 -17 261.535 76.5827   2
   5   1  17 257.646 54.1880   1
  -5  -1  17 92.2911 83.2527   1
   5   1  18 1516.24 105.402   1
  -5  -1  18 1652.99 153.099   1
  -5   1 -18 1599.51 147.314   2
  -5  -1  19 2046.65 178.393   1
  -5   1 -19 2010.14 171.381   2
  -5   1 -20 376.461 102.011   2
  -5  -1  20 491.490 119.503   1
  -5  -1  21 3950.60 258.753   1
  -5   1 -21 3953.50 244.877   2
  -5   1 -22 484.951 108.832   2
  -5   1 -23 28.6706 73.8360   2
  -5  -2 -24 1387.96 155.962   2
  -5  -2 -23 1075.14 134.411   2
  -5  -2 -22 1193.62 139.853   2
  -5  -2 -21 2132.52 172.452   2
   5  -2  20 676.248 94.1006   1
  -5  -2 -20 852.780 116.869   2
  -5  -2 -19 2431.51 177.750   2
   5  -2  19 2406.86 152.846   1
  -5  -2 -18 881.119 116.415   2
   5  -2  18 912.907 96.8798   1
   5  -2  17 2111.19 134.245   1
  -5  -2 -17 2141.52 161.268   2
   5  -2  16 3026.13 157.380   1
  -5  -2 -16 2595.55 175.797   2
   5  -2  15 4211.90 187.855   1
  -5  -2 -15 3904.81 215.540   2
   5  -2  14 11437.8 381.874   1
  -5  -2 -14 11805.1 422.714   2
   5   2 -13 2486.57 92.1204   3
   5  -2  13 2545.47 131.457   1
  -5  -2 -13 2546.53 160.378   2
   5   2 -12 1479.94 63.6751   3
   5  -2  12 1380.63 92.0019   1
  -5  -2 -12 1505.55 124.294   2
   5   2 -11 4658.73 148.539   3
   5  -2  11 4620.00 180.710   1
  -5  -2 -11 4406.47 216.295   2
  -5  -2 -10 307.890 70.6306   2
   5   2 -10 281.534 27.8651   3
  -5  -2  -9 1039.32 100.990   2
  -5  -2  -8 3406.17 173.712   2
  -5  -2  -7 19139.2 587.997   2
   5   2  -6 3483.39 151.176   1
  -5  -2  -6 2904.39 159.252   2
  -5  -2  -5 219.082 61.0876   2
  -5   2   5 300.798 24.5328   3
   5   2  -5 331.758 49.1679   1
   5   2  -4 7984.59 265.615   1
  -5   2   4 7894.38 271.775   2
  -5   2   4 8177.70 237.883   3
  -5  -2  -4 7627.34 288.761   2
  -5   2   3 18615.3 512.362   3
  -5   2   3 18101.1 540.340   2
  -5   2   2 1270.10 89.0570   2
  -5   2   1 4639.48 187.216   2
  -5  -2   0 2011.58 104.235   3
   5  -2   0 2062.67 113.626   2
  -5  -2   1 4606.11 173.583   3
  -5  -2   1 4787.22 158.693   1
   5  -2  -1 4300.00 187.896   2
  -5  -2   2 1163.30 74.9298   3
   5  -2  -2 1310.58 84.5563   1
  -5  -2   2 1378.64 74.6020   1
   5  -2  -2 1382.43 87.6363   2
  -5  -2   3 17951.1 518.730   3
   5  -2  -3 18522.0 541.431   1
  -5  -2   3 17950.2 524.097   1
   5  -2  -3 18903.0 539.307   2
  -5  -2   4 7946.57 245.107   3
   5  -2  -4 6870.43 265.655   1
  -5  -2   4 7958.69 260.980   1
   5  -2  -4 7713.71 263.228   2
  -5   2  -4 8077.05 285.030   2
  -5  -2   5 371.630 54.6094   1
  -5  -2   5 379.312 40.9947   3
   5  -2  -5 306.355 40.6749   2
  -5   2  -5 272.259 64.3938   2
   5  -2  -5 438.927 57.8456   1
   5  -2  -6 3246.42 138.156   2
  -5   2  -6 2842.43 156.206   2
  -5  -2   6 3031.00 117.852   3
   5  -2  -7 19194.7 563.889   2
  -5  -2   7 19451.4 532.100   3
  -5   2  -7 18858.0 595.909   2
   5  -2  -8 3736.22 158.271   2
  -5  -2   8 3805.97 131.000   3
  -5  -2   8 3819.83 179.376   1
  -5   2  -8 3521.98 183.786   2
  -5  -2   9 1101.58 57.5114   3
   5  -2  -9 1160.27 80.4917   2
  -5  -2   9 1271.14 106.624   1
  -5   2  -9 1188.24 106.920   2
   5  -2 -10 199.761 39.9401   2
  -5  -2  10 303.104 67.9295   1
  -5   2 -10 185.255 68.0595   2
  -5  -2  10 276.574 28.2768   3
   5  -2 -11 4704.89 189.418   2
  -5  -2  11 4372.26 215.656   1
  -5   2 -11 4819.75 224.913   2
  -5  -2  12 1165.34 117.208   1
   5  -2 -12 1408.52 91.2761   2
  -5  -2  13 2480.68 163.696   1
  -5  -2  14 11857.7 443.279   1
  -5  -2  15 3959.84 223.015   1
  -5  -2  16 2738.56 187.291   1
  -5  -2  17 2109.34 174.097   1
  -5  -2  18 925.267 127.496   1
  -5  -2  19 2125.05 182.825   1
  -5  -2  20 553.389 111.376   1
  -5  -2  21 2200.52 191.437   1
  -5  -3 -24 921.529 131.338   2
  -5  -3 -23 432.866 104.402   2
  -5  -3 -22-37.1466 76.4961   2
  -5  -3 -21 773.002 115.085   2
   5  -3  20 1436.27 125.423   1
  -5  -3 -20 1134.94 130.235   2
  -5  -3 -19 473.337 91.8123   2
   5  -3  19 379.003 78.6415   1
   5  -3  18 1137.97 106.614   1
  -5  -3 -18 1115.87 122.142   2
   5  -3  17 579.941 81.7366   1
  -5  -3 -17 770.629 105.113   2
  -5  -3 -16 357.802 84.2289   2
   5  -3  16 410.701 68.6929   1
   5  -3  15 2415.84 140.091   1
  -5  -3 -15 2098.40 152.733   2
  -5  -3 -14 657.362 94.0158   2
   5  -3  14 601.122 75.3354   1
   5   3 -13 5162.89 176.603   3
   5  -3  13 5354.63 215.658   1
  -5  -3 -13 4828.20 233.110   2
   5   3 -12 827.399 54.9591   3
  -5  -3 -12 737.393 94.1534   2
   5   3 -11 595.318 47.8997   3
  -5  -3 -11 462.248 81.6281   2
   5   3 -10 2625.90 108.392   3
  -5  -3 -10 2428.16 151.198   2
   5   3  -9 3103.91 121.733   3
  -5  -3  -9 3002.43 163.557   2
   5   3  -8 9348.78 286.586   3
  -5  -3  -8 9179.37 334.647   2
  -5  -3  -7 840.930 90.8516   2
   5   3  -7 915.407 60.7008   3
  -5  -3  -6 10309.4 346.621   2
  -5   3   6 9676.91 266.874   3
  -5  -3  -5 3545.96 177.159   2
  -5   3   5 3940.60 126.365   3
  -5   3   4 3649.50 154.212   2
  -5  -3  -4 3554.59 174.516   2
  -5   3   4 3863.14 130.780   3
  -5  -3  -3 7523.78 281.951   2
  -5   3   3 7878.18 260.288   2
  -5   3   3 7542.78 238.025   3
  -5  -3  -2 3786.42 174.397   2
  -5   3   2 3672.34 139.652   3
  -5   3   2 3432.67 152.155   2
  -5   3   1 1343.42 77.9311   3
  -5  -3  -1 1374.59 57.4467   1
  -5   3   1 1536.10 94.7950   2
  -5  -3   0 475.129 60.4117   3
  -5   3   0 544.788 56.1181   3
  -5  -3   0 577.454 41.1490   1
  -5   3  -1 1482.57 89.0068   3
  -5  -3   1 1240.71 84.0008   3
  -5  -3   1 1273.06 69.2437   1
  -5  -3   2 3616.36 147.022   3
  -5  -3   2 3364.86 134.681   1
   5  -3  -2 3855.13 154.657   2
  -5  -3   3 7559.57 252.928   3
   5  -3  -3 7727.29 272.792   1
   5  -3  -3 7487.03 261.915   2
  -5  -3   3 7918.53 253.885   1
  -5  -3   4 3616.06 145.617   3
   5  -3  -4 3681.78 164.063   1
   5  -3  -4 3689.73 151.515   2
  -5   3  -4 3666.51 176.146   2
  -5  -3   4 3741.47 153.111   1
   5  -3  -5 3941.69 154.600   2
  -5   3  -5 3747.72 179.970   2
  -5  -3   5 3792.14 160.549   1
  -5  -3   5 3651.85 144.377   3
   5  -3  -6 9749.58 313.323   2
  -5  -3   6 9954.28 304.633   3
  -5   3  -6 9757.27 348.625   2
  -5   3  -7 915.923 92.4078   2
   5  -3  -7 779.934 62.1681   2
  -5  -3   7 902.214 61.8719   3
  -5  -3   8 9222.50 285.151   3
   5  -3  -8 9192.91 297.286   2
  -5  -3   8 9359.05 327.124   1
  -5   3  -8 8917.43 337.006   2
   5  -3  -9 2919.74 132.033   2
  -5  -3   9 3098.19 162.618   1
  -5  -3   9 3173.08 125.630   3
  -5  -3  10 2346.44 106.538   3
   5  -3 -10 2742.09 122.499   2
  -5  -3  10 2446.38 150.977   1
   5  -3 -11 554.563 54.9257   2
  -5  -3  11 363.607 73.7065   1
  -5  -3  11 516.361 48.4607   3
  -5  -3  12 838.089 99.0166   1
   5  -3 -12 815.869 68.5322   2
   5  -3 -13 5219.70 199.592   2
  -5  -3  13 4737.71 243.279   1
  -5  -3  14 630.852 103.191   1
   5  -3 -14 700.393 70.5328   2
  -5  -3  15 2439.53 172.742   1
  -5  -3  16 256.508 76.3202   1
  -5  -3  17 636.325 102.109   1
  -5  -3  18 1137.92 130.671   1
  -5  -3  19 253.700 82.4315   1
  -5  -3  20 1203.98 139.520   1
  -5  -3  21 711.493 123.573   1
  -5  -4 -22 281.985 91.8891   2
  -5  -4 -21 589.239 104.985   2
   5  -4  21 547.236 94.2539   1
   5  -4  20 3122.52 192.035   1
  -5  -4 -20 2963.23 195.733   2
   5  -4  19 752.574 97.5046   1
  -5  -4 -19 796.857 104.861   2
  -5  -4 -18-55.3553 63.1102   2
   5  -4  18-31.1363 57.1254   1
  -5  -4 -17 3.91862 68.2711   2
   5  -4  17 182.395 63.4800   1
  -5  -4 -16 395.107 82.3206   2
   5  -4  16 524.002 77.1909   1
   5  -4  15 1210.32 105.459   1
  -5  -4 -15 1496.17 125.754   2
  -5  -4 -14 1169.74 109.747   2
   5   4 -13 5172.95 190.207   3
  -5  -4 -13 5127.10 237.400   2
   5   4 -12 3046.13 132.080   3
  -5  -4 -12 3003.68 169.939   2
   5   4 -11 2067.98 103.209   3
  -5  -4 -11 2025.93 136.845   2
   5   4 -10 2655.17 118.500   3
  -5  -4 -10 2381.01 150.235   2
   5   4  -9 2227.40 106.223   3
  -5  -4  -9 2032.00 136.740   2
  -5  -4  -8 255.199 64.6102   2
   5   4  -8 401.853 48.6403   3
  -5  -4  -7 1449.06 112.130   2
  -5   4   7 1322.21 52.6826   3
   5   4  -7 1502.67 84.4952   3
  -5  -4  -7 1438.20 111.633   3
   5   4  -6 3712.35 150.325   3
  -5  -4  -6 3198.78 175.933   3
  -5  -4  -6 3647.42 176.552   2
  -5   4   6 3677.97 121.162   3
  -5  -4  -5 3581.75 179.741   3
   5   4  -5 3831.24 154.673   3
  -5   4   5 3676.95 150.985   2
  -5  -4  -5 3608.23 179.330   2
  -5   4   5 3886.64 132.390   3
  -5   4   4 78.0030 36.3065   2
  -5  -4  -4 108.061 54.0375   2
  -5  -4  -4 36.0523 51.0466   3
  -5   4   4 123.197 26.9988   3
  -5  -4  -3 18.7771 52.4566   2
  -5   4   3 47.7453 33.7091   2
  -5  -4  -3 65.5592 51.1505   3
  -5   4   3 63.1044 26.2030   3
  -5  -4  -2 1697.63 120.379   2
  -5   4   2 2040.10 96.4733   3
  -5   4   2 2004.03 103.816   2
  -5  -4  -2 1782.27 67.9793   1
  -5  -4  -1 843.573 46.5648   1
  -5   4   1 726.078 69.2943   2
  -5   4   1 834.630 63.9911   3
  -5  -4   0 1182.97 64.5581   1
  -5   4   0 1218.25 80.1023   3
  -5  -4   1 855.918 57.1797   1
  -5   4  -1 879.629 72.6971   3
  -5  -4   2 2001.15 96.7967   1
  -5  -4   2 1951.52 108.131   3
  -5   4  -2 2058.39 115.304   3
  -5  -4   3 15.3044 37.8384   3
  -5  -4   3 3.99293 30.4766   1
  -5  -4   4 111.445 39.6655   3
  -5   4  -4 97.9908 59.0108   2
   5  -4  -4 301.478 49.4663   2
  -5  -4   4 113.084 43.9733   1
   5  -4  -5 4019.66 154.814   2
  -5   4  -5 3850.02 181.872   2
  -5  -4   5 3632.56 156.415   3
  -5  -4   6 3575.25 148.373   3
   5  -4  -6 3686.36 144.353   2
  -5   4  -6 3225.10 173.132   2
  -5  -4   7 1374.81 103.229   1
  -5  -4   7 1323.22 81.9625   3
   5  -4  -7 1316.91 76.5684   2
   5  -4  -8 286.122 38.6382   2
  -5  -4   8 225.958 61.8317   1
  -5  -4   8 365.818 46.4938   3
  -5  -4   9 2010.50 132.821   1
  -5  -4   9 1997.34 102.986   3
   5  -4  -9 1901.81 95.1751   2
  -5  -4  10 2432.60 115.138   3
   5  -4 -10 2421.54 112.366   2
  -5  -4  10 2349.33 149.969   1
  -5  -4  11 2094.68 105.522   3
   5  -4 -11 1856.56 96.1997   2
  -5  -4  11 1985.78 139.756   1
  -5  -4  12 3223.11 138.470   3
   5  -4 -12 3042.32 132.773   2
  -5  -4  12 3144.33 183.196   1
   5  -4 -13 5129.23 191.645   2
  -5  -4  13 5134.43 248.895   1
  -5  -4  14 1145.54 121.680   1
  -5  -4  15 1355.20 134.860   1
  -5  -4  16 544.441 103.423   1
  -5  -4  17 27.8868 79.1047   1
  -5  -4  18 31.9698 79.0076   1
  -5  -4  19 584.246 108.354   1
  -5  -4  20 3267.13 229.451   1
  -5  -4  21 516.117 116.933   1
   5  -5  21 78.5150 69.7132   1
  -5  -5 -21 32.4575 66.9617   2
  -5  -5 -21 53.8981 86.3505   3
  -5  -5 -20 555.679 97.5664   2
   5  -5  20 668.028 102.295   1
  -5  -5 -20 708.488 122.076   3
   5  -5  19 1913.64 150.214   1
  -5  -5 -19 2135.46 183.079   3
  -5  -5 -19 2083.58 158.084   2
   5  -5  18 4947.34 242.433   1
  -5  -5 -18 4989.73 269.376   3
  -5  -5 -18 4226.65 232.880   2
  -5  -5 -17 417.926 83.9881   2
  -5  -5 -17 555.298 109.426   3
   5  -5  17 728.723 93.5035   1
  -5  -5 -16 1140.65 110.901   2
  -5  -5 -16 1108.48 126.869   3
   5  -5  16 1173.06 110.658   1
  -5  -5 -15 857.722 102.714   2
  -5  -5 -15 1006.25 121.494   3
  -5  -5 -14 2629.97 177.789   3
  -5  -5 -14 2906.13 172.463   2
  -5  -5 -13 4216.62 231.445   3
  -5  -5 -13 4623.04 217.832   2
   5   5 -12 4552.24 185.200   3
  -5  -5 -12 4660.96 236.840   3
  -5  -5 -12 4766.03 221.273   2
   5   5 -11 1432.48 92.1456   3
  -5  -5 -11 1450.72 127.138   3
  -5  -5 -11 1693.39 127.140   2
  -5  -5 -10 1075.97 104.048   2
   5   5 -10 1029.76 76.6811   3
  -5  -5 -10 882.015 109.496   3
   5   5  -9 5408.05 201.714   3
  -5  -5  -9 5214.77 241.360   3
  -5  -5  -9 4798.96 223.699   2
   5   5  -8 6881.96 243.503   3
  -5   5   8 6696.59 198.790   3
  -5  -5  -8 6814.87 280.190   3
  -5  -5  -8 6357.34 266.382   2
  -5   5   7 1545.12 68.4756   3
   5   5  -7 1531.17 95.5136   3
  -5  -5  -7 1420.78 116.019   3
  -5  -5  -7 1397.08 111.507   2
   5   5  -6 9767.80 326.219   3
  -5  -5  -6 9711.75 356.828   3
  -5  -5  -6 9336.31 347.829   2
  -5   5   6 10241.3 295.413   3
  -5  -5  -5 2379.15 142.080   3
   5   5  -5 2323.67 118.182   3
  -5   5   5 2265.84 104.453   2
  -5  -5  -5 2120.22 132.350   2
  -5  -5  -5 2054.85 67.2808   1
  -5   5   5 2306.87 96.3838   3
  -5  -5  -4 4579.03 206.169   3
   5   5  -4 5000.45 191.865   3
  -5  -5  -4 4481.09 137.193   1
  -5  -5  -4 4872.24 209.706   2
  -5   5   4 4887.77 176.249   2
  -5   5   4 4864.75 170.190   3
  -5  -5  -3 275.483 26.1023   1
  -5   5   3 335.428 47.2918   2
  -5  -5  -3 286.922 63.1899   3
   5   5  -3 435.097 58.1354   3
  -5   5   3 377.402 46.3102   3
  -5  -5  -3 260.071 66.1135   2
  -5  -5  -2 10964.3 392.205   3
  -5  -5  -2 12523.6 338.510   1
  -5   5   2 11340.4 368.537   2
  -5   5   2 11872.6 368.974   3
  -5   5   1 298.637 50.7926   2
  -5  -5  -1 246.294 34.2460   1
  -5  -5  -1 327.161 62.9061   3
  -5   5   1 302.261 45.7670   3
  -5  -5   0 1989.44 120.973   3
  -5  -5   0 2075.51 95.0701   1
  -5   5   0 2258.61 116.876   3
  -5   5  -1 348.427 53.4757   3
  -5  -5   1 197.663 36.3857   1
  -5  -5   2 11628.5 357.181   1
  -5   5  -3 384.075 68.1975   2
  -5  -5   3 354.084 49.4404   1
  -5  -5   4 4768.97 189.362   1
  -5   5  -4 4623.47 203.147   2
  -5   5  -5 1976.67 133.883   2
  -5  -5   6 9702.12 334.967   1
  -5  -5   7 1531.99 108.894   1
   5  -5  -7 1454.61 78.5179   2
  -5  -5   8 7096.39 271.265   1
   5  -5  -8 6545.21 218.998   2
  -5  -5   9 4848.29 223.884   1
   5  -5  -9 4937.15 172.816   2
  -5  -5  10 960.447 99.4172   1
   5  -5 -10 948.394 59.8398   2
  -5  -5  11 1415.64 125.932   1
   5  -5 -11 1579.51 80.1618   2
  -5  -5  12 4849.80 238.697   1
  -5  -5  13 4545.96 236.593   1
  -5  -5  14 2560.87 175.784   1
  -5  -5  15 1001.66 117.183   1
  -5  -5  16 1151.89 128.836   1
  -5  -5  17 545.356 107.421   1
  -5  -5  18 4275.88 256.017   1
  -5  -5  19 1961.98 179.295   1
  -5  -5  20 552.683 114.189   1
   5  -6  21 749.842 109.734   1
   5  -6  20 3177.77 207.415   1
  -5  -6 -20 3295.63 227.160   3
  -5  -6 -20 3076.30 193.680   2
   5  -6  19 976.959 118.497   1
  -5  -6 -19 715.055 99.1173   2
  -5  -6 -19 804.218 119.949   3
  -5  -6 -18 2347.92 183.030   3
   5  -6  18 2387.81 170.407   1
  -5  -6 -18 2349.99 162.973   2
  -5  -6 -17 1730.26 140.090   2
   5  -6  17 2150.73 156.676   1
  -5  -6 -17 1805.97 160.796   3
  -5  -6 -16 161.570 66.8194   2
  -5  -6 -16 31.4618 71.7018   3
  -5  -6 -15 97.8986 63.6417   2
  -5  -6 -15 102.423 68.1710   3
  -5  -6 -14 1300.75 131.677   3
  -5  -6 -14 1445.23 118.731   2
  -5  -6 -13 2543.98 176.515   3
  -5  -6 -13 2591.49 160.355   2
  -5  -6 -12 3250.58 192.796   3
  -5  -6 -12 3038.70 173.342   2
  -5  -6 -11 316.795 72.6709   2
  -5  -6 -11 225.450 74.9257   3
  -5  -6 -10 2392.52 162.786   3
  -5  -6 -10 2648.94 156.112   2
  -5  -6  -9 17.1709 55.4431   2
  -5  -6  -9 128.630 66.4777   3
  -5   6   9 169.351 26.2517   3
  -5  -6  -9 137.990 22.4662   1
  -5   6   8 2190.41 93.2193   3
  -5  -6  -8 2181.52 148.164   3
  -5  -6  -8 2066.96 136.555   2
  -5  -6  -8 2232.10 82.9169   1
  -5   6   7 2024.92 88.4689   3
  -5  -6  -7 1716.02 131.115   3
  -5  -6  -7 2079.07 133.530   2
  -5  -6  -7 1631.86 68.5697   1
  -5   6   6 1261.74 73.5926   3
  -5  -6  -6 1075.73 107.669   3
  -5  -6  -6 1303.28 108.356   2
  -5  -6  -6 1327.42 57.4280   1
  -5   6   5 662.111 56.0813   2
  -5  -6  -5 845.041 91.9038   3
  -5   6   5 896.460 62.8252   3
  -5  -6  -5 706.246 86.6569   2
  -5  -6  -4 3322.10 176.467   3
  -5   6   4 3263.15 135.433   2
  -5   6   4 3423.47 141.399   3
  -5   6   3 164.971 36.6536   2
  -5  -6  -3 178.188 61.2610   3
  -5   6   3 254.703 47.0231   3
  -5  -6  -2 1072.17 108.681   3
  -5   6   2 1357.54 86.4701   2
  -5   6   2 1435.83 89.6406   3
  -5  -6  -1 3765.34 186.643   3
  -5   6   1 4116.46 175.527   3
  -5   6   1 4283.49 170.294   2
  -5  -6   0 434.799 68.3764   3
  -5  -6   1 3868.78 185.361   3
  -5  -6   1 4014.12 157.352   1
  -5  -6   2 1531.62 107.776   3
  -5  -6   2 1279.24 84.8937   1
  -5   6  -2 1342.17 98.2130   2
  -5  -6   3 159.781 49.3926   3
  -5   6  -3 209.849 57.6674   2
  -5  -6   3 201.160 47.5136   1
  -5  -6   4 3485.87 164.932   3
  -5  -6   5 851.712 84.5625   3
  -5  -6   6 1359.79 102.734   1
  -5  -6   6 1229.43 96.9160   3
  -5  -6   7 2015.06 128.766   1
  -5  -6   7 1957.06 119.008   3
  -5  -6   8 2153.23 137.240   1
  -5  -6   8 2134.40 124.712   3
  -5  -6   9 94.7233 62.0593   1
  -5  -6   9 92.3252 49.0594   3
  -5  -6  10 2567.89 161.848   1
  -5  -6  10 2687.52 140.929   3
  -5  -6  11 339.854 80.4753   1
  -5  -6  11 365.554 60.4913   3
  -5  -6  12 3090.38 191.039   1
  -5  -6  12 3359.02 162.847   3
  -5  -6  13 2474.70 172.221   1
  -5  -6  13 2544.30 139.398   3
  -5  -6  14 1281.65 97.3976   3
  -5  -6  14 1178.97 128.543   1
  -5  -6  15 103.242 72.7049   1
  -5  -6  16-1.92666 67.5763   1
  -5  -6  17 1968.08 177.689   1
  -5  -6  18 2386.10 188.820   1
  -5  -6  19 698.816 119.699   1
  -5  -6  20 2977.28 227.329   1
   5  -7  21 158.140 80.2157   1
   5  -7  20 283.089 91.2659   1
  -5  -7 -20 170.230 96.4126   3
  -5  -7 -19 875.135 126.725   3
   5  -7  19 650.024 107.172   1
  -5  -7 -18 1451.74 153.919   3
  -5  -7 -18 1486.51 128.998   2
   5  -7  18 1557.04 144.376   1
  -5  -7 -17 340.684 78.9719   2
  -5  -7 -17 126.738 71.2628   3
  -5  -7 -16 274.940 73.9693   2
  -5  -7 -16 99.0113 71.7712   3
  -5  -7 -15 647.168 90.0830   2
  -5  -7 -15 726.097 113.910   3
  -5  -7 -14 1267.18 115.628   2
  -5  -7 -14 1464.35 135.639   3
  -5  -7 -13 130.561 65.4335   2
  -5  -7 -13 241.376 88.1117   3
  -5  -7 -12 1756.07 146.955   3
  -5  -7 -12 1939.94 134.491   2
  -5  -7 -11 5026.30 249.577   3
  -5  -7 -11 4778.97 225.227   2
  -5  -7 -10 1188.76 105.970   2
  -5  -7 -10 1260.37 123.219   3
  -5  -7  -9 710.367 87.3388   2
  -5  -7  -9 797.157 99.0975   3
  -5  -7  -8 485.126 84.6398   3
  -5  -7  -8 537.384 79.9977   2
  -5   7   7 1632.51 89.0174   3
  -5  -7  -7 1545.28 129.959   3
  -5  -7  -7 1833.82 126.781   2
  -5  -7  -7 1731.17 78.8697   1
  -5   7   6 3243.28 138.766   3
  -5  -7  -6 3312.63 184.427   3
  -5  -7  -5 2156.44 146.187   3
  -5   7   5 2134.96 97.4847   2
  -5   7   5 2095.88 107.990   3
  -5   7   4 482.294 55.1380   3
  -5   7   4 452.576 47.6415   2
  -5  -7  -4 579.789 86.5033   3
  -5   7   3 371.408 53.0192   3
  -5   7   3 437.133 48.8241   2
  -5  -7  -3 456.144 79.4478   3
  -5  -7  -2 2309.21 145.664   3
  -5   7   2 2384.08 117.059   2
  -5  -7  -1 720.769 85.5704   3
  -5  -7   0 263.257 66.5062   3
  -5  -7   1 745.008 88.7878   3
  -5   7  -2 2389.29 131.593   2
  -5  -7   2 2391.34 143.619   3
  -5  -7   3 422.651 70.3487   3
  -5   7  -3 301.974 64.0041   2
  -5  -7   4 454.080 70.6771   3
  -5  -7   4 405.665 62.3406   1
  -5  -7   5 2364.57 134.708   1
  -5  -7   5 2191.86 134.440   3
  -5  -7   6 3128.35 166.153   1
   5  -7  -6 3306.15 145.176   3
  -5  -7   6 3444.17 170.239   3
  -5  -7   7 1678.60 123.949   1
   5  -7  -7 1741.71 96.6705   3
  -5  -7   7 1730.72 119.966   3
  -5  -7   8 496.589 84.1441   1
   5  -7  -8 614.399 57.9786   3
  -5  -7   8 396.710 68.6038   3
   5  -7  -9 905.140 64.6887   3
  -5  -7   9 858.913 96.4298   1
  -5  -7   9 862.135 87.8289   3
  -5  -7  10 1224.72 115.656   1
   5  -7 -10 1035.28 66.0050   3
  -5  -7  10 955.588 91.6344   3
  -5  -7  11 4938.81 245.571   1
   5  -7 -11 5244.41 175.343   3
  -5  -7  11 4849.48 218.791   3
  -5  -7  12 1805.86 149.818   1
  -5  -7  12 1966.22 129.744   3
  -5  -7  13 244.048 77.0442   1
  -5  -7  13 248.273 56.1370   3
  -5  -7  14 1407.29 143.194   1
  -5  -7  14 1218.57 111.213   3
  -5  -7  15 958.453 120.127   1
  -5  -7  16 400.393 107.602   1
  -5  -7  17 295.922 84.8096   1
  -5  -7  18 1409.95 157.414   1
  -5  -7  19 540.050 120.492   1
   5  -8  21 428.798 98.7314   1
   5  -8  20 711.510 115.481   1
  -5  -8 -19 136.375 93.9556   3
   5  -8  19 189.882 73.4649   1
  -5  -8 -18 996.656 137.394   3
  -5  -8 -17 162.732 92.8062   3
  -5  -8 -16 169.287 61.7983   2
  -5  -8 -16 241.090 92.7239   3
  -5  -8 -15 426.912 78.4009   2
  -5  -8 -15 460.674 98.8182   3
  -5  -8 -14 1343.51 141.550   3
  -5  -8 -14 1699.20 130.287   2
  -5  -8 -13 4911.46 259.628   3
  -5  -8 -13 4621.92 226.818   2
  -5  -8 -12 1250.47 135.176   3
  -5  -8 -12 1441.56 118.534   2
  -5  -8 -11 1720.54 149.471   3
  -5  -8 -11 1861.22 131.863   2
  -5  -8 -10 2348.44 169.963   3
  -5  -8 -10 2435.70 149.649   2
  -5  -8  -9 119.003 75.2113   3
  -5  -8  -8 1417.64 128.029   3
  -5  -8  -7 1188.03 120.095   3
  -5   8   6 246.382 45.1598   3
  -5  -8  -6 286.474 75.9396   3
  -5   8   5 1365.16 73.6164   2
  -5  -8  -5 1312.70 120.015   3
  -5   8   4 36.3376 28.5058   2
  -5  -8  -4 109.377 60.1358   3
  -5   8   3 674.146 59.2199   2
  -5  -8  -3 659.995 90.9551   3
  -5  -8  -2 653.754 90.9657   3
  -5   8   2 853.155 69.2609   2
  -5  -8  -1 1842.46 136.208   3
  -5  -8   0 1914.13 137.022   3
  -5   8  -1 1977.83 119.523   2
  -5  -8   1 1786.51 133.590   3
  -5  -8   2 812.360 96.0358   3
  -5   8  -2 977.570 88.3334   2
  -5  -8   3 727.789 90.7601   3
  -5  -8   4-3.94678 58.0044   3
   5  -8  -4 55.0900 45.2778   3
  -5  -8   5 1238.96 110.188   3
   5  -8  -5 1536.83 102.764   3
  -5  -8   6 327.286 71.9360   1
   5  -8  -6 270.368 54.3504   3
  -5  -8   6 374.748 75.2831   3
  -5  -8   7 1211.72 107.720   1
   5  -8  -7 1234.28 88.5983   3
  -5  -8   7 1197.46 108.590   3
   5  -8  -8 1413.73 92.1367   3
  -5  -8   8 1299.30 113.909   1
  -5  -8   8 1465.25 118.503   3
  -5  -8   9 11.2369 64.1731   1
  -5  -8   9 175.027 60.0064   3
   5  -8  -9 98.4835 37.9811   3
  -5  -8  10 2179.05 157.502   1
   5  -8 -10 2353.17 115.877   3
  -5  -8  10 2286.00 147.439   3
  -5  -8  11 1783.11 146.246   1
   5  -8 -11 1837.07 96.3320   3
  -5  -8  11 1623.19 126.804   3
  -5  -8  12 1253.53 128.422   1
  -5  -8  12 1608.26 122.701   3
  -5  -8  13 5429.59 271.878   1
  -5  -8  13 5017.45 234.625   3
  -5  -8  14 1507.15 141.948   1
  -5  -8  14 1537.47 122.747   3
  -5  -8  15 455.945 105.360   1
  -5  -8  15 585.843 82.9479   3
  -5  -8  16 163.338 83.1401   1
  -5  -8  17 323.408 108.360   1
  -5  -8  18 674.419 117.920   1
   5  -9  20 111.516 83.1607   1
   5  -9  19 229.891 97.1783   1
  -5  -9 -18 1691.40 170.790   3
  -5  -9 -17 413.772 106.296   3
  -5  -9 -16 1882.31 170.045   3
  -5  -9 -15 525.598 110.818   3
  -5  -9 -15 619.816 85.3745   2
  -5  -9 -14 401.736 107.107   3
  -5  -9 -14 445.526 83.6846   2
  -5  -9 -13 1672.10 158.992   3
  -5  -9 -13 2272.35 146.182   2
  -5  -9 -12 7965.17 355.929   3
  -5  -9 -11 2972.66 200.419   3
  -5  -9 -10 305.133 77.8975   3
  -5  -9  -9 1021.81 111.740   3
  -5  -9  -8 522.306 90.5748   3
  -5  -9  -7 1354.72 132.919   3
  -5  -9  -6 3629.63 207.035   3
  -5  -9  -5 1485.97 131.257   3
  -5   9   5 1530.27 76.9826   2
  -5   9   4 513.332 48.7900   2
  -5  -9  -4 272.185 71.2911   3
  -5  -9  -3 3171.24 191.811   3
  -5   9   3 3225.97 135.709   2
  -5  -9  -2 3220.44 188.452   3
  -5   9   2 3130.85 140.766   2
  -5  -9  -1 2867.17 176.227   3
  -5  -9   0 2342.23 155.532   3
  -5   9  -1 2695.65 144.413   2
  -5  -9   1 2712.97 172.585   3
   5  -9  -2 3186.76 171.461   3
  -5  -9   2 2999.87 179.653   3
   5  -9  -3 3256.98 170.368   3
  -5  -9   3 3119.45 182.089   3
  -5  -9   4 420.968 72.6957   3
   5  -9  -4 408.990 70.1998   3
  -5  -9   5 1410.72 124.254   3
   5  -9  -5 1589.98 111.897   3
   5  -9  -6 3604.42 173.184   3
  -5  -9   6 3679.95 198.477   3
  -5  -9   7 1086.05 107.882   1
   5  -9  -7 1102.69 89.6835   3
  -5  -9   7 1117.95 109.989   3
  -5  -9   8 645.887 93.4347   1
   5  -9  -8 564.735 65.9200   3
  -5  -9   8 713.214 96.1450   3
   5  -9  -9 925.189 80.4046   3
  -5  -9   9 774.144 101.189   1
  -5  -9   9 1017.78 104.967   3
  -5  -9  10 277.852 75.5394   1
   5  -9 -10 337.344 56.8644   3
  -5  -9  10 190.731 66.4827   3
  -5  -9  11 2454.15 177.254   1
  -5  -9  11 2878.81 173.851   3
  -5  -9  12 7774.75 347.270   1
  -5  -9  12 7945.50 325.434   3
  -5  -9  13 1640.55 153.329   1
  -5  -9  13 1864.49 141.496   3
  -5  -9  14 361.263 97.9986   1
  -5  -9  14 387.889 79.2579   3
  -5  -9  15 679.348 119.530   1
  -5  -9  15 722.701 98.8049   3
  -5  -9  16 1695.95 163.446   1
  -5  -9  17 657.511 126.841   1
  -5 -10 -16 451.418 103.875   3
  -5 -10 -15 282.822 90.8545   3
  -5 -10 -14 383.248 104.106   3
  -5 -10 -13 140.318 81.8581   3
  -5 -10 -12 3263.36 215.609   3
  -5 -10 -11 511.728 98.8954   3
  -5 -10 -10 837.734 114.780   3
  -5 -10  -9 385.039 83.2518   3
  -5 -10  -8 154.415 75.3067   3
  -5 -10  -7 475.174 94.7142   3
  -5 -10  -6 585.985 101.532   3
  -5 -10  -5 129.529 73.7602   3
  -5 -10  -4 2329.97 169.240   3
  -5 -10  -3 647.636 98.4152   3
  -5  10   3 847.959 65.8486   2
  -5 -10  -2 1216.77 122.578   3
  -5 -10  -1 149.943 80.1455   3
  -5 -10   0-3.72727 56.3150   3
  -5  10   0 47.7252 47.4481   2
  -5 -10   1 83.8707 75.5068   3
  -5  10  -1 79.2596 49.3377   2
   5 -10  -1 21.0924 59.1402   3
  -5 -10   2 1153.83 122.241   3
   5 -10  -2 1018.57 103.561   3
  -5 -10   3 825.573 106.062   3
   5 -10  -3 916.747 96.6620   3
   5 -10  -4 2246.56 147.116   3
  -5 -10   4 2319.75 160.924   3
   5 -10  -5 254.922 64.6965   3
  -5 -10   5 167.374 77.8814   3
   5 -10  -6 660.540 81.9112   3
  -5 -10   6 613.795 92.9078   3
   5 -10  -7 513.056 76.4379   3
  -5 -10   7 458.599 88.3382   3
  -5 -10   8 264.794 74.1557   1
   5 -10  -8 157.314 51.8611   3
  -5 -10   8 239.549 76.6289   3
  -5 -10   9 308.503 80.2700   1
   5 -10  -9 402.688 68.5448   3
  -5 -10   9 354.826 76.6036   3
  -5 -10  10 857.918 105.080   3
  -5 -10  10 770.440 106.330   1
  -5 -10  11 478.721 96.1126   1
  -5 -10  11 395.507 84.8030   3
  -5 -10  12 3422.48 216.800   1
  -5 -10  12 3383.52 202.803   3
  -5 -10  13 72.1302 58.7690   3
  -5 -10  13 191.768 80.4611   1
  -5 -10  14 192.007 87.9365   1
  -5 -10  14 325.601 81.5490   3
  -5 -10  15 136.907 91.0587   1
  -5 -10  15 502.669 95.6039   3
  -5 -10  16 471.786 105.840   1
  -5 -11 -14 194.961 82.6304   3
  -5 -11 -13 1454.56 157.162   3
  -5 -11 -12 353.990 98.8501   3
  -5 -11 -11 513.688 101.301   3
  -5 -11 -10 204.121 76.5693   3
  -5 -11  -9-26.2486 65.3965   3
  -5 -11  -8 1009.45 125.520   3
  -5 -11  -7 1378.97 139.950   3
  -5 -11  -6 3178.84 208.797   3
  -5 -11  -5 5124.23 266.593   3
  -5 -11  -4 15.3220 74.3707   3
  -5 -11  -3 1976.15 164.618   3
  -5 -11  -2 2399.67 176.450   3
  -5 -11  -1 854.956 115.291   3
  -5 -11   0 812.564 109.526   3
  -5  11   0 692.743 72.4320   2
   5 -11   0 748.314 102.506   3
  -5 -11   1 948.385 117.812   3
  -5  11  -1 833.881 83.0975   2
   5 -11  -1 958.399 107.043   3
   5 -11  -2 2609.99 165.263   3
  -5 -11   2 2119.27 163.959   3
   5 -11  -3 1997.56 143.141   3
  -5 -11   3 1739.73 148.858   3
   5 -11  -4 47.1402 55.6011   3
  -5 -11   4 39.2780 70.7717   3
   5 -11  -5 5374.81 244.486   3
  -5 -11   5 5281.14 268.164   3
   5 -11  -6 3249.38 179.559   3
  -5 -11   6 3288.12 206.324   3
   5 -11  -7 1081.05 103.567   3
  -5 -11   7 1189.69 126.989   3
   5 -11  -8 980.159 97.4331   3
  -5 -11   8 1157.23 125.610   3
  -5 -11   9 20.9905 67.8605   1
   5 -11  -9 108.019 56.4985   3
  -5 -11   9 132.497 66.7827   3
  -5 -11  10 183.612 81.5363   1
  -5 -11  10 292.509 81.1520   3
  -5 -11  11 589.948 100.190   3
  -5 -11  11 543.504 98.9439   1
  -5 -11  12 175.779 79.3270   1
  -5 -11  12 334.593 87.6384   3
  -5 -11  13 1180.17 142.356   1
  -5 -11  13 1372.17 137.427   3
  -5 -11  14 491.877 94.4804   3
  -5 -11  14 444.325 105.701   1
  -5 -11  15 951.731 135.847   1
  -5 -12 -12 428.886 98.0930   3
  -5 -12 -11 405.030 94.2102   3
  -5 -12 -10 837.381 124.388   3
  -5 -12  -9 697.407 110.323   3
  -5 -12  -8-59.0651 71.5391   3
  -5 -12  -7 1499.61 154.005   3
  -5 -12  -6 402.180 98.5040   3
  -5 -12  -5 2203.45 179.506   3
  -5 -12  -4 3823.57 232.415   3
  -5 -12  -3 655.466 109.399   3
  -5 -12  -2 2733.57 195.661   3
  -5 -12  -1 1396.52 141.747   3
   5 -12   1 1299.20 128.060   3
  -5 -12   0 123.750 77.6848   3
   5 -12   0 187.290 84.5027   3
   5 -12  -1 1095.53 120.241   3
  -5 -12   1 1091.71 127.597   3
   5 -12  -2 2730.19 182.469   3
  -5 -12   2 2608.12 191.976   3
   5 -12  -3 744.483 103.833   3
  -5 -12   3 617.730 102.482   3
   5 -12  -4 4163.46 222.679   3
  -5 -12   4 4108.23 239.339   3
   5 -12  -5 2376.91 162.553   3
  -5 -12   5 2451.71 183.340   3
   5 -12  -6 509.994 87.0703   3
  -5 -12   6 336.773 85.0682   3
   5 -12  -7 1518.67 126.317   3
  -5 -12   7 1223.79 133.763   3
   5 -12  -8 45.1804 53.8958   3
  -5 -12   8 74.2682 73.1510   3
  -5 -12   9 534.821 93.3482   3
  -5 -12  10 756.178 120.668   1
  -5 -12  10 805.999 113.660   3
  -5 -12  11 416.767 96.1017   1
  -5 -12  11 291.364 86.2122   3
  -5 -12  12 342.967 100.881   1
  -5 -12  12 422.022 99.9613   3
  -5 -12  13 229.094 87.9268   1
  -5 -12  13 321.830 87.9836   3
  -5 -12  14 3.98413 76.9593   1
  -5 -12  14-91.3908 74.7141   3
  -5 -13  -9 1306.41 153.660   3
  -5 -13  -8 1023.07 142.153   3
  -5 -13  -7 1085.52 140.892   3
  -5 -13  -6 373.097 97.4578   3
  -5 -13  -5 393.307 109.638   3
  -5 -13  -4 114.421 85.9192   3
  -5 -13  -3 344.591 90.3763   3
  -5 -13  -2 1732.36 166.222   3
  -5 -13  -1 274.315 95.3582   3
   5 -13   1 168.363 84.8775   3
  -5 -13   0 354.439 100.288   3
   5 -13   0 314.531 91.1481   3
  -5 -13   1 89.8968 75.3415   3
   5 -13  -1 110.272 74.6786   3
   5 -13  -2 1434.12 143.043   3
  -5 -13   2 1885.90 165.532   3
   5 -13  -3 225.507 78.3944   3
  -5 -13   3 232.302 93.5933   3
   5 -13  -4 188.108 72.6248   3
  -5 -13   4 282.113 95.7624   3
   5 -13  -5 52.9564 61.8272   3
  -5 -13   5 175.567 85.6766   3
   5 -13  -6 483.404 86.8960   3
  -5 -13   6 482.238 104.660   3
   5 -13  -7 1259.10 121.617   3
  -5 -13   7 1255.46 148.229   3
  -5 -13   8 852.744 118.815   3
  -5 -13   9 1164.08 139.834   3
  -5 -13  10 130.004 89.8085   1
  -5 -13  10 232.190 84.9362   3
  -5 -13  11 73.9152 75.9913   3
  -5 -13  11 165.677 89.0834   1
  -5 -13  12 519.629 117.365   1
  -5 -13  12 833.843 127.040   3
  -5 -13  13 498.589 115.138   3
  -5 -13  14 1179.57 148.675   3
  -5 -14  -5 426.693 102.849   3
  -5 -14  -4 531.216 118.215   3
  -5 -14  -3 4873.62 286.571   3
  -5 -14  -2 547.943 120.527   3
  -5 -14  -1 1352.50 157.988   3
   5 -14   1 1388.84 148.843   3
  -5 -14   0 934.129 137.309   3
   5 -14   0 1103.03 131.634   3
   5 -14  -1 1233.27 140.641   3
  -5 -14   1 1197.89 145.600   3
   5 -14  -2 487.559 99.7231   3
  -5 -14   2 567.421 118.796   3
   5 -14  -3 4699.84 258.844   3
  -5 -14   3 4360.00 269.988   3
   5 -14  -4 457.674 97.2278   3
  -5 -14   4 566.041 111.476   3
   5 -14  -5 549.892 95.3924   3
  -5 -14   5 505.441 111.189   3
   5 -14  -6 552.808 100.711   3
  -5 -14   6 619.914 119.065   3
  -5 -14   7 2369.36 193.552   3
  -5 -14   8 858.346 131.045   3
  -5 -14   9 288.764 102.472   3
  -5 -14  10 1230.56 144.023   3
  -5 -14  10 1169.92 143.222   1
   5 -15   1 320.117 104.015   3
   5 -15   0 21.1041 78.6446   3
   5 -15  -1 270.709 88.4207   3
   5 -15  -2 235.378 91.4099   3
   5 -15  -3 924.947 132.253   3
   5 -15  -4 821.119 125.054   3
   5 -15  -5 71.2752 75.3498   3
   5 -16  -1-101.199 92.5430   3
   5 -16  -2 180.263 101.105   3
   5 -16  -3 2940.98 221.159   3
   5 -16  -4 1445.10 159.527   3
  -6   0   0 255.875 58.2516   2
   6   0   0 196.387 34.2385   1
  -6   0   1 4039.06 185.641   2
  -6   0  -1 4120.73 187.963   2
   6   0   1 3644.23 138.073   1
   6   0  -1 4475.15 156.237   1
  -6   0   2 2000.72 125.802   2
  -6   0  -2 2026.20 132.120   2
   6   0   2 2156.81 84.8868   1
   6   0  -2 2111.93 104.466   1
   6   0  -3 1789.36 102.024   1
  -6   0   3 1883.89 88.7619   3
  -6   0   3 1915.35 123.820   2
  -6   0  -3 1841.37 125.093   2
   6   0   3 1931.99 74.5259   1
  -6   0  -4 71.2200 61.2800   2
  -6   0   4 53.1314 25.1304   3
   6   0   4 69.8575 17.9905   1
   6   0  -4 169.191 45.4959   1
   6   0  -5 979.920 84.2055   1
  -6   0   5 1145.41 57.4291   3
  -6   0  -5 1092.55 101.522   2
   6   0   5 969.484 43.2801   1
  -6   0   6 147.186 21.7701   3
  -6   0  -6 172.453 59.3230   2
   6   0   7 2383.31 79.7197   1
  -6   0  -7 2334.79 147.025   2
  -6   0   7 2398.88 77.0866   3
   6   0   8 1443.47 57.1740   1
  -6   0  -8 1309.05 115.154   2
   6   0   9 6652.60 198.175   1
  -6   0   9 6709.03 273.971   1
  -6   0  -9 6986.49 286.484   2
  -6   0 -10 186.417 67.6901   2
   6   0  10 323.482 31.6612   1
  -6   0  10 279.809 74.5036   1
  -6   0 -11 1006.32 115.762   2
  -6   0  11 753.980 93.2670   1
   6   0  11 1104.54 60.0923   1
  -6   0 -12 1576.57 137.819   2
  -6   0  12 1756.75 138.965   1
   6   0  12 1489.61 77.1120   1
   6   0  13-22.4613 29.0875   1
  -6   0 -13 98.8412 82.0934   2
  -6   0  13-73.4810 70.6785   1
   6   0  14 57.3529 32.8619   1
  -6   0 -14-51.3506 71.0479   2
  -6   0  14 101.344 78.2778   1
  -6   0 -15 1246.85 130.457   2
  -6   0  15 1066.13 125.522   1
   6   0  15 1365.81 85.7781   1
  -6   0  16 2937.22 199.854   1
  -6   0 -16 2302.15 174.795   2
  -6   0  17 2855.34 203.029   1
  -6   0 -17 2850.11 198.608   2
  -6   0 -18 494.603 95.8017   2
  -6   0  18 198.671 80.4109   1
  -6   0 -19 61.9540 75.4697   2
  -6   0  19 233.627 98.2003   1
  -6   0 -20 532.440 107.164   2
  -6   0  20 609.495 115.993   1
  -6   0 -21 3391.54 236.241   2
  -6   0 -22 1093.95 147.933   2
  -6  -1 -22 1949.15 183.184   2
  -6  -1 -21 330.522 106.816   2
  -6  -1 -20 103.036 80.6489   2
  -6  -1 -19 1155.09 137.488   2
  -6  -1 -18 1780.14 161.558   2
  -6  -1 -17 2044.16 164.656   2
   6  -1  16 50.9992 44.9987   1
  -6  -1 -16 143.270 80.9861   2
  -6  -1 -15 252.578 87.3534   2
   6  -1  15 202.250 47.7173   1
   6  -1  14 971.441 74.8827   1
  -6  -1 -14 902.133 111.750   2
  -6  -1 -13 125.678 65.1441   2
   6  -1  13 148.331 40.9749   1
   6  -1  12 565.209 54.1401   1
  -6  -1 -12 302.726 77.1670   2
   6  -1  11 2365.91 107.085   1
  -6  -1 -11 2549.61 165.175   2
   6  -1  10 511.369 46.3820   1
  -6  -1 -10 637.179 98.6681   2
   6  -1   9 1571.26 76.4413   1
  -6  -1  -9 1468.36 124.442   2
  -6  -1  -8 5728.47 253.310   2
  -6  -1  -7 6996.58 283.439   2
  -6   1   6 4577.51 140.526   3
  -6   1   6 4904.76 143.213   3
  -6  -1  -6 5070.96 222.575   2
  -6  -1  -5 739.386 89.9762   2
   6   1  -5 920.053 78.3901   1
  -6   1   5 817.476 45.1617   3
   6   1  -4 8675.25 280.768   1
  -6  -1  -4 7238.55 305.099   2
  -6  -1  -3 1261.04 107.147   2
   6   1  -3 1294.49 83.3649   1
  -6   1   3 1233.49 98.3041   2
  -6   1   2 511.470 72.5283   2
  -6  -1  -2 639.756 80.3388   2
   6   1  -2 751.825 59.0414   1
   6  -1   2 745.148 52.3224   1
   6   1  -1 13151.2 376.446   1
  -6  -1  -1 12383.8 420.877   2
  -6   1   1 12135.7 413.454   2
   6  -1   1 12828.2 376.819   1
   6   1   0 9164.60 257.687   1
  -6  -1   0 8400.93 307.973   2
  -6   1   0 8519.79 303.787   2
   6  -1   0 7252.90 261.571   1
   6   1   1 12203.6 351.113   1
  -6  -1   1 12234.2 414.321   2
  -6   1  -1 11826.0 409.843   2
   6  -1  -1 13551.8 384.118   1
   6  -1  -2 644.638 57.9795   1
  -6   1  -2 583.027 83.0612   2
   6   1   2 714.299 38.2074   1
  -6  -1   2 715.421 58.9896   3
  -6  -1   2 652.639 83.2862   2
  -6   1  -3 1177.53 101.010   2
  -6  -1   3 1264.66 72.5422   3
   6  -1  -3 1298.62 88.6687   1
  -6  -1   4 8363.47 261.605   3
  -6   1  -4 8389.42 310.528   2
   6  -1  -4 8301.44 287.452   1
  -6  -1   5 799.927 53.3635   3
  -6   1  -5 719.358 87.7053   2
  -6   1  -6 4765.89 223.190   2
  -6  -1   6 5159.51 165.726   3
  -6  -1   7 7114.36 273.996   1
  -6   1  -7 6867.05 287.977   2
  -6  -1   7 7398.70 217.400   3
  -6  -1   8 6158.96 248.455   1
  -6  -1   8 6027.83 177.554   3
  -6   1  -8 6115.17 263.475   2
  -6  -1   9 1543.82 117.972   1
  -6   1  -9 1622.37 130.631   2
  -6   1 -10 552.079 94.3535   2
  -6  -1  10 255.339 68.1022   1
  -6  -1  11 2279.04 150.044   1
  -6   1 -11 2152.01 152.603   2
  -6   1 -12 589.658 92.5290   2
   6   1  12 435.273 35.2193   1
  -6  -1  12 578.665 88.4473   1
  -6   1 -13 135.930 78.3318   2
   6   1  13 97.8940 26.4239   1
  -6  -1  13 129.000 70.0358   1
  -6   1 -14 758.184 111.072   2
   6   1  14 930.350 60.7796   1
  -6  -1  14 728.056 101.267   1
  -6   1 -15 284.636 86.1613   2
  -6  -1  15 103.239 65.1886   1
  -6   1 -16 36.3606 76.4282   2
  -6  -1  16 144.558 84.1702   1
  -6  -1  17 1986.75 168.976   1
  -6   1 -17 1912.70 166.810   2
  -6  -1  18 2024.63 176.514   1
  -6   1 -18 2059.23 180.313   2
  -6   1 -19 1095.61 144.123   2
  -6  -1  19 820.782 123.634   1
  -6   1 -20 437.175 114.791   2
  -6  -1  20 236.240 101.891   1
  -6   1 -21 142.519 88.7576   2
  -6  -2 -22 172.869 88.7912   2
  -6  -2 -21 286.777 98.6902   2
  -6  -2 -20-58.6908 91.6228   2
  -6  -2 -19 703.557 114.439   2
  -6  -2 -18 821.700 113.019   2
  -6  -2 -17 2482.13 181.682   2
   6  -2  16 5163.17 218.770   1
  -6  -2 -16 5165.57 265.207   2
   6  -2  15 1952.98 116.156   1
  -6  -2 -15 1699.47 149.089   2
   6  -2  14 3991.61 170.814   1
  -6  -2 -14 3535.50 208.542   2
   6  -2  13 1462.18 94.5922   1
  -6  -2 -13 1632.40 135.172   2
  -6  -2 -12 175.246 66.6074   2
   6  -2  12 105.674 40.4214   1
   6  -2  11 1812.35 99.9822   1
  -6  -2 -11 2052.36 149.813   2
  -6  -2 -10 1252.17 119.922   2
  -6  -2  -9 769.120 100.310   2
  -6  -2  -8 1901.54 137.103   2
  -6  -2  -7 292.025 76.1570   2
  -6   2   6 4872.40 136.671   3
  -6  -2  -6 4801.67 222.472   2
  -6   2   6 4327.05 136.949   3
   6   2  -5 3067.87 144.372   1
  -6   2   5 3177.65 110.348   3
  -6  -2  -5 3139.19 170.325   2
   6   2  -4 4192.91 168.906   1
  -6   2   4 4253.31 145.804   3
  -6  -2  -4 3898.72 193.022   2
  -6   2   3 5901.52 197.260   3
  -6  -2  -3 5757.80 242.619   2
  -6   2   2 1720.40 112.424   2
  -6  -2  -2 1589.13 117.722   2
  -6  -2  -1 17372.4 554.290   2
  -6   2   1 17998.9 543.674   2
  -6   2   0 588.677 70.6512   2
   6  -2   0 596.116 55.4974   1
  -6  -2   0 628.548 80.0221   2
  -6  -2   1 17946.7 528.963   3
  -6  -2   1 17767.1 560.772   2
   6  -2  -1 18130.4 530.516   1
  -6   2  -1 17696.8 550.426   2
  -6  -2   2 1709.01 97.4076   3
  -6  -2   2 1700.21 88.8818   1
   6  -2  -2 1711.94 100.550   1
  -6   2  -2 1994.42 123.884   2
  -6  -2   3 5825.61 203.992   3
  -6  -2   3 5595.68 203.209   1
   6  -2  -3 5754.62 219.927   1
  -6   2  -3 5668.67 235.432   2
  -6  -2   4 3692.88 145.416   3
  -6  -2   4 3964.03 160.310   1
  -6   2  -4 3411.63 178.871   2
  -6  -2   5 3127.60 126.484   3
  -6   2  -5 3083.39 167.032   2
  -6   2  -6 5567.32 236.801   2
  -6  -2   6 5117.47 178.608   3
  -6  -2   7 238.484 34.9291   3
  -6   2  -7 83.0899 65.0927   2
  -6  -2   7 241.703 61.1662   1
  -6  -2   8 1698.21 121.231   1
  -6  -2   8 1940.84 82.8803   3
  -6   2  -8 1787.81 133.705   2
  -6   2  -9 872.301 103.072   2
  -6  -2   9 869.399 49.8204   3
  -6  -2   9 830.278 88.5575   1
  -6   2 -10 1207.85 118.117   2
  -6  -2  10 1214.02 55.7449   3
  -6  -2  10 1226.89 112.670   1
  -6  -2  11 1888.70 139.662   1
  -6   2 -11 1874.37 144.649   2
  -6   2 -12 60.6974 64.3693   2
  -6  -2  12 139.549 68.6782   1
  -6   2 -13 1446.64 135.293   2
  -6  -2  13 1426.16 130.993   1
  -6  -2  14 3583.58 212.147   1
  -6   2 -14 3581.57 213.635   2
  -6  -2  15 1997.06 161.442   1
  -6   2 -15 1907.91 161.914   2
  -6  -2  16 5358.30 275.428   1
  -6   2 -16 5161.14 273.084   2
  -6  -2  17 2466.41 191.833   1
  -6   2 -17 2420.36 183.930   2
  -6   2 -18 771.007 116.750   2
  -6  -2  18 869.165 123.749   1
  -6   2 -19 695.305 115.107   2
  -6  -2  19 788.645 128.751   1
  -6   2 -20 206.566 86.4894   2
  -6  -2  20 219.521 96.0448   1
  -6   2 -21 396.718 107.895   2
  -6  -3 -23 549.176 111.800   2
  -6  -3 -22 1326.58 149.194   2
  -6  -3 -21 1103.77 139.100   2
  -6  -3 -20 1102.92 131.865   2
  -6  -3 -19 374.505 95.2449   2
  -6  -3 -18-20.3896 76.6080   2
   6  -3  17 1382.63 110.171   1
  -6  -3 -17 1281.49 130.156   2
  -6  -3 -16 416.326 88.2081   2
   6  -3  16 456.779 71.5849   1
  -6  -3 -15 402.395 96.1633   2
   6  -3  15 411.553 66.4878   1
  -6  -3 -14 921.162 110.228   2
   6  -3  14 1017.07 87.9814   1
  -6  -3 -13 741.837 101.563   2
   6  -3  13 832.322 78.0513   1
  -6  -3 -12 72.5372 66.4963   2
  -6  -3 -11 2538.25 165.234   2
  -6  -3 -10 8283.60 330.404   2
  -6  -3  -9 402.865 81.2261   2
  -6  -3  -8 2564.00 155.884   2
  -6  -3  -7 2296.31 148.624   2
  -6  -3  -6 3258.50 179.072   2
  -6   3   6 3347.73 108.382   3
  -6  -3  -5 1464.47 117.729   2
  -6   3   5 1501.60 67.4214   3
  -6  -3  -4 3654.50 187.682   2
  -6   3   4 3778.44 136.501   3
  -6  -3  -3 925.663 98.4664   2
  -6  -3  -3 976.617 89.2299   3
  -6   3   3 993.457 63.3183   3
  -6  -3  -2 1136.65 102.997   2
  -6  -3  -2 1361.16 98.5258   3
  -6   3   2 1338.20 79.0258   3
  -6  -3  -1 1950.68 131.308   2
  -6   3   1 2130.60 107.598   3
  -6   3   1 1984.47 119.606   2
  -6  -3   0 1270.43 63.3990   1
  -6   3   0 1242.15 83.6535   3
  -6   3   0 1126.85 97.3563   2
  -6  -3   0 1108.29 101.290   2
  -6  -3   1 2322.46 98.1295   1
  -6   3  -1 2063.13 127.068   2
   6  -3  -2 1274.20 91.5453   1
  -6  -3   2 1277.94 74.7159   1
  -6   3  -2 1203.87 100.895   2
  -6  -3   3 982.940 74.2741   3
  -6   3  -3 994.364 94.7943   2
  -6  -3   3 962.141 68.7941   1
  -6  -3   4 3661.23 152.514   3
  -6  -3   4 3778.66 158.222   1
  -6   3  -4 3528.04 180.921   2
  -6   3  -5 1462.71 117.050   2
   6  -3  -5 1447.70 95.9352   2
  -6  -3   5 1533.58 85.3525   3
   6  -3  -6 3436.17 158.243   2
  -6   3  -6 3548.68 183.212   2
  -6  -3   6 3633.39 144.783   3
   6  -3  -7 2130.94 115.308   2
  -6  -3   7 2337.89 134.426   1
  -6  -3   7 2290.45 104.782   3
  -6   3  -7 2108.36 150.089   2
  -6  -3   8 2773.44 116.879   3
   6  -3  -8 2560.89 129.054   2
  -6  -3   8 2551.14 147.594   1
  -6   3  -8 2576.88 165.342   2
  -6  -3   9 529.381 80.1682   1
   6  -3  -9 385.917 51.3506   2
  -6   3  -9 342.986 82.9130   2
  -6  -3   9 444.572 44.3181   3
  -6  -3  10 8413.40 260.162   3
  -6  -3  10 8110.13 322.394   1
  -6   3 -10 8301.20 336.642   2
  -6  -3  11 2348.18 99.7375   3
  -6  -3  11 2415.12 155.148   1
  -6   3 -11 2415.99 164.640   2
  -6  -3  12 135.323 67.5279   1
  -6   3 -12 301.379 91.2727   2
  -6  -3  13 911.412 110.992   1
  -6   3 -13 880.933 111.351   2
  -6  -3  14 961.575 116.068   1
  -6   3 -14 714.110 109.323   2
  -6   3 -15 552.696 97.6279   2
  -6  -3  15 357.413 89.9618   1
  -6   3 -16 161.391 81.2017   2
  -6  -3  16 354.159 89.6756   1
  -6   3 -17 1213.79 140.047   2
  -6  -3  17 1588.39 154.719   1
  -6   3 -18 126.124 92.4468   2
  -6  -3  18 142.815 84.9771   1
  -6   3 -19 94.8030 91.5781   2
  -6  -3  19 409.639 111.431   1
  -6   3 -20 1143.39 140.855   2
  -6  -3  20 1341.53 157.633   1
  -6  -4 -23 691.114 118.147   2
  -6  -4 -22 606.911 110.443   2
  -6  -4 -21 927.759 122.371   2
  -6  -4 -20 1030.11 128.413   2
  -6  -4 -19 993.793 126.192   2
  -6  -4 -18 638.720 104.032   2
   6  -4  17 2974.12 172.004   1
  -6  -4 -17 3026.02 195.595   2
   6  -4  16 1000.95 99.8629   1
  -6  -4 -16 1072.65 120.225   2
   6  -4  15 75.7183 51.9770   1
  -6  -4 -15 147.850 77.4372   2
  -6  -4 -14 615.786 96.6035   2
   6  -4  14 349.577 64.2617   1
  -6  -4 -13 390.296 86.1108   2
  -6  -4 -12 140.957 69.5236   2
  -6  -4 -11 2795.08 173.148   2
  -6  -4 -10 110.598 65.6340   2
   6   4 -10 164.063 38.2322   3
  -6  -4  -9 2461.73 159.335   2
  -6  -4  -8 2573.28 160.953   2
  -6   4   7 2196.41 79.1283   3
  -6  -4  -7 2793.75 161.613   3
  -6  -4  -7 2810.30 159.995   2
  -6  -4  -6 1096.19 104.940   2
  -6  -4  -6 995.331 99.6896   3
  -6   4   6 1044.87 52.2247   3
  -6  -4  -5 434.456 82.1055   2
  -6  -4  -5 640.461 84.6153   3
  -6   4   5 485.090 40.7832   3
  -6  -4  -4 6482.58 262.062   3
  -6  -4  -4 6008.54 264.518   2
  -6   4   4 6768.77 218.116   3
  -6  -4  -3 1442.67 111.043   3
  -6  -4  -3 1480.36 118.186   2
  -6   4   3 1625.28 86.7075   3
  -6  -4  -2 3719.68 179.985   3
  -6  -4  -2 3671.51 189.447   2
  -6   4   2 3948.04 156.934   3
  -6  -4  -1 10017.7 343.254   3
  -6   4   1 10035.1 324.529   3
  -6  -4  -1 9805.68 281.010   1
  -6   4   1 9566.92 334.529   2
  -6  -4   0 5246.82 217.971   3
  -6   4   0 5281.82 207.646   3
  -6   4   0 5224.89 216.749   2
  -6  -4   0 5645.01 178.852   1
  -6   4  -1 9783.39 335.917   2
  -6  -4   1 9521.74 294.307   1
  -6   4  -2 3556.45 169.871   2
  -6  -4   2 3202.98 134.548   1
  -6   4  -3 1675.89 116.681   2
  -6  -4   3 1530.45 89.4365   1
  -6   4  -4 6189.37 253.435   2
  -6  -4   4 5491.96 218.213   1
   6  -4  -4 6550.35 232.799   2
  -6  -4   5 484.555 55.9156   3
  -6   4  -5 612.370 84.7674   2
   6  -4  -5 586.703 67.1384   2
  -6   4  -6 1054.41 110.121   2
   6  -4  -6 1266.02 85.6597   2
  -6  -4   6 1099.43 78.8735   3
  -6  -4   6 983.309 89.3786   1
  -6  -4   7 2670.41 129.192   3
   6  -4  -7 3019.29 136.928   2
  -6   4  -7 2581.83 163.425   2
  -6  -4   7 2967.69 152.567   1
  -6  -4   8 2769.52 124.845   3
   6  -4  -8 2514.48 124.463   2
  -6   4  -8 2448.89 162.305   2
  -6  -4   8 2494.54 146.316   1
  -6  -4   9 2572.51 120.957   3
   6  -4  -9 2574.02 125.677   2
  -6  -4   9 2548.70 152.480   1
  -6   4  -9 2554.71 166.688   2
  -6  -4  10 79.2922 61.8417   1
   6  -4 -10 93.7413 31.7521   2
  -6   4 -10 69.5046 65.7721   2
  -6  -4  10 115.460 35.6797   3
  -6  -4  11 3032.08 129.074   3
   6  -4 -11 2802.89 133.771   2
  -6  -4  11 2972.05 174.293   1
  -6   4 -11 2877.51 182.123   2
  -6  -4  12 128.408 72.0271   1
  -6   4 -12 44.7315 66.4275   2
  -6  -4  12 63.1775 31.2506   3
  -6  -4  13 445.708 90.8135   1
  -6   4 -13 355.803 93.3166   2
  -6  -4  14 422.933 84.0027   1
  -6  -4  15 19.8827 74.3543   1
  -6  -4  16 1161.76 135.442   1
  -6  -4  17 2753.03 203.672   1
  -6  -4  18 365.939 106.763   1
  -6  -4  19 1004.74 141.126   1
  -6  -4  20 1169.15 145.899   1
  -6  -5 -21 761.876 116.279   2
  -6  -5 -20 97.4030 81.2845   2
  -6  -5 -19 964.916 117.511   2
  -6  -5 -19 1140.25 136.117   3
  -6  -5 -18 94.2111 71.3995   2
  -6  -5 -18 141.071 80.7541   3
   6  -5  18 125.725 67.1981   1
  -6  -5 -17 1239.89 129.417   2
   6  -5  17 1414.31 120.498   1
  -6  -5 -17 999.226 139.830   3
  -6  -5 -16 1159.49 125.418   2
   6  -5  16 1139.93 107.785   1
  -6  -5 -16 942.249 132.991   3
  -6  -5 -15 652.099 98.8778   2
  -6  -5 -15 330.542 93.6281   3
  -6  -5 -14 1996.86 166.601   3
  -6  -5 -14 2107.96 155.977   2
  -6  -5 -13 799.988 102.149   2
  -6  -5 -13 591.847 96.0230   3
  -6  -5 -12 1125.52 117.697   2
  -6  -5 -12 1308.78 133.440   3
  -6  -5 -11 604.887 89.2500   2
  -6  -5 -11 536.310 88.9610   3
  -6  -5 -10 1300.59 117.471   2
   6   5 -10 1222.12 86.3685   3
  -6  -5 -10 1221.51 120.939   3
   6   5  -9 3548.69 156.323   3
  -6  -5  -9 3678.68 203.154   3
  -6  -5  -9 3522.20 195.794   2
  -6  -5  -8 2688.17 168.306   3
   6   5  -8 2761.05 133.324   3
  -6  -5  -8 2497.13 161.967   2
  -6  -5  -7 1131.34 114.085   2
  -6   5   7 1218.07 57.7927   3
  -6  -5  -7 1187.99 112.349   3
  -6  -5  -6 2814.29 168.339   3
  -6  -5  -6 2875.70 168.249   2
  -6   5   6 2998.80 114.191   3
  -6  -5  -5 1896.49 134.455   3
  -6  -5  -5 1847.18 136.437   2
  -6   5   5 2049.27 94.3345   3
  -6  -5  -4 3082.35 168.692   3
  -6  -5  -4 2786.94 164.971   2
  -6   5   4 3147.33 129.649   3
  -6  -5  -3 1867.91 128.704   3
  -6  -5  -3 1941.56 139.051   2
  -6   5   3 1889.97 99.5947   3
  -6  -5  -2 4709.94 208.759   3
  -6   5   2 4696.13 181.321   3
  -6  -5  -2 4416.02 139.980   1
  -6  -5  -1 5847.20 239.674   3
  -6   5   1 6065.95 222.644   3
  -6   5   1 5821.78 227.535   2
  -6  -5  -1 5729.70 184.391   1
  -6   5   0 579.700 70.5485   2
  -6  -5   0 545.367 74.0263   3
  -6  -5   0 462.564 44.7605   1
  -6  -5   1 6048.98 202.685   1
  -6  -5   1 5672.69 234.021   3
  -6   5  -1 5787.27 233.998   2
  -6  -5   2 4840.63 178.770   1
  -6  -5   2 4509.48 199.454   3
  -6   5  -2 4634.94 208.191   2
  -6  -5   3 1819.60 101.892   1
  -6  -5   3 1767.65 114.757   3
  -6   5  -3 1769.85 122.819   2
  -6   5  -4 3091.21 168.050   2
  -6  -5   4 3105.12 150.259   3
  -6   5  -5 2290.41 145.428   2
  -6  -5   6 3115.67 155.659   1
  -6   5  -6 2981.34 172.208   2
  -6  -5   7 1239.26 99.1999   1
  -6   5  -7 1179.21 114.359   2
   6  -5  -7 1239.70 83.0181   2
   6  -5  -8 2621.39 122.192   2
  -6   5  -8 2551.89 162.145   2
  -6  -5   8 2246.68 144.903   1
   6  -5  -9 3728.13 152.381   2
  -6   5  -9 3500.69 203.260   2
  -6  -5   9 3553.70 186.752   1
  -6  -5  10 1208.54 109.771   1
  -6   5 -10 1065.17 118.574   2
   6  -5 -10 1118.08 75.0107   2
  -6  -5  11 645.781 93.1492   1
  -6  -5  12 1132.21 121.058   1
  -6  -5  13 762.478 108.652   1
  -6  -5  14 2041.50 159.828   1
  -6  -5  15 388.379 91.5270   1
  -6  -5  16 967.432 124.526   1
  -6  -5  17 1202.25 139.716   1
  -6  -5  18 230.787 98.6698   1
  -6  -5  19 1018.37 144.373   1
  -6  -6 -20 803.328 116.374   2
  -6  -6 -19 331.799 89.2657   2
  -6  -6 -19 474.636 103.603   3
  -6  -6 -18 708.364 100.293   2
  -6  -6 -18 607.139 107.859   3
   6  -6  18 1044.72 115.922   1
  -6  -6 -17 679.066 101.583   2
  -6  -6 -17 690.131 114.638   3
   6  -6  17 810.221 104.997   1
  -6  -6 -16 4587.28 261.290   3
  -6  -6 -16 4637.29 243.827   2
  -6  -6 -15 419.506 85.6792   2
  -6  -6 -15 457.366 97.5987   3
  -6  -6 -14 75.5079 64.8065   2
  -6  -6 -14 140.360 80.8315   3
  -6  -6 -13 526.639 89.8855   2
  -6  -6 -13 507.227 96.6134   3
  -6  -6 -12 864.876 108.245   2
  -6  -6 -12 513.941 96.9091   3
  -6  -6 -11 928.195 106.806   2
  -6  -6 -11 1088.12 122.835   3
  -6  -6 -10 1453.58 134.342   3
  -6  -6 -10 1901.30 140.099   2
  -6  -6  -9 193.105 71.3993   2
  -6  -6  -9 185.108 73.1166   3
  -6  -6  -8 3018.95 184.642   3
  -6  -6  -8 3311.93 184.806   2
  -6  -6  -7 162.952 77.5723   2
  -6  -6  -7 50.5656 57.8540   3
  -6  -6  -6 1935.70 140.798   3
  -6  -6  -6 2035.16 145.696   2
  -6   6   6 2016.19 96.2261   3
  -6   6   5 118.617 40.6627   2
  -6   6   5 93.3022 28.9460   3
  -6  -6  -5 109.579 64.4034   3
  -6  -6  -5 117.749 62.7595   2
  -6  -6  -4 674.454 32.1002   1
  -6  -6  -4 875.502 98.3964   3
  -6   6   4 750.106 61.1953   3
  -6  -6  -3 528.972 34.1534   1
  -6  -6  -3 474.192 77.9581   3
  -6   6   3 428.425 53.8960   3
  -6  -6  -2 4253.97 142.791   1
  -6  -6  -2 4144.14 202.367   3
  -6   6   2 4080.59 176.280   3
  -6  -6  -1 862.057 57.4802   1
  -6   6   1 914.694 84.1795   2
  -6  -6  -1 759.383 87.3115   3
  -6  -6   0 347.617 41.8635   1
  -6  -6   0 301.986 67.5827   3
  -6   6   0 338.567 62.8312   2
  -6  -6   1 965.013 67.8653   1
  -6  -6   1 853.565 90.1107   3
  -6   6  -1 902.004 87.6592   2
  -6  -6   2 4110.06 194.056   3
  -6  -6   2 4294.61 171.657   1
  -6   6  -2 4343.85 197.270   2
  -6  -6   3 481.202 70.6279   3
  -6   6  -3 466.288 76.2118   2
  -6  -6   4 861.473 86.2752   3
  -6   6  -4 884.264 95.5614   2
  -6  -6   5 172.127 52.0717   3
  -6  -6   5 137.518 51.3326   1
  -6   6  -5 175.206 66.3298   2
  -6  -6   6 1928.19 127.018   1
  -6  -6   6 2121.88 128.270   3
  -6   6  -6 2185.81 147.758   2
  -6   6  -7 195.943 69.6553   2
  -6  -6   7 116.871 52.7186   1
  -6  -6   7 114.550 53.1919   3
  -6  -6   8 3107.39 173.034   1
  -6  -6   8 3161.57 156.301   3
  -6   6  -8 2853.95 178.417   2
  -6  -6   9 144.442 60.0652   1
  -6  -6   9 258.390 55.6595   3
  -6  -6  10 1697.25 132.238   1
  -6  -6  10 1831.24 113.776   3
  -6  -6  11 967.990 106.351   1
  -6  -6  11 953.867 84.9496   3
  -6  -6  12 559.882 90.7029   1
  -6  -6  12 734.387 76.5845   3
  -6  -6  13 439.265 93.7095   1
  -6  -6  14 89.7726 75.1971   1
  -6  -6  15 522.316 102.067   1
  -6  -6  16 4557.57 261.487   1
  -6  -6  17 729.764 121.765   1
  -6  -6  18 878.657 131.840   1
  -6  -6  19 338.868 98.4843   1
  -6  -7 -18 237.320 84.5009   2
  -6  -7 -18 291.231 91.6631   3
   6  -7  18 107.554 78.6065   1
  -6  -7 -17 356.446 86.7938   2
  -6  -7 -17 287.069 87.6303   3
  -6  -7 -16 3835.69 241.004   3
  -6  -7 -16 4051.34 222.800   2
  -6  -7 -15 533.850 94.6330   2
  -6  -7 -15 317.078 96.3927   3
  -6  -7 -14 715.259 98.2821   2
  -6  -7 -14 516.540 102.283   3
  -6  -7 -13 255.390 77.2265   2
  -6  -7 -13 204.672 82.3297   3
  -6  -7 -12 5052.10 262.899   3
  -6  -7 -12 4826.39 239.679   2
  -6  -7 -11 868.563 104.040   2
  -6  -7 -11 1060.43 121.939   3
  -6  -7 -10 87.3621 66.4381   2
  -6  -7 -10 250.157 88.7292   3
  -6  -7  -9 829.857 101.911   2
  -6  -7  -9 851.570 115.674   3
  -6  -7  -8 528.192 92.0094   3
  -6  -7  -8 626.490 91.6706   2
  -6  -7  -7 8452.62 347.744   3
  -6  -7  -7 8704.07 340.005   2
  -6  -7  -6 16392.3 556.879   3
  -6  -7  -5 1546.75 132.664   3
  -6  -7  -5 1668.47 66.6539   1
  -6   7   5 1620.00 94.7636   2
  -6  -7  -4 2226.69 153.534   3
  -6  -7  -4 2596.49 95.5404   1
  -6   7   4 2272.53 122.382   3
  -6  -7  -3 2014.33 144.670   3
  -6  -7  -3 1994.21 86.9119   1
  -6  -7  -2 4253.12 217.141   3
  -6  -7  -2 4671.18 163.146   1
  -6   7   1 137.685 48.2060   2
  -6  -7  -1 146.426 63.9407   3
  -6  -7  -1 88.2687 31.0261   1
  -6  -7   0 185.932 68.3281   3
  -6  -7   0 87.1267 34.1720   1
  -6   7   0 155.793 53.9442   2
  -6  -7   1 185.723 43.3340   1
  -6  -7   1 93.8821 63.3267   3
  -6   7  -1 196.239 59.3843   2
  -6   7  -2 4304.61 197.663   2
  -6  -7   2 4228.07 204.251   3
  -6   7  -3 1806.61 126.832   2
  -6  -7   3 1844.44 126.584   3
  -6  -7   4 2742.28 142.271   1
  -6   7  -4 2521.89 153.474   2
  -6  -7   4 2522.69 150.907   3
  -6  -7   5 1538.04 111.608   1
  -6  -7   5 1715.27 121.722   3
  -6   7  -5 1817.97 131.624   2
  -6  -7   6 17324.0 545.554   1
  -6  -7   6 16704.4 545.291   3
  -6   7  -6 17419.2 564.685   2
  -6  -7   7 8865.50 331.370   1
  -6  -7   7 8783.76 324.403   3
  -6   7  -7 8260.06 342.113   2
  -6  -7   8 653.073 85.5508   1
  -6  -7   8 550.849 78.8696   3
  -6  -7   9 825.678 95.9821   1
  -6  -7   9 1039.25 97.7665   3
  -6  -7  10 199.595 72.3174   1
  -6  -7  10 176.398 55.6513   3
  -6  -7  11 1086.43 99.5364   3
  -6  -7  11 1096.09 117.054   1
  -6  -7  12 4574.55 243.003   1
  -6  -7  12 4750.53 213.160   3
  -6  -7  13 147.781 67.3632   1
  -6  -7  14 526.381 98.2037   1
  -6  -7  15 275.036 89.8020   1
  -6  -7  16 3865.18 240.859   1
  -6  -7  17 378.039 91.1907   1
  -6  -7  18 178.153 96.4986   1
   6  -8  19 1899.34 167.728   1
   6  -8  18 54.0152 74.8811   1
  -6  -8 -17 2816.51 210.166   3
  -6  -8 -17 2624.72 181.136   2
  -6  -8 -16 387.085 82.1791   2
  -6  -8 -16 198.976 94.2121   3
  -6  -8 -15 660.762 96.8964   2
  -6  -8 -15 534.006 114.121   3
  -6  -8 -14 2411.13 189.557   3
  -6  -8 -14 2544.08 172.488   2
  -6  -8 -13 1531.25 130.460   2
  -6  -8 -13 1655.03 162.012   3
  -6  -8 -12 1205.01 132.351   3
  -6  -8 -12 1326.90 123.017   2
  -6  -8 -11 30.2018 67.5639   3
  -6  -8 -11 77.9029 64.9594   2
  -6  -8 -10 1559.19 141.851   3
  -6  -8 -10 1273.36 120.371   2
  -6  -8  -9 3287.88 203.789   3
  -6  -8  -9 3052.34 185.490   2
  -6  -8  -8 2543.87 174.881   3
  -6  -8  -7 48.8335 70.7631   3
  -6  -8  -6 1144.19 119.088   3
  -6  -8  -5 1162.61 121.687   3
  -6   8   5 1186.27 78.1513   2
  -6  -8  -4 1906.18 151.025   3
  -6   8   4 2267.05 114.137   2
  -6  -8  -3 3446.82 197.022   3
  -6  -8  -2 1134.85 110.086   3
  -6  -8  -1 2662.76 173.419   3
  -6   8   1 3012.92 148.929   2
  -6  -8   0 21.9664 65.2226   3
  -6   8   0-51.6946 47.3699   2
  -6  -8   0 114.233 46.3101   1
  -6   8  -1 2893.86 154.279   2
  -6  -8   1 2862.48 170.870   3
  -6   8  -2 1256.74 108.966   2
  -6  -8   2 1432.39 120.305   3
  -6  -8   3 3502.29 167.959   1
  -6   8  -3 3846.54 190.552   2
  -6  -8   3 3478.74 189.387   3
  -6  -8   4 2183.79 133.698   1
  -6  -8   4 2100.34 145.251   3
  -6   8  -4 2421.19 150.430   2
  -6  -8   5 1001.36 102.913   3
  -6  -8   5 1110.77 98.7025   1
  -6   8  -5 946.792 103.281   2
  -6  -8   6 1191.10 110.883   3
  -6  -8   6 1295.74 108.955   1
  -6   8  -6 1191.69 112.600   2
  -6  -8   7-2.32015 52.9157   1
  -6  -8   7 24.3956 67.4880   3
  -6  -8   8 2582.77 161.314   1
  -6  -8   8 2484.10 155.317   3
  -6  -8   9 2928.55 180.477   1
  -6  -8   9 3229.47 175.610   3
  -6  -8  10 1460.47 132.042   1
  -6  -8  10 1457.03 117.031   3
  -6  -8  11 73.1516 68.9392   1
  -6  -8  11 2.53498 51.3498   3
  -6  -8  12 1179.56 125.029   1
  -6  -8  12 1240.18 109.920   3
  -6  -8  13 1458.07 144.992   1
  -6  -8  14 2281.48 181.469   1
  -6  -8  15 838.560 123.492   1
  -6  -8  16 253.690 94.9598   1
  -6  -8  17 2495.60 200.712   1
   6  -9  19 542.093 109.474   1
  -6  -9 -15 1132.45 143.592   3
  -6  -9 -15 1202.50 120.577   2
  -6  -9 -14 1735.51 162.457   3
  -6  -9 -14 1748.68 144.818   2
  -6  -9 -13 145.612 86.0385   3
  -6  -9 -13 302.542 80.7057   2
  -6  -9 -12 437.559 101.387   3
  -6  -9 -11 376.427 85.2014   3
  -6  -9 -10 310.187 84.6841   3
  -6  -9  -9 783.898 116.530   3
  -6  -9  -8 215.542 81.5865   3
  -6  -9  -7 772.547 113.364   3
  -6  -9  -6 687.308 107.129   3
  -6  -9  -5 294.980 74.4277   3
  -6  -9  -4 1220.59 126.513   3
  -6   9   4 1209.11 80.6541   2
  -6  -9  -3 181.462 73.1540   3
  -6  -9  -2 548.861 90.3842   3
  -6  -9  -1 7094.13 306.574   3
  -6   9   1 6999.61 263.160   2
  -6  -9   0 279.901 72.2758   3
  -6   9   0 407.813 62.1690   2
  -6   9  -1 7271.41 274.821   2
  -6  -9   1 6453.93 292.701   3
  -6  -9   2 592.897 96.4685   3
  -6   9  -2 786.316 86.0977   2
  -6  -9   3 187.651 68.3975   3
  -6  -9   3 276.004 65.0831   1
  -6   9  -3 217.006 62.8741   2
  -6  -9   4 1069.86 110.180   3
  -6  -9   4 1066.87 95.7098   1
  -6   9  -4 1113.54 105.402   2
  -6  -9   5 301.789 73.7488   3
  -6  -9   5 340.452 69.3009   1
  -6   9  -5 205.443 68.2588   2
  -6  -9   6 615.431 80.2955   1
  -6  -9   6 590.861 87.5962   3
  -6  -9   7 704.689 90.2435   1
  -6  -9   7 625.368 92.5746   3
  -6  -9   8 199.879 67.6576   1
  -6  -9   8 293.650 75.1068   3
  -6  -9   9 960.313 108.064   1
  -6  -9   9 818.577 97.1004   3
  -6  -9  10 227.917 76.7148   1
  -6  -9  10 217.109 68.6857   3
  -6  -9  11 390.518 87.8666   1
  -6  -9  11 252.298 70.1600   3
  -6  -9  12 332.963 92.0307   1
  -6  -9  12 308.460 77.2075   3
  -6  -9  13 232.857 78.9244   1
  -6  -9  13 87.6768 62.6634   3
  -6  -9  14 1998.10 175.599   1
  -6  -9  15 1108.72 139.267   1
  -6  -9  16 273.121 98.2915   1
  -6 -10 -14 146.337 79.7537   3
  -6 -10 -13 276.834 97.9193   3
  -6 -10 -12 160.870 82.5273   3
  -6 -10 -11 3534.24 230.642   3
  -6 -10 -10 233.523 81.1534   3
  -6 -10  -9 669.615 109.703   3
  -6 -10  -8 528.662 105.677   3
  -6 -10  -7 569.532 102.378   3
  -6 -10  -6 291.126 82.5048   3
  -6 -10  -5 394.660 83.4456   3
  -6 -10  -4 368.029 92.3312   3
  -6 -10  -3 36.1808 73.3634   3
  -6 -10  -2 660.497 104.667   3
  -6  10   2 765.250 72.4373   2
  -6  10   1 10973.1 363.568   2
  -6 -10  -1 10159.0 412.594   3
  -6 -10   0 299.069 83.2741   3
  -6  10   0 347.623 62.8465   2
  -6  10  -1 10084.0 361.664   2
  -6 -10   1 10386.0 405.882   3
  -6 -10   2 821.424 109.911   3
  -6  10  -2 777.364 89.8806   2
  -6 -10   3 115.935 67.7224   3
  -6  10  -3 109.532 59.0638   2
  -6 -10   4 526.696 90.2889   3
  -6 -10   4 495.729 77.3337   1
  -6  10  -4 490.353 86.7370   2
  -6 -10   5 450.185 88.8058   3
  -6  10  -5 422.547 81.5415   2
  -6 -10   5 455.606 76.4776   1
  -6 -10   6 240.393 66.6624   1
  -6 -10   6 330.631 82.0498   3
  -6 -10   7 626.534 95.6592   1
  -6 -10   7 561.583 94.6379   3
  -6 -10   8 353.850 81.5201   1
  -6 -10   8 423.321 88.0318   3
  -6 -10   9 823.184 103.623   1
  -6 -10   9 866.515 105.208   3
  -6 -10  10 497.720 97.4595   1
  -6 -10  10 604.083 91.2161   3
  -6 -10  11 3982.16 233.072   1
  -6 -10  11 3624.25 212.193   3
  -6 -10  12 191.281 88.2772   1
  -6 -10  12 71.6087 63.9351   3
  -6 -10  13 295.992 90.5973   1
  -6 -10  14 372.269 106.065   1
  -6 -10  15-26.1987 75.6139   1
  -6 -11 -12 88.4861 79.4761   3
  -6 -11 -11 3217.82 224.301   3
  -6 -11 -10 1778.14 164.931   3
  -6 -11  -9 2439.63 191.383   3
  -6 -11  -8 2115.12 180.421   3
  -6 -11  -7 1672.79 166.401   3
  -6 -11  -6 334.538 90.4845   3
  -6 -11  -5 783.843 113.161   3
  -6 -11  -4 1286.74 137.099   3
  -6 -11  -3 206.247 76.6590   3
  -6 -11  -2 3873.29 228.437   3
  -6 -11  -1 961.041 116.931   3
  -6 -11   0 723.128 114.433   3
  -6 -11   1 1179.89 126.297   3
  -6  11  -1 938.240 94.2227   2
  -6 -11   2 3822.15 227.996   3
  -6  11  -2 3968.98 199.500   2
  -6 -11   3 214.258 77.6746   3
  -6  11  -3 237.575 71.3862   2
  -6 -11   4 1008.73 120.219   3
  -6  11  -4 1220.34 114.254   2
  -6 -11   5 977.006 105.768   1
  -6 -11   5 1011.56 121.243   3
  -6 -11   6 422.990 83.0768   1
  -6 -11   6 523.812 100.811   3
  -6 -11   7 1484.41 132.578   1
  -6 -11   7 1587.96 143.747   3
  -6 -11   8 2129.09 160.313   1
  -6 -11   8 2159.74 166.037   3
  -6 -11   9 2341.84 174.634   1
  -6 -11   9 2112.76 167.828   3
  -6 -11  10 2072.51 169.678   1
  -6 -11  10 2035.94 161.856   3
  -6 -11  11 3365.40 219.154   1
  -6 -11  11 3240.15 207.981   3
  -6 -11  12 119.961 83.8155   1
  -6 -11  12 48.4392 65.3487   3
  -6 -11  13 966.297 133.591   1
  -6 -11  14 35.0149 77.3045   1
  -6 -12 -10 535.417 119.595   3
  -6 -12  -9 2520.98 204.913   3
  -6 -12  -8 1933.58 176.876   3
  -6 -12  -7 99.0522 72.8676   3
  -6 -12  -6 3679.47 238.480   3
  -6 -12  -5 971.260 129.567   3
  -6 -12  -4 1553.11 158.250   3
  -6 -12  -3 734.151 121.084   3
  -6 -12  -2 3146.68 221.313   3
  -6 -12  -1 542.451 105.456   3
  -6 -12   0 423.218 95.1428   3
  -6 -12   1 540.838 103.938   3
  -6 -12   2 3242.79 212.555   3
  -6 -12   3 684.820 114.215   3
  -6  12  -3 634.186 86.5470   2
  -6 -12   4 1584.71 150.456   3
  -6  12  -4 1644.72 135.542   2
  -6 -12   5 1050.85 128.337   3
  -6 -12   6 3428.77 205.625   1
  -6 -12   6 3408.56 224.186   3
  -6 -12   7 168.218 79.5489   3
  -6 -12   7 307.824 84.1078   1
  -6 -12   8 1819.88 153.731   1
  -6 -12   8 2326.95 177.687   3
  -6 -12   9 2458.19 182.596   1
  -6 -12   9 2532.15 188.090   3
  -6 -12  10 547.054 104.564   1
  -6 -12  10 600.104 108.182   3
  -6 -12  11 277.333 95.1285   1
  -6 -12  11 210.174 81.0905   3
  -6 -12  12 1037.28 128.646   3
  -6 -12  12 603.738 116.666   1
  -6 -12  13 910.015 133.586   1
  -6 -13  -6 722.136 123.410   3
  -6 -13  -5 309.625 106.292   3
  -6 -13  -4 1569.89 163.684   3
  -6 -13  -3 859.163 132.707   3
  -6 -13  -2 176.214 94.9214   3
  -6 -13  -1 1642.73 162.579   3
  -6 -13   0 1094.20 139.401   3
  -6 -13   1 1799.65 166.687   3
  -6 -13   2 257.729 98.2459   3
  -6 -13   3 952.892 126.960   3
  -6 -13   4 1755.62 168.553   3
  -6 -13   5 588.107 111.079   3
  -6 -13   6 595.040 109.793   3
  -6 -13   7 890.311 125.478   3
  -6 -13   7 636.588 107.698   1
  -6 -13   8 1165.40 129.014   1
  -6 -13   8 991.177 133.395   3
  -6 -13   9 527.799 111.233   3
  -6 -13   9 667.701 110.337   1
  -6 -13  10 1539.69 155.664   1
  -6 -13  10 1764.22 168.687   3
  -6 -13  11 179.821 85.4039   1
  -6 -13  11 166.750 88.4468   3
  -6 -13  12 667.393 117.577   3
  -6 -14   0 1407.38 160.330   3
  -6 -14   1 67.4917 77.9490   3
  -6 -14   2 279.313 94.1867   3
  -6 -14   3 1798.39 171.696   3
  -6 -14   4 37.9795 85.2988   3
  -6 -14   5 133.051 87.3549   3
  -6 -14   6 62.3713 83.4601   3
  -6 -14   7 1011.49 123.979   1
  -6 -14   7 873.270 137.019   3
  -6 -14   8 4.31333 73.1998   1
  -6 -14   9 30.6881 83.2466   1
  -6 -14  10 438.400 108.037   1
  -7   0   0 37.8602 61.0624   2
   7   0   0-8.02676 27.9445   1
   7   0  -1 2437.21 111.869   1
  -7   0   1 2286.26 142.366   2
  -7   0  -1 1844.71 135.581   2
   7   0   1 2411.97 100.843   1
  -7   0  -2 491.215 86.0518   2
   7   0   2 309.556 34.1202   1
   7   0  -2 404.395 51.8447   1
  -7   0   2 432.528 78.3114   2
   7   0  -3 1027.63 80.6129   1
  -7   0  -3 795.725 95.2720   2
  -7   0   3 1008.88 68.3120   3
   7   0   3 925.159 50.3245   1
   7   0  -4 113.917 44.4583   1
  -7   0  -4 79.8412 65.5264   2
  -7   0   4 66.7347 27.1324   3
  -7   0   5 2470.51 101.022   3
  -7   0  -5 2163.48 149.257   2
  -7   0   6 6186.72 193.027   3
  -7   0  -6 6076.43 270.479   2
  -7   0   7 37.1455 15.0275   3
  -7   0  -7 108.931 70.4040   2
  -7   0  -8 1568.48 133.260   2
  -7   0  -9 1109.58 117.051   2
  -7   0 -10 222.206 84.7620   2
  -7   0 -11 2425.57 173.408   2
  -7   0 -12 667.140 107.543   2
  -7   0 -13 2520.29 181.640   2
  -7   0 -14 1905.31 160.730   2
  -7   0 -15 817.972 115.294   2
  -7   0 -16 91.9215 83.7301   2
  -7   0 -17 137.643 80.8943   2
  -7   0 -18 1188.54 141.588   2
  -7   0 -19-78.3200 81.1648   2
  -7   0 -20 725.028 125.865   2
  -7  -1 -20 582.314 117.079   2
  -7  -1 -19 40.1045 79.9168   2
  -7  -1 -18 1032.85 129.788   2
  -7  -1 -17 664.610 115.150   2
  -7  -1 -16 2956.40 203.275   2
  -7  -1 -15 390.008 90.6807   2
  -7  -1 -14 3884.20 225.747   2
  -7  -1 -13 2850.86 189.787   2
  -7  -1 -12 2922.64 189.631   2
   7  -1  11 1262.70 67.0910   1
  -7  -1 -11 1106.79 120.016   2
   7  -1  10 7266.86 221.567   1
  -7  -1 -10 6430.79 301.289   2
  -7  -1  -9 985.889 115.407   2
   7  -1   9 894.271 51.9968   1
  -7  -1  -8 5625.68 261.243   2
  -7  -1  -7 2635.88 167.286   2
  -7   1   6 1190.76 55.0108   3
  -7  -1  -6 1232.47 118.090   2
  -7   1   6 1172.01 55.8160   3
  -7  -1  -5 43.4569 67.9376   2
  -7   1   5 113.082 27.2049   3
   7   1  -4 2756.56 134.026   1
  -7   1   4 2628.93 110.907   3
   7  -1   4 2662.03 106.454   1
  -7  -1  -4 2734.95 164.278   2
  -7  -1  -3 140.094 72.0720   2
   7  -1   3 165.612 33.3055   1
  -7   1   3 59.4371 56.9416   2
   7   1  -3 146.275 41.1454   1
   7   1  -2 14416.3 415.022   1
  -7   1   2 14111.7 456.387   2
  -7  -1  -2 13845.1 465.718   2
   7  -1   2 12723.8 397.539   1
  -7   1   1 285.272 71.3522   2
  -7  -1  -1 240.184 73.2772   2
   7   1  -1 353.462 43.8510   1
   7  -1   1 259.267 41.6043   1
  -7  -1   0 87.8794 62.7442   2
   7  -1   0 105.751 36.4129   1
  -7   1   0 174.747 64.4710   2
   7   1   0 91.4290 26.9175   1
  -7   1  -1 436.589 78.1948   2
   7  -1  -1 297.863 49.8086   1
   7   1   1 324.961 33.6269   1
  -7  -1   1 303.600 68.2963   2
  -7  -1   2 14023.6 421.952   3
   7   1   2 14036.0 381.156   1
  -7  -1   2 13873.2 467.113   2
  -7   1  -2 13821.3 465.878   2
   7  -1  -2 12781.7 422.109   1
  -7   1  -3 69.8542 62.5011   2
   7  -1  -3 119.118 43.1769   1
  -7  -1   3 74.3225 35.7237   3
  -7  -1   4 2908.53 122.538   3
  -7   1  -4 2590.70 162.767   2
  -7   1  -5 112.567 69.3641   2
  -7  -1   5 164.152 30.6161   3
  -7  -1   6 1222.88 68.1962   3
  -7   1  -6 1274.31 119.218   2
  -7   1  -7 2859.89 175.403   2
  -7  -1   7 3027.70 111.376   3
  -7  -1   8 5529.94 167.408   3
  -7   1  -8 5077.19 252.902   2
  -7   1  -9 855.578 103.399   2
  -7  -1   9 792.730 91.0589   1
  -7  -1  10 6231.50 276.251   1
  -7   1 -10 6998.20 300.886   2
  -7   1 -11 1062.14 119.729   2
  -7  -1  11 1286.45 121.370   1
  -7  -1  12 2844.69 181.518   1
  -7   1 -12 2445.64 177.352   2
  -7  -1  13 2568.09 178.974   1
  -7   1 -13 3040.02 201.061   2
  -7  -1  14 4058.38 234.492   1
  -7   1 -14 4474.50 247.199   2
  -7   1 -15 593.363 112.864   2
  -7  -1  15 510.191 94.4754   1
  -7  -1  16 2973.75 209.659   1
  -7   1 -16 2513.51 191.694   2
  -7   1 -17 631.201 122.030   2
  -7  -1  17 406.691 106.164   1
  -7   1 -18 1234.94 145.132   2
  -7  -1  18 813.734 126.793   1
  -7   1 -19 85.6992 76.9248   2
  -7  -1  19 157.341 92.6187   1
  -7  -2 -20 550.435 113.335   2
  -7  -2 -19 932.647 128.581   2
  -7  -2 -18 2478.10 189.116   2
  -7  -2 -17 48.4057 81.7962   2
  -7  -2 -16 2917.03 199.706   2
  -7  -2 -15 1977.28 164.025   2
  -7  -2 -14 120.791 73.8847   2
  -7  -2 -13 1134.78 127.051   2
   7  -2  12 2871.47 127.555   1
  -7  -2 -12 2684.04 183.024   2
   7  -2  11 243.562 42.5854   1
  -7  -2 -11 368.469 95.5679   2
  -7  -2 -10 371.503 82.9139   2
  -7  -2  -9 698.872 102.577   2
  -7  -2  -8 941.888 109.559   2
  -7  -2  -7 102.445 58.2518   2
  -7  -2  -6 395.247 76.7329   2
  -7   2   6 389.880 28.5163   3
  -7   2   6 413.427 30.0605   3
  -7  -2  -5 833.415 102.315   2
  -7   2   5 771.229 51.3881   3
  -7  -2  -4 663.941 90.0992   2
  -7   2   4 547.520 49.3345   3
  -7   2   4 487.205 73.0686   2
  -7   2   3 3596.41 181.405   2
  -7  -2  -3 3818.84 196.499   2
  -7   2   2 185.381 66.3270   2
  -7  -2  -2 165.334 60.0496   2
   7  -2   2 190.275 40.0688   1
  -7  -2  -1 1070.97 107.267   2
  -7   2   1 1231.69 105.226   2
  -7  -2  -1 1276.37 99.1721   3
   7  -2   1 1133.66 77.4427   1
  -7   2   0 430.997 76.2350   2
  -7  -2   0 447.847 64.2089   3
   7  -2   0 377.109 49.7888   1
  -7  -2   0 242.525 64.3617   2
  -7   2  -1 1376.46 110.850   2
   7  -2  -1 1245.20 88.9420   1
  -7  -2   1 1216.92 113.741   2
  -7   2  -2 121.071 63.3888   2
   7  -2  -2 140.507 44.4629   1
  -7  -2   3 3685.92 155.600   3
  -7   2  -3 3789.31 192.295   2
  -7   2  -4 505.646 86.0237   2
  -7  -2   4 636.578 57.9080   3
  -7  -2   5 763.040 58.7928   3
  -7   2  -5 807.634 100.325   2
  -7  -2   6 274.910 39.4151   3
  -7   2  -6 447.903 81.0360   2
  -7  -2   6 460.041 66.3036   1
  -7  -2   7 64.4303 26.3099   3
  -7   2  -7 76.8531 65.7206   2
  -7  -2   7 104.423 54.0949   1
  -7   2  -8 838.294 108.050   2
  -7  -2   8 981.578 96.4226   1
  -7  -2   8 1013.26 58.7140   3
  -7   2  -9 490.127 85.9352   2
  -7  -2   9 437.703 74.5603   1
  -7  -2   9 594.322 40.9959   3
  -7   2 -10 483.137 94.8311   2
  -7  -2  10 450.217 78.6620   1
  -7   2 -11 212.798 83.5083   2
  -7  -2  11 207.085 68.0913   1
  -7  -2  12 2739.63 178.006   1
  -7   2 -12 2860.65 191.411   2
  -7   2 -13 1010.21 123.407   2
  -7  -2  13 1103.77 120.334   1
  -7   2 -14 216.852 82.8158   2
  -7  -2  14 40.2695 64.7584   1
  -7  -2  15 1949.75 162.718   1
  -7   2 -15 2016.37 168.341   2
  -7  -2  16 2563.38 190.484   1
  -7   2 -16 2570.00 199.390   2
  -7   2 -17 308.925 97.0523   2
  -7  -2  17 150.373 76.0805   1
  -7  -2  18 2616.10 205.925   1
  -7   2 -18 3069.18 217.176   2
  -7   2 -19 843.276 132.363   2
  -7  -2  19 920.311 134.975   1
  -7  -3 -21 949.005 137.931   2
  -7  -3 -20 2746.09 205.579   2
  -7  -3 -19 461.049 105.710   2
  -7  -3 -18 2153.86 180.938   2
  -7  -3 -17 791.001 118.838   2
  -7  -3 -16 356.894 92.4554   2
  -7  -3 -15 149.166 83.8995   2
  -7  -3 -14 381.363 87.0650   2
   7  -3  13 112.494 47.3378   1
  -7  -3 -13 95.1541 68.6045   2
  -7  -3 -12 4924.67 253.452   2
  -7  -3 -11 447.476 93.4801   2
  -7  -3 -10 1560.16 136.319   2
  -7  -3  -9 770.130 106.018   2
  -7  -3  -8 1507.45 129.308   2
  -7  -3  -7 3784.07 205.870   2
  -7  -3  -6 6533.57 284.951   2
  -7  -3  -5 635.661 96.6167   2
  -7   3   5 711.580 49.3964   3
  -7  -3  -4 2386.50 146.694   3
  -7   3   4 2521.37 142.380   2
  -7  -3  -4 2529.96 162.498   2
  -7   3   4 2548.14 109.644   3
  -7  -3  -3 1665.59 120.678   3
  -7   3   3 1677.68 115.328   2
  -7  -3  -3 1694.66 131.417   2
  -7   3   3 1627.52 90.5131   3
  -7  -3  -2 2465.06 141.220   3
  -7  -3  -2 2454.62 156.538   2
  -7   3   2 2547.35 122.432   3
  -7   3   2 2622.19 148.056   2
  -7  -3  -1 1688.36 112.969   3
  -7  -3  -1 1547.24 127.182   2
  -7   3   1 1608.31 97.9480   3
  -7   3   1 1803.18 123.330   2
  -7   3   0 759.027 89.9811   2
  -7  -3   0 955.752 89.5369   3
   7  -3   0 931.210 79.6131   1
  -7  -3   0 884.961 100.236   2
  -7  -3   1 1771.82 111.844   3
  -7   3  -1 1810.05 129.032   2
  -7   3  -2 2712.17 158.335   2
  -7  -3   3 1706.73 98.6331   1
  -7   3  -3 1867.17 131.030   2
  -7   3  -4 2546.81 157.184   2
  -7  -3   5 626.767 61.9511   3
  -7   3  -5 811.650 99.6730   2
  -7  -3   6 6803.24 256.900   1
  -7   3  -6 6875.19 286.986   2
  -7  -3   6 6319.38 228.948   3
  -7  -3   7 3956.94 187.213   1
  -7   3  -7 3704.34 205.468   2
  -7  -3   7 3880.19 155.078   3
  -7  -3   8 1873.16 127.807   1
  -7  -3   8 1910.65 94.5346   3
  -7   3  -8 1660.21 140.256   2
  -7   3  -9 803.573 109.770   2
  -7  -3   9 829.360 59.3147   3
  -7  -3   9 738.838 93.6466   1
  -7  -3  10 1569.74 126.082   1
  -7   3 -10 1765.78 148.484   2
  -7   3 -11 417.432 87.5148   2
  -7  -3  11 486.430 83.8596   1
  -7  -3  12 4826.69 244.568   1
  -7   3 -12 4921.51 259.997   2
  -7   3 -13 179.468 88.1364   2
  -7  -3  13 107.021 67.8035   1
  -7   3 -14 195.973 83.6840   2
  -7  -3  14 442.718 95.1243   1
  -7   3 -15 89.6479 85.4818   2
  -7  -3  15-135.989 83.7561   1
  -7   3 -16 477.380 108.363   2
  -7  -3  16 460.698 100.741   1
  -7   3 -17 798.748 121.851   2
  -7  -3  17 991.703 134.646   1
  -7  -3  18 1728.22 174.718   1
  -7   3 -18 1942.15 180.066   2
  -7  -3  19 298.210 98.5867   1
  -7  -4 -21 2259.46 191.322   2
  -7  -4 -20 519.875 104.319   2
  -7  -4 -19 1751.96 164.789   2
  -7  -4 -18 4289.24 251.488   2
  -7  -4 -17 1396.83 143.210   2
  -7  -4 -16 232.516 86.7565   2
  -7  -4 -15 991.902 120.607   2
  -7  -4 -14 158.242 77.1574   2
   7  -4  14 94.6526 46.9359   1
  -7  -4 -13 2716.27 183.746   2
  -7  -4 -12 566.524 96.6736   2
  -7  -4 -11 4081.36 225.709   2
  -7  -4 -10 534.212 93.3693   2
  -7  -4  -9 1541.21 137.050   2
  -7  -4  -8 3814.48 208.553   3
  -7  -4  -8 3511.16 202.736   2
  -7  -4  -7 3649.91 207.732   3
  -7  -4  -7 3853.42 207.149   2
  -7  -4  -6 3331.00 186.382   3
  -7  -4  -6 3371.41 191.152   2
  -7  -4  -5 4351.25 211.765   3
  -7   4   5 3986.91 185.511   2
  -7  -4  -5 4047.94 213.759   2
  -7   4   4 36.7713 51.1997   2
  -7  -4  -4-10.4414 66.4764   2
  -7  -4  -4-10.8915 59.4055   3
  -7   4   4 79.2232 32.5842   3
  -7  -4  -3 12100.3 424.675   3
  -7  -4  -3 12189.7 440.376   2
  -7   4   3 12346.3 411.237   2
  -7   4   3 12395.8 380.661   3
  -7   4   2 115.975 55.2828   2
  -7  -4  -2 5.56672 48.6415   3
  -7   4   2 65.2756 38.8227   3
  -7  -4  -2 48.1983 67.8489   2
  -7  -4  -1 2201.84 134.455   3
  -7   4   1 2355.61 123.580   3
  -7   4   1 2253.08 139.012   2
  -7   4   0 92.8063 56.5576   2
  -7  -4   0 77.8080 50.0184   3
  -7  -4   1 2386.96 134.588   3
  -7  -4   1 2517.98 106.757   1
  -7   4  -1 2209.95 139.974   2
  -7   4  -2 55.4879 59.7138   2
  -7  -4   2 129.795 53.7988   3
  -7  -4   2 50.8774 32.4171   1
  -7  -4   3 12370.4 399.312   3
  -7  -4   3 12169.1 382.555   1
  -7   4  -3 12122.4 423.994   2
  -7   4  -4 20.0180 58.1019   2
  -7   4  -5 4326.52 216.787   2
  -7  -4   6 3875.14 180.327   1
  -7   4  -6 3608.34 200.463   2
  -7  -4   7 4402.48 200.441   1
  -7   4  -7 3934.96 215.557   2
  -7  -4   8 3715.61 190.369   1
  -7  -4   8 3930.54 161.536   3
  -7   4  -8 3808.59 211.340   2
  -7  -4   9 1581.62 94.4203   3
  -7  -4   9 1607.79 126.341   1
  -7   4  -9 1802.93 144.543   2
  -7  -4  10 533.118 86.6770   1
  -7   4 -10 421.713 90.5393   2
  -7  -4  11 3504.22 200.187   1
  -7   4 -11 3245.02 205.916   2
  -7  -4  12 656.268 99.9788   1
  -7   4 -12 730.905 114.396   2
  -7  -4  13 2877.01 186.047   1
  -7   4 -13 2760.84 197.730   2
  -7   4 -14 290.221 96.8187   2
  -7  -4  14 174.696 82.1858   1
  -7   4 -15 785.473 118.033   2
  -7  -4  15 1077.54 128.065   1
  -7   4 -16 265.326 94.2284   2
  -7  -4  16 182.428 78.3983   1
  -7   4 -17 1611.69 160.747   2
  -7  -4  17 1287.45 150.085   1
  -7  -4  18 4334.05 267.605   1
  -7   4 -18 4367.76 269.840   2
  -7  -4  19 1825.35 178.059   1
  -7  -5 -21 129.732 89.3373   2
  -7  -5 -20 346.792 98.1640   2
  -7  -5 -19 537.001 98.4972   2
  -7  -5 -18 972.770 127.696   2
  -7  -5 -17 590.125 110.915   2
  -7  -5 -17 572.342 116.089   3
  -7  -5 -16 52.6974 79.5360   2
  -7  -5 -16 1.65356 84.4704   3
  -7  -5 -15 870.479 119.319   2
  -7  -5 -15 801.595 117.390   3
  -7  -5 -14 535.986 103.619   2
  -7  -5 -14 784.730 120.740   3
  -7  -5 -13 2634.27 189.956   3
  -7  -5 -13 2763.78 184.441   2
  -7  -5 -12 514.183 96.6007   2
  -7  -5 -12 406.312 91.7964   3
  -7  -5 -11 705.349 103.754   2
  -7  -5 -11 638.008 99.4704   3
  -7  -5 -10 733.454 102.450   2
  -7  -5 -10 707.374 106.388   3
  -7  -5  -9 321.254 83.6917   2
  -7  -5  -9 297.214 80.8323   3
  -7  -5  -8 2448.63 166.169   3
  -7  -5  -8 2239.13 162.420   2
  -7  -5  -7 407.533 91.5321   2
  -7  -5  -7 103.897 64.5089   3
  -7  -5  -6 302.539 79.8921   2
  -7  -5  -6 265.257 73.4462   3
  -7  -5  -5 321.649 86.8886   2
  -7  -5  -5 276.712 71.0498   3
  -7   5   5 341.503 58.9748   2
  -7  -5  -4 3128.05 179.046   3
  -7  -5  -4 3046.11 182.073   2
  -7   5   4 3096.94 158.909   2
  -7  -5  -3 5829.58 252.379   3
  -7  -5  -3 5576.59 260.110   2
  -7   5   3 5768.85 231.431   2
  -7   5   3 5620.47 212.214   3
  -7  -5  -2 1215.11 110.491   3
  -7   5   2 1258.63 98.5003   2
  -7   5   2 1165.10 85.2991   3
  -7  -5  -1 2740.95 155.224   3
  -7  -5  -1 2571.86 98.1858   1
  -7   5   1 2910.00 153.760   2
  -7   5   0 813.948 88.9356   2
  -7  -5   0 796.923 88.3208   3
  -7  -5   0 842.821 54.5595   1
  -7  -5   1 2701.33 154.260   3
  -7   5  -1 2778.32 159.707   2
  -7  -5   1 3200.27 128.494   1
  -7  -5   2 1288.58 103.492   3
  -7   5  -2 1144.88 105.753   2
  -7  -5   2 1430.29 84.4751   1
  -7  -5   3 5576.51 232.346   3
  -7   5  -3 5962.63 252.208   2
  -7  -5   3 5499.34 210.040   1
  -7  -5   4 2990.23 153.227   3
  -7   5  -4 3017.94 172.614   2
  -7  -5   5 303.826 55.8870   3
  -7  -5   5 298.426 56.2011   1
  -7   5  -5 469.468 87.4579   2
  -7  -5   6 238.492 50.5738   3
  -7  -5   6 195.992 55.1455   1
  -7   5  -6 196.596 77.3505   2
  -7  -5   7 315.461 56.9518   3
  -7  -5   7 393.229 69.5195   1
  -7   5  -7 237.530 76.9501   2
  -7   5  -8 2176.25 157.323   2
  -7  -5   8 1889.13 133.068   1
  -7  -5   9 333.911 77.0735   1
  -7   5  -9 272.819 81.8356   2
  -7  -5  10 619.178 87.8371   1
  -7   5 -10 571.591 96.6704   2
  -7  -5  11 764.675 105.255   1
  -7   5 -11 622.543 104.331   2
  -7  -5  12 474.372 87.4426   1
  -7   5 -12 329.797 93.9120   2
  -7  -5  13 3228.21 199.422   1
  -7   5 -13 2891.83 206.739   2
  -7  -5  14 593.850 103.296   1
  -7   5 -14 732.922 115.046   2
  -7  -5  15 935.773 119.479   1
  -7   5 -15 932.672 135.264   2
  -7  -5  16 136.097 87.6575   1
  -7   5 -16-111.499 96.3286   2
  -7  -5  17 573.248 114.302   1
  -7   5 -17 870.276 143.161   2
  -7  -5  18 754.517 127.481   1
  -7  -6 -20 210.735 86.5511   2
  -7  -6 -19 1233.10 142.427   2
  -7  -6 -18 65.7189 77.2760   2
  -7  -6 -17 1178.45 135.190   2
  -7  -6 -17 822.523 135.485   3
  -7  -6 -16 2395.83 193.137   3
  -7  -6 -16 2462.24 179.422   2
  -7  -6 -15 1650.89 150.911   2
  -7  -6 -15 1679.51 161.653   3
  -7  -6 -14 868.782 118.651   2
  -7  -6 -14 1002.14 131.324   3
  -7  -6 -13 2486.70 185.988   3
  -7  -6 -13 2407.57 176.158   2
  -7  -6 -12 1724.45 156.428   3
  -7  -6 -12 1876.61 150.072   2
  -7  -6 -11 1160.03 120.403   2
  -7  -6 -11 1073.06 125.009   3
  -7  -6 -10 308.415 89.5547   2
  -7  -6 -10 334.737 85.6477   3
  -7  -6  -9 344.966 83.6649   2
  -7  -6  -9 379.189 83.7186   3
  -7  -6  -8 422.619 88.7863   2
  -7  -6  -8 385.463 83.0057   3
  -7  -6  -7 592.278 94.0284   2
  -7  -6  -7 696.455 107.549   3
  -7  -6  -6 504.570 90.8312   3
  -7  -6  -6 510.182 93.6467   2
  -7  -6  -5 1605.63 136.753   3
  -7  -6  -5 1693.99 138.661   2
  -7   6   5 1783.36 112.925   2
  -7   6   4 314.825 61.2003   2
  -7  -6  -4 330.780 73.7418   3
  -7   6   3 795.722 79.0199   2
  -7  -6  -3 699.300 94.2786   3
  -7  -6  -2 1478.16 120.696   3
  -7   6   2 1648.86 112.504   2
  -7  -6  -1 9662.73 365.511   3
  -7   6   1 10295.0 352.117   2
  -7  -6  -1 9711.65 289.893   1
  -7  -6   0 57.9214 31.0076   1
  -7   6   0 70.2554 55.4894   2
  -7  -6   0-70.8564 58.9479   3
  -7  -6   1 9699.41 367.005   3
  -7   6  -1 9809.01 366.521   2
  -7  -6   1 10874.1 326.952   1
  -7  -6   2 1396.56 111.890   3
  -7   6  -2 1545.68 123.064   2
  -7  -6   2 1675.61 96.5064   1
  -7  -6   3 743.539 86.5454   3
  -7   6  -3 798.397 92.9885   2
  -7  -6   4 279.092 56.9637   3
  -7   6  -4 320.508 79.5377   2
  -7   6  -5 1803.20 140.033   2
  -7  -6   5 1781.72 120.401   3
  -7  -6   5 1828.90 116.198   1
  -7  -6   6 401.254 68.2083   3
  -7   6  -6 392.911 84.6713   2
  -7  -6   6 322.504 62.9653   1
  -7  -6   7 835.403 83.6712   3
  -7   6  -7 674.521 98.2452   2
  -7  -6   7 603.887 82.1761   1
  -7  -6   8 412.149 72.6257   1
  -7   6  -8 182.834 77.6555   2
  -7  -6   8 388.871 63.4098   3
  -7  -6   9 224.546 68.1030   1
  -7   6  -9 162.871 76.0352   2
  -7  -6   9 211.213 56.2776   3
  -7  -6  10 284.990 71.5545   1
  -7   6 -10 291.199 85.9566   2
  -7  -6  10 379.521 61.4861   3
  -7  -6  11 1099.58 117.507   1
  -7   6 -11 972.938 127.113   2
  -7   6 -12 1676.57 160.171   2
  -7  -6  12 1705.94 145.083   1
  -7  -6  13 2662.13 184.765   1
  -7   6 -13 2418.00 185.830   2
  -7  -6  14 806.348 112.216   1
  -7   6 -14 1000.75 137.181   2
  -7  -6  15 1541.33 150.499   1
  -7   6 -15 1543.36 163.166   2
  -7  -6  16 2459.52 196.196   1
  -7   6 -16 2625.83 208.257   2
  -7  -6  17 1019.15 134.816   1
  -7   6 -17 915.681 131.441   2
  -7  -6  18 44.6192 82.0416   1
  -7  -7 -18 207.046 81.4871   2
  -7  -7 -17 620.907 104.041   2
  -7  -7 -16 123.283 79.7661   2
  -7  -7 -16 213.686 96.4307   3
  -7  -7 -15 908.469 119.185   2
  -7  -7 -15 782.595 126.574   3
  -7  -7 -14 75.1307 67.3536   2
  -7  -7 -14 48.2762 64.6606   3
  -7  -7 -13 529.788 97.7924   2
  -7  -7 -13 732.660 121.629   3
  -7  -7 -12 1365.36 133.617   2
  -7  -7 -12 1336.98 140.773   3
  -7  -7 -11 773.504 110.622   2
  -7  -7 -11 920.601 122.781   3
  -7  -7 -10 1016.92 116.901   2
  -7  -7 -10 1354.34 141.627   3
  -7  -7  -9 230.126 85.2069   3
  -7  -7  -9 239.194 81.4735   2
  -7  -7  -8 2260.64 172.664   3
  -7  -7  -8 2727.59 178.360   2
  -7  -7  -7-8.05667 59.4833   3
  -7  -7  -7 7.69476 64.9008   2
  -7  -7  -6 451.967 90.5476   3
  -7  -7  -5 374.026 79.4784   3
  -7   7   5 477.512 63.5481   2
  -7   7   4 529.329 70.7025   2
  -7  -7  -4 711.519 98.4050   3
  -7  -7  -3 2336.49 161.069   3
  -7   7   3 2485.01 135.810   2
  -7   7   2 216.109 56.4429   2
  -7  -7  -2 178.118 67.9983   3
  -7   7   1 107.237 55.8824   2
  -7  -7  -1 26.8889 54.9654   3
  -7  -7   0 1820.98 93.8246   1
  -7  -7   0 1845.22 135.050   3
  -7   7   0 1830.89 122.691   2
  -7  -7   1 91.1680 62.8372   3
  -7   7  -1 87.0471 56.5895   2
  -7  -7   1 47.6223 34.0696   1
  -7  -7   2 129.917 59.0986   3
  -7   7  -2 193.587 62.7135   2
  -7   7  -3 2435.68 155.210   2
  -7  -7   3 2587.28 155.420   3
  -7  -7   4 490.636 79.9861   3
  -7   7  -4 538.129 86.1533   2
  -7  -7   4 457.099 66.1296   1
  -7  -7   5 400.112 70.7470   3
  -7   7  -5 491.140 85.1601   2
  -7  -7   5 409.774 67.2181   1
  -7  -7   6 526.261 77.0330   3
  -7   7  -6 620.085 91.0230   2
  -7  -7   6 435.886 73.1795   1
  -7  -7   7-25.7874 49.3271   3
  -7   7  -7 126.126 78.0884   2
  -7  -7   7 65.1455 54.9146   1
  -7  -7   8 2779.76 164.185   1
  -7  -7   8 2557.37 151.986   3
  -7   7  -8 2428.15 174.342   2
  -7   7  -9 310.289 91.1413   2
  -7  -7   9 285.561 70.1161   1
  -7  -7   9 267.049 60.9927   3
  -7   7 -10 1199.05 131.745   2
  -7  -7  10 892.814 109.654   1
  -7  -7  10 1133.70 99.1231   3
  -7   7 -11 615.813 101.136   2
  -7  -7  11 717.810 103.040   1
  -7  -7  12 1252.05 127.562   1
  -7   7 -12 1136.81 132.973   2
  -7  -7  13 511.513 95.6726   1
  -7   7 -13 577.164 107.011   2
  -7  -7  14 248.268 89.6150   1
  -7   7 -14 83.7169 77.7716   2
  -7  -7  15 1064.75 135.646   1
  -7   7 -15 837.783 122.884   2
  -7  -7  16 171.644 97.3140   1
  -7   7 -16 115.861 91.1690   2
  -7  -7  17 298.532 101.886   1
  -7  -8 -17 1289.81 137.957   2
  -7  -8 -16 791.330 118.201   2
  -7  -8 -15 2265.77 195.808   3
  -7  -8 -15 2376.99 178.158   2
  -7  -8 -14 631.230 100.993   2
  -7  -8 -14 544.073 110.083   3
  -7  -8 -13 2822.02 209.194   3
  -7  -8 -13 2753.25 188.255   2
  -7  -8 -12 126.243 75.5486   3
  -7  -8 -12 128.528 76.5729   2
  -7  -8 -11 1117.36 133.273   3
  -7  -8 -11 1262.40 130.405   2
  -7  -8 -10 372.451 97.3646   3
  -7  -8 -10 251.363 77.5353   2
  -7  -8  -9 2324.66 181.717   3
  -7  -8  -8 6545.51 312.507   3
  -7  -8  -7 5296.82 270.108   3
  -7  -8  -6 1982.65 158.410   3
  -7  -8  -5 4397.16 238.366   3
  -7   8   4 684.721 71.4898   2
  -7  -8  -4 713.755 100.065   3
  -7  -8  -3 6731.59 304.764   3
  -7   8   3 7029.95 262.548   2
  -7  -8  -2 6559.65 291.579   3
  -7   8   2 6590.22 257.033   2
  -7  -8  -1 1265.55 123.558   3
  -7   8   1 1335.65 107.490   2
  -7  -8   0 143.722 64.2063   3
  -7   8   0 273.288 64.1445   2
  -7  -8   1 1221.02 116.184   3
  -7   8  -1 1166.57 102.799   2
  -7   8  -2 6260.13 267.015   2
  -7  -8   2 6278.68 277.174   3
  -7  -8   3 7161.45 269.089   1
  -7   8  -3 7074.10 293.489   2
  -7  -8   3 6985.05 297.232   3
  -7  -8   4 683.863 91.2117   3
  -7  -8   4 810.753 83.9499   1
  -7   8  -4 866.410 101.026   2
  -7  -8   5 4454.32 207.391   1
  -7   8  -5 4448.74 229.830   2
  -7  -8   5 4535.68 222.074   3
  -7  -8   6 2013.95 135.277   1
  -7  -8   6 2098.85 143.361   3
  -7   8  -6 1763.77 148.627   2
  -7  -8   7 5728.83 253.791   1
  -7  -8   7 5558.81 250.781   3
  -7   8  -7 5239.85 266.439   2
  -7  -8   8 6631.51 287.225   1
  -7  -8   8 6452.18 278.046   3
  -7   8  -8 6597.12 304.846   2
  -7  -8   9 2634.33 168.530   1
  -7  -8   9 2361.98 154.892   3
  -7   8  -9 2524.63 184.350   2
  -7   8 -10 291.933 95.2429   2
  -7  -8  10 195.806 68.0387   1
  -7  -8  10 238.992 60.4494   3
  -7   8 -11 1028.53 126.987   2
  -7  -8  11 1110.82 123.346   1
  -7   8 -12 148.150 74.2121   2
  -7  -8  12 100.296 73.8152   1
  -7   8 -13 3065.71 215.691   2
  -7  -8  13 2782.34 197.556   1
  -7  -8  14 619.870 111.666   1
  -7   8 -14 761.677 122.301   2
  -7  -8  15 2118.42 178.423   1
  -7  -8  16 899.934 132.796   1
  -7  -9 -15 385.643 91.8678   2
  -7  -9 -14 338.245 87.2752   2
  -7  -9 -13 48.6630 83.9807   3
  -7  -9 -12 56.8553 70.5144   3
  -7  -9 -11 1138.08 137.146   3
  -7  -9 -10 609.715 110.859   3
  -7  -9  -9 407.763 95.0820   3
  -7  -9  -8 470.519 102.785   3
  -7  -9  -7 129.590 72.1010   3
  -7  -9  -6 1154.83 135.709   3
  -7  -9  -5 406.646 92.1181   3
  -7  -9  -4 1052.32 121.058   3
  -7  -9  -3 1710.03 146.780   3
  -7   9   2 145.884 55.4983   2
  -7  -9  -2 193.540 73.0152   3
  -7  -9  -1 195.631 81.7230   3
  -7   9   1 81.1512 54.2539   2
  -7  -9   0 104.415 65.7073   3
  -7   9   0 122.652 49.9656   2
  -7  -9   1 78.6978 64.7172   3
  -7   9  -1 146.439 61.0508   2
  -7  -9   2 30.6620 66.0068   3
  -7   9  -2 150.179 59.9819   2
  -7  -9   2 220.602 55.7067   1
  -7  -9   3 1778.44 118.961   1
  -7   9  -3 1940.46 139.586   2
  -7  -9   3 1866.92 146.784   3
  -7  -9   4 719.979 98.0664   3
  -7   9  -4 842.206 102.473   2
  -7  -9   4 953.653 93.2492   1
  -7  -9   5 668.707 92.4346   3
  -7  -9   5 550.583 78.5342   1
  -7   9  -5 849.859 105.577   2
  -7  -9   6 1479.71 121.430   1
  -7   9  -6 1134.58 121.239   2
  -7  -9   6 1377.05 124.856   3
  -7  -9   7 161.374 59.0737   1
  -7   9  -7 159.251 64.7642   2
  -7  -9   7 170.904 69.0949   3
  -7  -9   8 349.646 78.0066   1
  -7   9  -8 347.245 88.5518   2
  -7  -9   8 337.036 76.2257   3
  -7  -9   9 471.531 84.1159   1
  -7   9  -9 459.447 98.7889   2
  -7  -9   9 473.731 82.2115   3
  -7   9 -10 797.221 115.425   2
  -7  -9  10 668.401 92.0019   3
  -7  -9  10 645.769 106.631   1
  -7   9 -11 1116.08 132.176   2
  -7  -9  11 1043.97 122.153   1
  -7   9 -12 86.4829 78.5319   2
  -7  -9  12 83.0863 69.7332   1
  -7  -9  13 136.675 82.8552   1
  -7  -9  14 324.862 96.9525   1
  -7  -9  15 256.452 92.9028   1
  -7  -9  16 852.322 127.296   1
  -7 -10 -12 961.861 139.045   3
  -7 -10 -11 2226.93 191.440   3
  -7 -10 -10 679.230 127.401   3
  -7 -10  -9 258.252 96.4299   3
  -7 -10  -8 558.368 101.939   3
  -7 -10  -7 152.437 80.1808   3
  -7 -10  -6 1572.40 158.203   3
  -7 -10  -5 276.983 85.9219   3
  -7 -10  -4 816.080 117.097   3
  -7 -10  -3 588.388 107.862   3
  -7 -10  -2 633.654 99.9236   3
  -7 -10  -1 927.729 115.939   3
  -7 -10   0 23.3850 67.0307   3
  -7  10   0 60.3085 52.2465   2
  -7 -10   1 1003.25 119.473   3
  -7  10  -1 854.298 92.2957   2
  -7 -10   2 706.764 105.161   3
  -7  10  -2 531.939 79.7523   2
  -7 -10   3 257.469 75.8595   3
  -7  10  -3 359.692 77.1127   2
  -7 -10   4 495.548 90.2293   3
  -7  10  -4 607.525 94.3322   2
  -7 -10   4 671.825 86.2923   1
  -7 -10   5 339.109 87.8632   3
  -7  10  -5 142.947 70.2248   2
  -7 -10   5 325.741 74.8142   1
  -7 -10   6 1468.63 123.844   1
  -7  10  -6 1420.37 130.500   2
  -7 -10   6 1376.61 133.617   3
  -7 -10   7 242.553 75.1953   1
  -7  10  -7 227.594 80.9996   2
  -7 -10   7 152.125 73.5963   3
  -7 -10   8 724.548 97.7797   1
  -7  10  -8 587.940 101.416   2
  -7 -10   8 610.495 97.1136   3
  -7 -10   9 214.797 83.3546   1
  -7  10  -9 23.3190 74.3491   2
  -7 -10   9 116.163 64.1787   3
  -7 -10  10 532.507 94.8080   1
  -7  10 -10 292.857 86.5235   2
  -7 -10  10 308.834 80.8892   3
  -7 -10  11 2309.46 177.871   1
  -7  10 -11 2252.81 188.387   2
  -7 -10  12 1228.69 137.460   1
  -7 -10  13 663.301 119.449   1
  -7 -10  14 168.225 91.6795   1
  -7 -10  15 405.855 107.787   1
  -7 -11  -9 1279.19 155.744   3
  -7 -11  -8 4183.99 260.840   3
  -7 -11  -7 2142.15 179.857   3
  -7 -11  -6 128.602 79.8248   3
  -7 -11  -5 1048.56 134.910   3
  -7 -11  -4 549.885 104.667   3
  -7 -11  -3 3672.38 232.323   3
  -7 -11  -2 1417.22 143.052   3
  -7 -11  -1 378.214 86.4409   3
  -7 -11   0 301.003 91.5704   3
  -7 -11   1 415.641 100.236   3
  -7  11  -2 1548.13 127.296   2
  -7 -11   2 1618.63 150.097   3
  -7  11  -3 4211.03 217.724   2
  -7 -11   3 3983.70 233.174   3
  -7 -11   4 801.308 117.317   3
  -7  11  -4 827.133 105.510   2
  -7  11  -5 1344.43 128.858   2
  -7 -11   5 1003.36 123.381   3
  -7  11  -6 111.599 72.9982   2
  -7 -11   6-52.1429 60.6919   1
  -7 -11   6 48.6481 65.6724   3
  -7 -11   7 2116.86 157.691   1
  -7 -11   7 1923.05 162.900   3
  -7  11  -7 2020.08 164.265   2
  -7 -11   8 4222.33 233.234   1
  -7 -11   8 3942.21 233.207   3
  -7  11  -8 3907.21 233.797   2
  -7 -11   9 990.809 123.362   1
  -7  11  -9 1000.89 129.785   2
  -7 -11   9 1207.20 129.646   3
  -7 -11  10 2710.98 194.372   1
  -7 -11  10 2952.38 197.048   3
  -7  11 -10 3048.95 208.395   2
  -7 -11  11 325.949 91.8222   1
  -7 -11  12 1029.76 134.174   1
  -7 -11  13 1924.03 177.262   1
  -7 -12  -7 364.914 105.222   3
  -7 -12  -6 417.815 117.660   3
  -7 -12  -5 192.075 87.0209   3
  -7 -12  -4 99.5283 85.8139   3
  -7 -12  -3 537.352 110.947   3
  -7 -12  -2 613.645 113.449   3
  -7 -12  -1 150.675 86.6500   3
  -7 -12   0 38.0493 75.9578   3
  -7 -12   1 281.090 92.8945   3
  -7 -12   2 507.232 98.6030   3
  -7 -12   3 436.071 93.4960   3
  -7 -12   4-43.8871 76.6046   3
  -7  12  -5 531.362 94.8200   2
  -7 -12   5 245.044 87.2705   3
  -7  12  -6 582.248 104.314   2
  -7 -12   6 549.611 100.967   3
  -7  12  -7 341.046 90.6300   2
  -7 -12   7 402.992 94.1405   3
  -7  12  -8 282.928 90.5986   2
  -7 -12   8 222.323 86.3056   3
  -7  12  -9 1135.63 137.027   2
  -7 -12   9 1042.65 123.497   1
  -7 -12   9 869.305 119.276   3
  -7 -12  10 273.052 87.5180   1
  -7  12 -10 434.816 101.795   2
  -7 -12  10 345.146 94.1314   3
  -7 -12  11 741.817 117.032   1
  -7 -12  12 2930.59 214.958   1
  -7 -13  -2 294.189 107.004   3
  -7 -13  -1 387.279 97.3329   3
  -7 -13   0-13.9068 73.7028   3
  -7 -13   1 407.052 101.779   3
  -7 -13   2-1.05758 83.7667   3
  -7 -13   3 576.921 113.262   3
  -7 -13   4 342.455 98.8064   3
  -7 -13   5 74.9334 78.3693   3
  -7 -13   6 604.341 112.692   3
  -7 -13   7 185.264 86.9157   3
  -7  13  -8 12.9432 72.1462   2
  -7 -13   8 199.902 99.0959   3
  -7  13  -9 114.310 78.1460   2
  -7 -13   9 179.144 86.7862   3
  -7  13 -10 698.857 118.276   2
  -7 -13  10 683.665 116.320   3
  -8   0   0 347.180 80.5637   2
   8   0   0 377.589 47.7984   1
   8   0   1 3799.99 145.795   1
   8   0  -1 3890.68 157.734   1
  -8   0   1 3892.54 204.376   2
  -8   0  -1 3632.12 201.995   2
   8   0   2 3350.93 123.726   1
   8   0  -2 3185.92 146.712   1
  -8   0   2 3132.43 186.097   2
  -8   0  -2 3201.50 188.449   2
   8   0   3 1512.04 68.2740   1
   8   0  -3 1533.93 100.547   1
  -8   0   3 1612.65 93.9593   3
  -8   0  -3 1998.97 148.677   2
   8   0   4 2142.48 77.9461   1
  -8   0   4 2456.26 112.116   3
  -8   0  -4 2384.16 160.807   2
  -8   0  -5 91.3670 65.8662   2
  -8   0   5-3.02259 25.1483   3
  -8   0   6 12373.5 357.074   3
  -8   0  -6 11647.5 446.832   2
  -8   0  -7 2708.10 179.557   2
  -8   0  -8 164.576 80.7428   2
  -8   0  -9 3313.99 204.954   2
  -8   0 -10 1188.82 128.266   2
  -8   0 -11 770.767 112.538   2
  -8   0 -12 16831.8 598.549   2
  -8   0 -13 34.4423 75.7567   2
  -8   0 -14 37.1224 82.4322   2
  -8   0 -15-20.4106 81.9632   2
  -8   0 -16 4011.59 248.448   2
  -8   0 -17 4392.31 269.357   2
  -8   0 -18 1322.93 158.100   2
  -8  -1 -18 225.991 105.887   2
  -8  -1 -17 536.323 118.255   2
  -8  -1 -16 238.576 86.1237   2
  -8  -1 -15 756.290 125.890   2
  -8  -1 -14 136.811 85.4612   2
  -8  -1 -13 1638.58 154.765   2
  -8  -1 -12 529.890 97.6669   2
  -8  -1 -11 308.181 92.1459   2
  -8  -1 -10 652.689 108.395   2
  -8  -1  -9 140.401 76.3167   2
  -8  -1  -8 1629.04 142.172   2
  -8  -1  -7 515.762 92.2725   2
  -8  -1  -6 7680.01 328.798   2
  -8   1   5 1375.49 73.7495   3
  -8  -1  -5 1350.26 127.691   2
  -8   1   4 5604.02 195.718   3
  -8  -1  -4 5465.47 260.485   2
   8  -1   4 5364.43 181.305   1
   8   1  -3 5046.15 198.198   1
  -8   1   3 5130.83 237.713   2
  -8  -1  -3 4929.57 243.832   2
   8  -1   3 5006.46 174.855   1
  -8  -1  -2 1086.34 116.432   2
   8   1  -2 1088.73 76.2227   1
   8  -1   2 917.472 64.8050   1
  -8   1   2 1035.05 107.567   2
   8   1  -1 2418.03 112.982   1
  -8   1   1 2289.63 152.912   2
  -8  -1  -1 2347.95 158.458   2
   8  -1   1 2071.26 106.721   1
  -8  -1   0 46.7080 73.7377   2
  -8   1   0 128.585 62.9408   2
   8   1   0 122.698 32.4276   1
   8  -1   0 144.421 40.7198   1
  -8  -1   0 107.862 49.6667   3
  -8  -1   1 2288.19 128.129   3
  -8  -1   1 2083.85 154.166   2
  -8   1  -1 2076.66 147.800   2
   8  -1  -1 2313.31 118.040   1
  -8   1  -2 1097.76 113.736   2
   8  -1  -2 1031.97 83.1525   1
  -8   1  -3 5057.79 245.396   2
  -8  -1   4 5805.81 208.669   3
  -8   1  -4 5247.17 257.646   2
  -8  -1   5 1422.16 83.0083   3
  -8   1  -5 1418.06 129.023   2
  -8  -1   6 7485.09 241.540   3
  -8   1  -6 7260.16 316.908   2
  -8   1  -7 583.964 96.3123   2
  -8   1  -8 1633.08 144.190   2
  -8   1  -9 37.9731 67.9119   2
  -8   1 -10 539.860 100.885   2
  -8   1 -11 468.613 98.4425   2
  -8   1 -12 315.809 86.8547   2
  -8   1 -13 1579.57 154.594   2
  -8   1 -14 64.0735 76.0255   2
  -8   1 -15 775.230 122.589   2
  -8   1 -16 273.239 100.557   2
  -8   1 -17 393.224 108.092   2
  -8  -2 -18 1223.02 147.260   2
  -8  -2 -17 927.611 137.490   2
  -8  -2 -16 604.370 111.957   2
  -8  -2 -15 79.5985 86.0557   2
  -8  -2 -14-111.519 85.5288   2
  -8  -2 -13 749.502 119.341   2
  -8  -2 -12 111.539 81.9356   2
  -8  -2 -11 1342.23 142.211   2
  -8  -2 -10 617.213 107.585   2
  -8  -2  -9 1042.27 120.739   2
  -8  -2  -8 472.225 99.2746   2
  -8  -2  -7 418.210 90.1695   2
  -8  -2  -6 261.393 82.0018   2
  -8  -2  -5 885.275 112.871   2
  -8   2   5 745.731 51.8103   3
  -8  -2  -4 130.424 77.0630   2
   8  -2   4 225.006 39.5988   1
  -8  -2  -3 1020.84 114.023   2
   8  -2   3 1277.94 81.1696   1
  -8   2   3 1290.16 114.443   2
  -8   2   2-10.7166 55.0201   2
  -8  -2  -2 61.1808 67.3415   2
  -8  -2  -2 46.6176 54.4328   3
   8  -2   2 35.3750 34.2563   1
  -8  -2  -1 4345.55 194.520   3
  -8  -2  -1 4039.58 215.060   2
  -8   2   1 4298.35 210.473   2
   8  -2   1 3736.32 165.387   1
  -8   2   0 490.736 84.6673   2
  -8  -2   0 604.080 72.3728   3
   8  -2   0 481.323 59.0452   1
  -8  -2   0 425.469 84.4889   2
  -8  -2   1 4350.40 190.235   3
  -8   2  -1 4248.10 217.852   2
  -8   2  -2-22.2485 66.1442   2
  -8  -2   2-10.2285 41.7836   3
  -8   2  -3 1203.51 120.693   2
  -8   2  -4 202.951 74.0774   2
  -8  -2   5 822.915 68.9341   3
  -8   2  -5 796.989 99.7230   2
  -8  -2   6 276.856 42.1620   3
  -8   2  -6 247.918 79.2894   2
  -8   2  -7 728.105 109.304   2
  -8   2  -8 206.986 81.4297   2
  -8   2  -9 1312.79 133.061   2
  -8  -2   9 1348.30 117.512   1
  -8   2 -10 559.827 99.6706   2
  -8  -2  10 456.954 76.3955   1
  -8   2 -11 1367.45 143.411   2
  -8  -2  11 1272.58 121.332   1
  -8   2 -12 201.486 79.3667   2
  -8  -2  12 92.8508 66.9767   1
  -8   2 -13 543.113 104.340   2
  -8  -2  13 624.832 106.142   1
  -8   2 -14 62.2974 87.4749   2
  -8  -2  14 59.9423 73.6659   1
  -8   2 -15 75.9171 84.5592   2
  -8  -2  15 19.9280 76.2118   1
  -8   2 -16 586.202 114.056   2
  -8  -2  16 640.481 113.479   1
  -8   2 -17 937.903 132.975   2
  -8  -2  17 760.788 124.287   1
  -8  -2  18 1038.28 143.714   1
  -8  -3 -18 1682.40 167.269   2
  -8  -3 -17 120.012 78.1880   2
  -8  -3 -16 691.842 118.757   2
  -8  -3 -15 354.096 101.080   2
  -8  -3 -14 2218.40 174.865   2
  -8  -3 -13 1274.02 144.675   2
  -8  -3 -12 3774.23 231.278   2
  -8  -3 -11 4671.28 254.184   2
  -8  -3 -10 1468.95 138.877   2
  -8  -3  -9 590.090 106.509   2
  -8  -3  -8 1097.60 127.859   2
  -8  -3  -7 2616.96 177.837   2
  -8  -3  -6 3577.47 208.978   2
  -8  -3  -5 308.077 83.0191   2
  -8  -3  -5 335.467 74.3949   3
  -8  -3  -4 4747.45 227.334   3
  -8   3   4 4881.07 222.926   2
  -8  -3  -4 4444.17 236.719   2
  -8   3   3 462.155 76.5395   2
  -8  -3  -3 568.257 98.3626   2
  -8  -3  -3 411.558 74.8592   3
  -8   3   2 68.2588 60.6511   2
  -8  -3  -2 195.793 62.5359   3
   8  -3   2 108.005 48.2797   1
  -8  -3  -2 150.835 77.8464   2
  -8   3   1 1162.63 108.113   2
  -8  -3  -1 1129.64 99.2956   3
  -8  -3  -1 964.792 108.547   2
  -8   3   0 503.807 81.6743   2
  -8  -3   0 507.084 71.4452   3
  -8   3  -1 1193.65 111.980   2
  -8  -3   1 1133.62 92.6106   3
  -8   3  -2 56.6272 62.0600   2
  -8  -3   2 89.7743 43.8496   3
  -8   3  -3 597.611 95.1094   2
  -8  -3   3 490.524 64.1575   3
  -8   3  -4 4592.19 232.177   2
  -8   3  -5 432.885 90.9055   2
  -8  -3   6 3730.80 184.090   1
  -8   3  -6 4261.80 223.685   2
  -8  -3   7 2685.18 152.695   1
  -8   3  -7 2343.64 167.504   2
  -8  -3   7 2507.26 120.724   3
  -8   3  -8 954.134 114.376   2
  -8  -3   8 1044.97 101.165   1
  -8   3  -9 440.404 100.497   2
  -8  -3   9 417.188 78.2146   1
  -8   3 -10 1596.62 151.611   2
  -8  -3  10 1729.72 134.337   1
  -8  -3  11 4823.44 246.797   1
  -8   3 -11 5447.51 278.564   2
  -8  -3  12 3457.53 207.614   1
  -8   3 -12 3764.52 234.163   2
  -8   3 -13 1489.89 150.995   2
  -8  -3  13 1512.26 140.915   1
  -8  -3  14 2021.51 165.624   1
  -8   3 -14 2195.32 181.323   2
  -8   3 -15 350.379 104.184   2
  -8  -3  15 488.854 104.449   1
  -8   3 -16 584.893 112.099   2
  -8  -3  16 595.288 113.882   1
  -8  -3  17 175.943 86.4995   1
  -8  -3  18 1849.60 179.352   1
  -8  -4 -18 718.976 123.751   2
  -8  -4 -17 710.956 122.527   2
  -8  -4 -16 971.221 132.521   2
  -8  -4 -15 2656.36 200.205   2
  -8  -4 -14 985.787 128.056   2
  -8  -4 -13 989.280 129.662   2
  -8  -4 -12 6058.33 300.741   2
  -8  -4 -11 2096.75 171.948   2
  -8  -4 -10 1186.09 136.692   2
  -8  -4 -10 1031.79 121.724   3
  -8  -4  -9 2629.73 180.528   3
  -8  -4  -9 2611.31 183.741   2
  -8  -4  -8 643.909 102.959   2
  -8  -4  -8 694.902 103.499   3
  -8  -4  -7 395.597 97.7970   2
  -8  -4  -7 364.349 75.4088   3
  -8  -4  -6 5893.00 267.609   3
  -8  -4  -6 5295.99 269.557   2
  -8  -4  -5 2490.44 163.027   3
  -8  -4  -5 2805.17 188.634   2
  -8  -4  -4 2818.75 172.374   3
  -8   4   4 3144.21 167.990   2
  -8  -4  -4 2650.85 183.505   2
  -8  -4  -3 5550.72 249.079   3
  -8  -4  -3 5330.10 264.867   2
  -8   4   3 5594.82 243.799   2
  -8   4   2 276.846 67.1583   2
  -8  -4  -2 357.771 71.4280   3
  -8  -4  -2 362.652 83.8392   2
  -8   4   1 645.058 87.8530   2
  -8  -4  -1 649.752 82.2175   3
  -8   4   0 172.658 64.9668   2
  -8  -4   0 142.542 58.6004   3
  -8   4  -1 667.802 94.4121   2
  -8  -4   1 865.057 87.6116   3
  -8   4  -2 243.525 76.6330   2
  -8  -4   2 433.341 66.8693   3
  -8  -4   3 5528.49 231.313   3
  -8  -4   3 5987.72 216.467   1
  -8   4  -3 5389.39 257.023   2
  -8  -4   4 2988.97 152.809   3
  -8   4  -4 3127.73 185.810   2
  -8  -4   5 2758.35 143.883   1
  -8   4  -5 2448.13 170.585   2
  -8  -4   5 2774.16 142.046   3
  -8  -4   6 5737.53 234.787   1
  -8   4  -6 5525.10 267.651   2
  -8   4  -7 420.380 92.7027   2
  -8  -4   7 548.670 75.9784   1
  -8   4  -8 666.219 101.591   2
  -8  -4   8 781.213 88.0188   1
  -8  -4   9 2660.74 165.615   1
  -8   4  -9 2523.57 181.728   2
  -8   4 -10 1207.67 140.344   2
  -8  -4  10 1165.41 115.962   1
  -8  -4  11 2041.01 157.546   1
  -8   4 -11 2172.20 176.931   2
  -8  -4  12 5666.35 279.043   1
  -8   4 -12 6006.77 306.905   2
  -8   4 -13 867.905 124.218   2
  -8  -4  13 829.442 115.339   1
  -8   4 -14 1176.00 140.598   2
  -8  -4  14 764.997 114.485   1
  -8  -4  15 2668.40 195.583   1
  -8   4 -15 2737.03 210.640   2
  -8   4 -16 604.293 120.582   2
  -8  -4  16 879.261 123.835   1
  -8  -4  17 233.850 89.9140   1
  -8  -5 -18 328.450 111.195   2
  -8  -5 -17 543.456 106.290   2
  -8  -5 -16 840.580 129.648   2
  -8  -5 -15 301.575 94.8413   2
  -8  -5 -15 464.228 110.738   3
  -8  -5 -14 2002.50 179.849   3
  -8  -5 -14 1995.87 165.344   2
  -8  -5 -13 752.868 111.703   2
  -8  -5 -13 654.200 108.523   3
  -8  -5 -12 793.326 113.877   2
  -8  -5 -12 923.288 124.562   3
  -8  -5 -11 2433.65 180.127   3
  -8  -5 -11 2698.66 189.261   2
  -8  -5 -10 451.868 102.432   2
  -8  -5 -10 270.020 91.5090   3
  -8  -5  -9 1011.13 120.160   2
  -8  -5  -9 901.604 116.593   3
  -8  -5  -8 1179.83 126.812   2
  -8  -5  -8 1169.42 126.984   3
  -8  -5  -7 2205.32 165.562   3
  -8  -5  -7 2059.54 161.921   2
  -8  -5  -6 2025.29 152.816   3
  -8  -5  -6 1972.05 156.552   2
  -8  -5  -5 275.571 78.8362   3
  -8   5   5 314.580 67.4501   2
  -8  -5  -5 312.596 88.8896   2
  -8  -5  -4 1901.80 142.688   3
  -8  -5  -4 1639.23 144.988   2
  -8   5   4 1813.82 125.258   2
  -8  -5  -3 1763.47 136.013   3
  -8   5   3 1606.97 122.908   2
  -8   5   2 403.841 71.6257   2
  -8  -5  -2 442.428 77.3121   3
  -8   5   1 569.112 81.8335   2
  -8  -5  -1 399.408 72.0988   3
  -8   5   0 136.942 67.7535   2
  -8  -5   0 63.5255 55.1413   3
  -8   5  -1 567.423 87.7847   2
  -8  -5   1 366.323 70.2830   3
  -8   5  -2 467.788 80.7401   2
  -8  -5   2 482.871 73.4757   3
  -8  -5   2 466.643 49.7326   1
  -8  -5   3 1414.94 111.833   3
  -8   5  -3 1811.87 137.746   2
  -8  -5   4 1876.66 123.724   3
  -8   5  -4 1843.14 141.930   2
  -8  -5   5 195.767 54.2546   3
  -8   5  -5 261.933 74.7185   2
  -8  -5   5 182.673 55.1143   1
  -8  -5   6 2000.15 126.799   1
  -8   5  -6 2008.09 157.900   2
  -8  -5   6 1821.33 117.708   3
  -8  -5   7 2182.77 140.072   1
  -8   5  -7 2187.91 168.106   2
  -8  -5   7 2296.46 129.402   3
  -8   5  -8 1097.64 123.975   2
  -8  -5   8 1280.72 107.281   1
  -8   5  -9 690.785 107.447   2
  -8  -5   9 923.165 100.452   1
  -8   5 -10 321.251 91.7508   2
  -8  -5  10 305.318 78.2770   1
  -8  -5  11 2535.97 172.274   1
  -8   5 -11 2355.05 189.180   2
  -8   5 -12 751.558 115.155   2
  -8  -5  12 884.082 107.568   1
  -8   5 -13 765.926 115.720   2
  -8  -5  13 840.382 116.666   1
  -8  -5  14 2185.15 173.143   1
  -8   5 -14 1939.88 186.612   2
  -8   5 -15 378.261 102.796   2
  -8  -5  15 376.558 95.2628   1
  -8  -5  16 719.092 124.087   1
  -8  -5  17 586.436 113.810   1
  -8  -6 -18 1575.34 167.009   2
  -8  -6 -17 1023.28 132.150   2
  -8  -6 -16 1284.62 148.404   2
  -8  -6 -15 287.239 93.6739   2
  -8  -6 -14 23.7931 70.6357   2
  -8  -6 -14 348.834 106.947   3
  -8  -6 -13-27.3766 73.5967   2
  -8  -6 -13-15.2819 65.7883   3
  -8  -6 -12 1720.37 166.284   3
  -8  -6 -12 1976.25 165.664   2
  -8  -6 -11 1820.87 164.720   3
  -8  -6 -11 1846.56 161.445   2
  -8  -6 -10 1242.67 136.376   2
  -8  -6 -10 1143.25 130.846   3
  -8  -6  -9 501.695 95.3075   2
  -8  -6  -9 353.667 89.8318   3
  -8  -6  -8 824.775 116.406   2
  -8  -6  -8 964.131 119.154   3
  -8  -6  -7 157.437 72.0031   3
  -8  -6  -7-23.1266 70.9172   2
  -8  -6  -6 307.900 85.2155   3
  -8  -6  -6 315.324 82.3231   2
  -8  -6  -5-16.6733 64.3224   3
  -8  -6  -5 96.7925 70.0545   2
  -8   6   5 24.9603 47.2307   2
  -8   6   4 830.610 91.2514   2
  -8  -6  -4 872.139 105.252   3
  -8   6   3 975.747 99.2323   2
  -8  -6  -3 865.195 100.177   3
  -8   6   2 296.937 67.7522   2
  -8  -6  -2 205.944 65.3986   3
  -8   6   1 138.149 63.2368   2
  -8  -6  -1 33.5806 60.0975   3
  -8   6   0 493.325 82.7207   2
  -8  -6   0 628.159 86.9268   3
  -8   6  -1 232.259 71.4687   2
  -8  -6   1 74.5048 55.2189   3
  -8  -6   2 391.975 75.8225   3
  -8   6  -2 210.697 67.8855   2
  -8  -6   3 913.573 92.9472   3
  -8   6  -3 828.768 100.037   2
  -8  -6   4 781.789 75.5961   1
  -8  -6   4 891.098 93.8549   3
  -8   6  -4 681.411 97.8351   2
  -8  -6   5-49.2292 43.0895   1
  -8  -6   5 92.5703 51.2061   3
  -8   6  -5 33.5220 65.6165   2
  -8  -6   6 389.380 69.2122   1
  -8  -6   6 222.354 59.2961   3
  -8   6  -6 308.806 85.8968   2
  -8  -6   7 149.921 56.6844   3
  -8  -6   7 70.4063 50.4563   1
  -8   6  -7 146.821 77.4474   2
  -8  -6   8 906.654 97.0405   1
  -8   6  -8 743.178 110.866   2
  -8  -6   8 950.949 89.8709   3
  -8  -6   9 358.378 74.9274   1
  -8   6  -9 452.725 93.3093   2
  -8  -6  10 1147.18 114.197   1
  -8   6 -10 1071.91 127.755   2
  -8   6 -11 1590.32 156.032   2
  -8  -6  11 1812.64 148.435   1
  -8  -6  12 2065.24 164.033   1
  -8   6 -12 1968.55 174.705   2
  -8  -6  13 125.712 76.5691   1
  -8   6 -13 18.3742 88.5016   2
  -8  -6  14 172.582 78.4148   1
  -8   6 -14 98.7460 79.0239   2
  -8   6 -15 268.226 101.111   2
  -8  -6  15 378.430 94.4100   1
  -8  -6  16 975.831 135.693   1
  -8  -6  17 1086.17 146.564   1
  -8  -7 -18 416.833 106.513   2
  -8  -7 -17 862.691 124.873   2
  -8  -7 -16 2510.36 196.459   2
  -8  -7 -15 337.723 104.956   2
  -8  -7 -14 567.518 111.804   2
  -8  -7 -13 54.5162 70.0691   2
  -8  -7 -13 169.584 81.7403   3
  -8  -7 -12 96.2795 74.5670   2
  -8  -7 -12 75.2492 88.8550   3
  -8  -7 -11 3995.94 245.979   3
  -8  -7 -11 3873.43 236.119   2
  -8  -7 -10 1144.40 140.324   3
  -8  -7 -10 1461.97 149.485   2
  -8  -7  -9 1390.19 142.107   3
  -8  -7  -9 1285.86 135.005   2
  -8  -7  -8 4236.16 244.012   3
  -8  -7  -8 4349.14 245.028   2
  -8  -7  -7 483.253 94.1156   3
  -8  -7  -6 117.591 75.7687   3
  -8  -7  -5 807.680 111.517   3
  -8   7   5 663.929 79.8483   2
  -8   7   4 360.082 66.9344   2
  -8  -7  -4 309.469 81.5712   3
  -8  -7  -3 1924.42 149.435   3
  -8   7   3 2029.91 132.482   2
  -8  -7  -2 2050.70 156.612   3
  -8   7   2 2323.03 144.433   2
  -8  -7  -1 2089.68 153.486   3
  -8   7   1 2181.44 144.872   2
  -8   7   0 817.039 100.180   2
  -8  -7   0 971.602 106.163   3
  -8  -7   1 2153.89 153.859   3
  -8   7  -1 2116.14 149.904   2
  -8  -7   2 2086.86 145.270   3
  -8   7  -2 1977.27 143.893   2
  -8   7  -3 1793.04 139.751   2
  -8  -7   3 1993.52 142.381   3
  -8  -7   4 304.875 71.6329   3
  -8   7  -4 310.120 83.8770   2
  -8  -7   5 605.590 82.5030   3
  -8  -7   5 786.966 81.6926   1
  -8   7  -5 671.320 93.7856   2
  -8  -7   6 251.174 64.4427   3
  -8  -7   6 246.470 59.9344   1
  -8   7  -6 279.822 78.3105   2
  -8  -7   7 587.390 80.8409   3
  -8  -7   7 501.174 78.6183   1
  -8   7  -7 494.319 98.6059   2
  -8  -7   8 4491.64 214.453   3
  -8   7  -8 4291.81 246.576   2
  -8  -7   8 4920.02 231.310   1
  -8  -7   9 1117.44 113.589   1
  -8   7  -9 1398.76 139.995   2
  -8  -7  10 1154.01 119.425   1
  -8   7 -10 1340.43 149.558   2
  -8  -7  11 3878.82 223.285   1
  -8   7 -11 4029.69 242.070   2
  -8  -7  12 199.191 78.6668   1
  -8   7 -12 177.913 80.7409   2
  -8  -7  13 165.583 82.6381   1
  -8   7 -13 219.202 99.0570   2
  -8  -7  14 749.938 117.283   1
  -8   7 -14 861.116 132.013   2
  -8  -7  15 248.790 86.5583   1
  -8  -7  16 2416.61 196.111   1
  -8  -8 -17 77.8054 78.1539   2
  -8  -8 -16-24.0421 83.0075   2
  -8  -8 -15 289.591 98.5275   2
  -8  -8 -14 211.039 93.0249   2
  -8  -8 -13 892.872 128.335   2
  -8  -8 -12 862.102 135.444   3
  -8  -8 -12 753.771 120.512   2
  -8  -8 -11 2840.25 213.116   3
  -8  -8 -11 2899.90 204.463   2
  -8  -8 -10 231.532 87.4680   3
  -8  -8 -10 41.6539 71.9301   2
  -8  -8  -9 2438.32 188.346   3
  -8  -8  -8 1442.67 144.225   3
  -8  -8  -7 249.805 92.3624   3
  -8  -8  -6 1635.58 152.481   3
  -8  -8  -5 197.410 80.9221   3
  -8  -8  -4 570.038 99.6885   3
  -8   8   3 152.658 52.7740   2
  -8  -8  -3 197.381 78.3228   3
  -8   8   2 272.632 62.6277   2
  -8  -8  -2 201.634 68.5978   3
  -8   8   1 942.546 94.9942   2
  -8  -8  -1 1000.40 112.540   3
  -8   8   0 318.145 69.7309   2
  -8  -8   0 348.723 83.2080   3
  -8  -8   1 1067.11 115.482   3
  -8   8  -1 942.261 102.063   2
  -8  -8   2 166.877 70.7009   3
  -8   8  -2 134.942 62.7857   2
  -8  -8   3 183.786 71.4630   3
  -8   8  -3 226.753 76.9293   2
  -8  -8   4 566.267 87.7066   3
  -8   8  -4 484.485 84.6089   2
  -8  -8   5 115.231 62.1691   3
  -8   8  -5 116.394 65.8492   2
  -8   8  -6 1864.45 153.879   2
  -8  -8   6 1823.17 137.621   3
  -8   8  -7 263.414 84.6222   2
  -8  -8   7 202.580 62.7635   1
  -8  -8   7 283.457 68.6259   3
  -8   8  -8 1362.88 138.016   2
  -8  -8   8 1362.69 119.564   1
  -8  -8   8 1512.27 124.582   3
  -8   8  -9 2108.19 180.890   2
  -8  -8   9 2221.97 159.397   1
  -8  -8  10 214.123 75.3611   1
  -8   8 -10 197.641 93.2376   2
  -8   8 -11 2796.06 208.876   2
  -8  -8  11 2486.07 180.458   1
  -8  -8  12 405.507 92.5576   1
  -8   8 -12 695.163 117.602   2
  -8  -8  13 881.843 122.111   1
  -8   8 -13 705.165 129.575   2
  -8  -8  14 118.222 78.2268   1
  -8  -8  15 85.3021 80.9650   1
  -8  -9 -15 448.360 99.9187   2
  -8  -9 -11 94.9243 71.1262   3
  -8  -9 -10 409.510 102.403   3
  -8  -9  -9 628.023 111.807   3
  -8  -9  -8 365.386 91.2548   3
  -8  -9  -7 216.387 84.9557   3
  -8  -9  -6 141.726 78.5042   3
  -8  -9  -5 1081.96 128.736   3
  -8  -9  -4 368.208 84.8114   3
  -8  -9  -3 1898.55 160.458   3
  -8  -9  -2 1128.95 125.553   3
  -8  -9  -1 1330.70 132.826   3
  -8   9   1 1436.56 114.643   2
  -8  -9   0 489.495 96.5595   3
  -8   9   0 268.417 67.0100   2
  -8   9  -1 1257.25 115.490   2
  -8  -9   1 1443.47 136.454   3
  -8  -9   2 1275.48 126.493   3
  -8   9  -2 1136.34 112.102   2
  -8   9  -3 1925.53 148.383   2
  -8  -9   3 2093.73 160.640   3
  -8  -9   4 429.682 84.8331   3
  -8   9  -4 685.939 98.4628   2
  -8  -9   5 1023.80 116.856   3
  -8   9  -5 1134.12 123.087   2
  -8  -9   6 168.742 69.1183   3
  -8   9  -6 153.236 76.0761   2
  -8   9  -7 345.400 87.5915   2
  -8  -9   7 280.058 75.1245   3
  -8   9  -8 474.148 97.5846   2
  -8  -9   8 605.612 91.8345   3
  -8   9  -9 518.025 105.235   2
  -8  -9   9 285.720 72.7236   1
  -8   9 -10 536.707 106.374   2
  -8  -9  10 368.632 87.4444   1
  -8   9 -11 89.4679 83.3232   2
  -8  -9  11 312.135 91.5663   1
  -8  -9  12 1248.23 135.251   1
  -8   9 -12 987.080 135.390   2
  -8  -9  13 1138.43 135.483   1
  -8  -9  14 1326.37 142.695   1
  -8  -9  15 594.447 115.052   1
  -8 -10  -9 315.047 100.052   3
  -8 -10  -8 583.368 112.230   3
  -8 -10  -7 656.382 111.431   3
  -8 -10  -6 443.960 103.556   3
  -8 -10  -5 2903.47 207.861   3
  -8 -10  -4 2835.68 209.866   3
  -8 -10  -3 3027.43 209.943   3
  -8 -10  -2 408.848 99.1066   3
  -8 -10  -1 2000.80 167.732   3
  -8 -10   0 111.971 78.5772   3
  -8  10  -1 1853.50 139.142   2
  -8 -10   1 1702.25 154.123   3
  -8 -10   2 283.940 90.1159   3
  -8  10  -2 293.992 73.1357   2
  -8  10  -3 3276.24 192.938   2
  -8 -10   3 3034.26 205.225   3
  -8  10  -4 3112.22 196.053   2
  -8 -10   4 3287.14 208.026   3
  -8  10  -5 2604.17 181.397   2
  -8 -10   5 2647.49 184.620   3
  -8  10  -6 447.556 88.6377   2
  -8 -10   6 361.998 86.6857   3
  -8  10  -7 561.114 98.5763   2
  -8 -10   7 317.384 77.3744   3
  -8  10  -8 588.912 109.448   2
  -8 -10   8 671.727 104.281   3
  -8  10  -9 422.830 101.249   2
  -8  10 -10 458.629 106.227   2
  -8  10 -11 612.757 114.815   2
  -8 -10  12 130.851 84.9253   1
  -8 -10  13 445.533 100.353   1
  -8 -10  14 613.436 114.115   1
  -8 -11  -6 1378.43 153.328   3
  -8 -11  -5 251.537 86.3172   3
  -8 -11  -4 752.161 120.984   3
  -8 -11  -3 4062.89 251.462   3
  -8 -11  -2 265.596 98.2469   3
  -8 -11  -1 555.961 108.803   3
  -8 -11   0 983.868 128.133   3
  -8 -11   1 663.788 105.536   3
  -8 -11   2 414.013 99.1514   3
  -8 -11   3 3733.37 233.081   3
  -8 -11   4 640.863 110.552   3
  -8  11  -4 908.216 109.208   2
  -8 -11   5 310.326 92.0632   3
  -8  11  -5 107.322 69.9560   2
  -8  11  -6 1461.27 141.404   2
  -8 -11   6 1593.87 152.223   3
  -8  11  -7 160.977 78.7957   2
  -8 -11   7 203.186 80.5231   3
  -8  11  -8 185.896 82.2203   2
  -8 -11   8 197.222 73.8212   3
  -8  11  -9 63.5482 77.6194   2
  -8  11 -10 1495.83 158.380   2
  -8 -12  -3 858.210 125.961   3
  -8 -12  -2 99.0919 79.2344   3
  -8 -12  -1 1831.18 174.537   3
  -8 -12   0 372.770 105.521   3
  -8 -12   1 2130.20 185.043   3
  -8 -12   2 134.835 82.8976   3
  -8 -12   3 669.684 119.347   3
  -8 -12   4 451.179 101.573   3
  -8 -12   5 411.886 97.7526   3
  -8 -12   6 1921.19 173.962   3
  -8  12  -7 719.974 114.815   2
  -8 -12   7 802.212 123.229   3
  -8  12  -8 1558.41 155.237   2
  -8  12  -9 716.573 121.914   2
  -9   0   0-87.7829 70.5544   2
  -9   0  -1 740.394 107.396   2
  -9   0   1 946.495 85.0441   3
  -9   0   1 877.034 107.965   2
  -9   0  -2 694.994 98.8055   2
  -9   0   2 697.744 73.1949   3
  -9   0   2 509.484 92.4573   2
  -9   0  -3 1303.08 129.484   2
  -9   0  -4 317.900 89.7913   2
  -9   0  -5 5869.67 286.865   2
  -9   0  -6 645.456 106.711   2
  -9   0  -7 652.225 103.889   2
  -9   0  -8 1680.54 154.327   2
  -9   0  -9 1952.66 164.103   2
  -9   0 -10 2389.92 187.993   2
  -9   0 -11 137.448 90.0718   2
  -9   0 -12 255.323 103.431   2
  -9   0 -13 272.226 104.128   2
  -9   0 -14 369.198 105.027   2
  -9   0 -15 1885.84 175.883   2
  -9  -1 -15 810.463 130.398   2
  -9  -1 -14 520.971 119.170   2
  -9  -1 -13 3220.66 225.533   2
  -9  -1 -12 174.133 82.0792   2
  -9  -1 -11 843.800 123.257   2
  -9  -1 -10 292.876 98.1895   2
  -9  -1  -9 262.188 91.2250   2
  -9  -1  -8 501.913 102.423   2
  -9  -1  -7 2292.08 173.188   2
  -9  -1  -6 259.829 96.5062   2
  -9  -1  -5 598.702 104.533   2
  -9  -1  -4 889.664 116.589   2
  -9  -1  -3 849.783 114.071   2
  -9  -1  -2 122.337 71.6574   2
  -9   1   2 71.3621 72.0684   2
  -9   1   1 521.286 94.2492   2
  -9  -1  -1 395.644 91.2580   2
  -9  -1  -1 478.857 77.2368   3
  -9   1   0 577.339 95.3534   2
  -9  -1   0 699.368 77.3554   3
  -9  -1   0 720.369 100.153   2
  -9   1  -1 428.346 84.7907   2
  -9  -1   1 458.257 68.0110   3
  -9  -1   1 566.799 102.034   2
  -9   1  -2-11.3957 72.1779   2
  -9  -1   2 160.661 48.8386   3
  -9   1  -3 757.164 105.750   2
  -9  -1   3 882.210 77.0821   3
  -9   1  -4 875.298 115.409   2
  -9   1  -5 500.117 98.9939   2
  -9   1  -6 268.456 79.0353   2
  -9   1  -7 2195.60 172.117   2
  -9   1  -8 497.129 104.300   2
  -9   1  -9 161.375 91.1074   2
  -9   1 -10 169.361 75.5064   2
  -9   1 -11 952.322 125.847   2
  -9   1 -12 161.823 74.1343   2
  -9   1 -13 3435.15 229.136   2
  -9   1 -14 650.229 119.024   2
  -9   1 -15 610.145 122.422   2
  -9  -2 -15 432.519 115.740   2
  -9  -2 -14 1381.19 148.742   2
  -9  -2 -13 529.769 111.881   2
  -9  -2 -12 1605.51 159.727   2
  -9  -2 -11 2374.14 188.592   2
  -9  -2 -10 2376.62 187.231   2
  -9  -2  -9 435.281 98.9760   2
  -9  -2  -8 1521.46 143.705   2
  -9  -2  -7 1594.11 149.853   2
  -9  -2  -6-7.56635 77.8141   2
  -9  -2  -5 72.7951 73.1302   2
  -9  -2  -4 992.651 123.277   2
  -9  -2  -3 273.579 86.8831   2
  -9  -2  -3 183.111 63.6464   3
  -9   2   3 12.4245 66.0098   2
  -9  -2  -2 1091.88 125.956   2
  -9  -2  -2 1021.41 99.3462   3
  -9   2   2 1113.02 112.829   2
  -9  -2  -1 7678.03 299.449   3
  -9  -2  -1 7407.71 332.224   2
  -9   2   1 7520.20 322.225   2
  -9   2   0 114.260 75.5906   2
  -9  -2   0 28.1605 49.5981   3
  -9  -2   0 101.855 83.3576   2
  -9  -2   1 7575.31 285.109   3
  -9   2  -1 6959.37 313.637   2
  -9   2  -2 1001.64 116.278   2
  -9  -2   2 1277.67 100.654   3
  -9   2  -3 73.3083 70.6464   2
  -9  -2   3 192.787 48.6604   3
  -9  -2   4 1193.82 89.2982   3
  -9   2  -4 1070.20 125.678   2
  -9   2  -5-105.347 81.2582   2
  -9   2  -6-19.9501 74.1844   2
  -9   2  -7 1422.25 138.332   2
  -9   2  -8 1920.57 162.779   2
  -9   2  -9 670.614 107.006   2
  -9   2 -10 2246.12 180.728   2
  -9   2 -11 2433.27 191.497   2
  -9   2 -12 1509.34 160.450   2
  -9   2 -13 384.456 109.201   2
  -9   2 -14 1107.06 138.525   2
  -9  -3 -15 371.408 106.978   2
  -9  -3 -14 431.600 100.520   2
  -9  -3 -13 601.102 116.380   2
  -9  -3 -12 137.737 82.9509   2
  -9  -3 -11 984.610 132.850   2
  -9  -3 -10 1453.01 150.603   2
  -9  -3  -9 834.630 119.078   2
  -9  -3  -8 651.173 109.260   2
  -9  -3  -7 2137.85 160.355   3
  -9  -3  -7 1885.90 163.225   2
  -9  -3  -6 171.385 88.5886   2
  -9  -3  -6 361.901 91.1857   3
  -9  -3  -5 97.3641 80.3039   2
  -9  -3  -5 26.1982 58.8332   3
  -9  -3  -4 1128.11 132.718   2
  -9  -3  -4 991.600 107.690   3
  -9  -3  -3 1019.86 106.959   3
  -9   3   3 990.234 110.169   2
  -9  -3  -3 1077.12 128.178   2
  -9  -3  -2 2544.30 162.370   3
  -9  -3  -2 3043.31 202.802   2
  -9   3   2 2800.69 173.143   2
  -9  -3  -1 3478.18 188.716   3
  -9  -3  -1 3785.10 221.172   2
  -9   3   1 3671.99 204.851   2
  -9   3   0 142.907 75.6545   2
  -9  -3   0 128.264 52.9780   3
  -9  -3   1 3902.36 190.579   3
  -9   3  -1 3519.07 206.083   2
  -9  -3   2 2887.09 155.277   3
  -9   3  -2 2806.04 182.439   2
  -9  -3   3 1031.16 90.3223   3
  -9   3  -3 795.351 109.534   2
  -9  -3   4 1090.10 89.2520   3
  -9   3  -4 1196.37 128.178   2
  -9   3  -5-18.7603 74.7512   2
  -9   3  -6 382.620 96.1214   2
  -9   3  -7 2218.91 173.579   2
  -9   3  -8 408.707 96.5775   2
  -9   3  -9 947.907 126.835   2
  -9   3 -10 1478.75 150.483   2
  -9   3 -11 760.902 126.753   2
  -9   3 -12 446.172 117.020   2
  -9  -3  12 196.012 76.5438   1
  -9   3 -13 672.141 124.305   2
  -9  -3  13 591.797 105.643   1
  -9   3 -14 364.427 99.5904   2
  -9  -3  14 534.296 103.831   1
  -9  -3  15 795.901 120.672   1
  -9  -3  16 1293.55 146.583   1
  -9  -4 -15 1532.20 160.720   2
  -9  -4 -14 460.041 116.515   2
  -9  -4 -14 191.861 93.1627   3
  -9  -4 -13 1206.76 145.111   2
  -9  -4 -13 1220.19 147.584   3
  -9  -4 -12 266.050 91.6803   2
  -9  -4 -12 347.984 92.2660   3
  -9  -4 -11 305.987 97.1024   2
  -9  -4 -11 462.201 106.606   3
  -9  -4 -10 1022.25 131.649   2
  -9  -4 -10 1035.13 127.532   3
  -9  -4  -9 337.200 92.3975   2
  -9  -4  -9 529.335 98.9982   3
  -9  -4  -8 5969.49 288.677   3
  -9  -4  -8 5613.06 295.416   2
  -9  -4  -7 3342.87 203.101   3
  -9  -4  -7 2906.95 203.213   2
  -9  -4  -6 1277.16 136.367   2
  -9  -4  -6 1405.43 131.949   3
  -9  -4  -5 247.277 92.8075   2
  -9  -4  -5 294.734 81.8682   3
  -9  -4  -4 399.346 80.1682   3
  -9   4   4 482.933 81.0124   2
  -9  -4  -4 367.656 100.288   2
  -9  -4  -3 1069.96 112.815   3
  -9  -4  -3 1024.11 129.959   2
  -9   4   3 988.007 111.075   2
  -9   4   2 1369.49 122.755   2
  -9  -4  -2 1216.45 115.610   3
  -9   4   1 40.1502 66.8229   2
  -9  -4  -1 118.115 59.0089   3
  -9  -4   0 1754.15 132.037   3
  -9   4   0 1764.42 140.066   2
  -9   4  -1-12.7847 67.8311   2
  -9  -4   1 101.425 57.4806   3
  -9  -4   2 1290.68 106.641   3
  -9   4  -2 1378.55 128.760   2
  -9  -4   3 1126.23 100.555   3
  -9   4  -3 1054.81 122.044   2
  -9   4  -4 315.962 85.7734   2
  -9  -4   4 359.184 62.7883   3
  -9  -4   5 297.941 59.8126   3
  -9   4  -5 327.884 93.0461   2
  -9   4  -6 1580.49 144.963   2
  -9  -4   7 3069.12 169.480   1
  -9   4  -7 3139.01 203.261   2
  -9  -4   8 5345.18 244.179   1
  -9   4  -8 5235.26 278.958   2
  -9   4  -9 498.590 104.856   2
  -9  -4   9 360.000 74.8612   1
  -9   4 -10 959.495 130.586   2
  -9  -4  10 689.671 97.5424   1
  -9   4 -11 250.136 96.6794   2
  -9  -4  11 429.531 89.1965   1
  -9   4 -12 269.349 100.848   2
  -9  -4  12 215.742 79.5516   1
  -9   4 -13 1361.01 149.109   2
  -9  -4  13 1282.90 136.363   1
  -9  -4  14 66.5763 71.0993   1
  -9  -4  15 1349.00 146.431   1
  -9  -4  16 12.0524 72.2057   1
  -9  -5 -15 105.743 85.0299   2
  -9  -5 -14 458.258 104.950   2
  -9  -5 -13 888.770 127.189   2
  -9  -5 -13 1200.64 147.949   3
  -9  -5 -12 204.318 86.4065   2
  -9  -5 -12 62.8876 71.3555   3
  -9  -5 -11-93.8121 81.8361   2
  -9  -5 -11-43.5329 80.4832   3
  -9  -5 -10 437.982 98.0136   2
  -9  -5 -10 429.816 92.6115   3
  -9  -5  -9 1210.68 139.666   2
  -9  -5  -9 1171.32 132.864   3
  -9  -5  -8 407.014 96.5197   2
  -9  -5  -8 458.024 93.1479   3
  -9  -5  -7 373.666 103.470   2
  -9  -5  -7 263.743 78.4817   3
  -9  -5  -6 1908.47 156.984   3
  -9  -5  -6 2001.96 169.068   2
  -9  -5  -5 3268.31 200.968   3
  -9  -5  -5 3436.61 218.507   2
  -9  -5  -4 4069.22 224.237   3
  -9  -5  -4 4073.14 240.438   2
  -9   5   4 3928.52 205.195   2
  -9  -5  -3 4838.12 241.663   3
  -9   5   3 4610.42 228.456   2
  -9   5   2 469.561 85.8750   2
  -9  -5  -2 542.098 87.5575   3
  -9  -5  -1 1524.98 129.320   3
  -9   5   1 1497.90 128.584   2
  -9   5   0 674.292 97.0393   2
  -9  -5   0 681.213 87.6760   3
  -9  -5   1 1374.67 117.153   3
  -9   5  -1 1883.00 144.576   2
  -9   5  -2 534.733 93.0160   2
  -9  -5   2 606.140 86.0615   3
  -9  -5   3 4790.63 221.705   3
  -9   5  -3 4593.57 242.814   2
  -9  -5   4 4274.65 203.523   3
  -9   5  -4 4038.50 228.754   2
  -9   5  -5 3704.00 217.673   2
  -9  -5   5 3476.97 177.468   3
  -9   5  -6 1757.14 155.554   2
  -9   5  -7 267.301 85.2079   2
  -9   5  -8 601.222 115.738   2
  -9  -5   8 392.705 78.4975   1
  -9   5  -9 1193.36 134.004   2
  -9  -5   9 1123.68 110.183   1
  -9   5 -10 247.683 82.6248   2
  -9  -5  10 443.215 79.9068   1
  -9   5 -11-4.66153 74.4709   2
  -9  -5  11-47.7256 67.0684   1
  -9   5 -12 74.0919 75.0081   2
  -9  -5  12 100.168 71.4948   1
  -9   5 -13 999.905 137.226   2
  -9  -5  13 926.218 120.185   1
  -9  -5  14 298.052 91.9299   1
  -9  -5  15 9.16609 71.9784   1
  -9  -5  16 1816.04 170.776   1
  -9  -6 -14 598.529 121.467   2
  -9  -6 -13 266.135 97.0702   2
  -9  -6 -12 292.530 101.251   2
  -9  -6 -12 371.424 102.810   3
  -9  -6 -11 14.2054 80.3913   2
  -9  -6 -11 63.9358 86.4439   3
  -9  -6 -10 450.760 107.409   2
  -9  -6 -10 413.882 97.1791   3
  -9  -6  -9 78.4596 67.5464   3
  -9  -6  -9 252.801 80.9240   2
  -9  -6  -8 1584.61 150.192   3
  -9  -6  -8 1698.35 164.023   2
  -9  -6  -7 300.710 80.4914   3
  -9  -6  -7 282.066 89.4513   2
  -9  -6  -6 1014.85 123.506   3
  -9  -6  -6 837.770 127.978   2
  -9  -6  -5 35.9084 58.4133   3
  -9  -6  -4 1398.24 136.143   3
  -9   6   4 1289.66 115.506   2
  -9   6   3 21.2101 55.6696   2
  -9  -6  -3-9.49753 65.6166   3
  -9  -6  -2 3909.15 219.711   3
  -9   6   2 4241.14 214.502   2
  -9   6   1 330.810 76.2819   2
  -9  -6  -1 328.701 77.9415   3
  -9   6   0 204.325 72.2037   2
  -9  -6   0 149.189 58.1754   3
  -9   6  -1 316.816 76.8114   2
  -9  -6   1 323.687 70.4895   3
  -9  -6   2 4389.11 217.052   3
  -9   6  -2 3928.89 222.929   2
  -9  -6   3-6.18815 50.9888   3
  -9   6  -3 97.4959 62.0769   2
  -9   6  -4 1370.94 134.267   2
  -9  -6   4 1501.83 121.390   3
  -9  -6   5-12.1661 53.1239   3
  -9   6  -5 90.3349 69.4682   2
  -9   6  -6 791.589 110.205   2
  -9   6  -7 281.000 94.2411   2
  -9   6  -8 1707.38 155.799   2
  -9   6  -9 379.195 106.968   2
  -9   6 -10 792.017 128.977   2
  -9  -6  10 560.470 88.2532   1
  -9   6 -11-13.6987 81.8221   2
  -9  -6  11-45.3790 68.8890   1
  -9   6 -12 306.287 104.479   2
  -9  -6  12 327.301 86.5241   1
  -9  -6  13 245.472 85.8982   1
  -9  -6  14 411.824 97.3604   1
  -9  -6  15 261.681 96.8355   1
  -9  -6  16 1275.93 154.385   1
  -9  -7 -13 1370.67 152.712   2
  -9  -7 -12-27.6013 84.7104   2
  -9  -7 -11 569.141 104.864   3
  -9  -7 -11 596.393 110.827   2
  -9  -7 -10 4209.92 257.349   3
  -9  -7 -10 4309.96 259.721   2
  -9  -7  -9 187.408 83.5764   3
  -9  -7  -9 240.484 95.7038   2
  -9  -7  -8 3462.64 226.330   3
  -9  -7  -7 136.497 71.3735   3
  -9  -7  -6 993.789 126.197   3
  -9  -7  -5 62.2146 67.1059   3
  -9  -7  -4 1728.86 151.344   3
  -9   7   4 1960.01 135.801   2
  -9  -7  -3 1430.88 136.358   3
  -9   7   3 1460.59 119.097   2
  -9  -7  -2 1450.16 138.076   3
  -9   7   2 1575.94 128.535   2
  -9  -7  -1 4760.57 249.581   3
  -9   7   1 5017.72 243.802   2
  -9   7   0 452.296 90.4487   2
  -9  -7   0 566.626 97.4982   3
  -9  -7   1 5053.85 251.355   3
  -9   7  -1 5356.04 258.099   2
  -9  -7   2 1710.14 136.063   3
  -9   7  -2 1770.78 145.987   2
  -9   7  -3 1663.14 144.859   2
  -9  -7   3 1406.46 127.049   3
  -9   7  -4 1951.74 156.621   2
  -9  -7   4 2119.82 148.368   3
  -9  -7   5 291.536 74.2831   3
  -9   7  -5 10.1042 71.4735   2
  -9   7  -6 1102.08 128.344   2
  -9   7  -7 85.5597 72.2064   2
  -9   7  -8 3551.25 229.721   2
  -9   7  -9 180.949 85.9921   2
  -9   7 -10 4168.35 260.034   2
  -9   7 -11 483.709 105.147   2
  -9  -7  13 1280.28 139.806   1
  -9  -7  14 455.502 102.519   1
  -9  -7  15 80.8299 82.9773   1
  -9  -8 -13 367.064 96.7277   2
  -9  -8 -12 969.614 134.204   2
  -9  -8  -9 2176.55 185.473   3
  -9  -8  -8 2957.25 215.855   3
  -9  -8  -7 1564.84 154.903   3
  -9  -8  -6 37.2645 75.5519   3
  -9  -8  -5 1118.77 129.878   3
  -9  -8  -4 95.9077 82.9467   3
  -9  -8  -3 2120.70 169.379   3
  -9  -8  -2 4520.48 248.716   3
  -9   8   1 279.658 73.6131   2
  -9  -8  -1 257.747 82.4105   3
  -9   8   0 153.263 68.2267   2
  -9  -8   0 84.6465 70.6255   3
  -9   8  -1 366.287 81.5523   2
  -9  -8   1 464.258 89.1130   3
  -9   8  -2 4320.12 231.617   2
  -9  -8   2 4421.04 235.820   3
  -9   8  -3 2458.01 174.030   2
  -9  -8   3 2364.47 166.971   3
  -9  -8   4 13.4072 59.8160   3
  -9   8  -4 98.6063 73.3941   2
  -9  -8   5 1185.13 117.389   3
  -9   8  -5 965.630 120.795   2
  -9   8  -6-11.5857 70.7598   2
  -9   8  -7 1648.02 158.325   2
  -9   8  -8 3445.62 227.446   2
  -9   8  -9 2122.32 182.106   2
  -9   8 -10 437.171 102.744   2
  -9   8 -11 91.2558 84.6541   2
  -9  -9  -8 2641.24 212.093   3
  -9  -9  -7 506.328 107.228   3
  -9  -9  -6 262.496 97.5984   3
  -9  -9  -5 347.491 100.817   3
  -9  -9  -4 818.843 122.685   3
  -9  -9  -3 4127.91 246.239   3
  -9  -9  -2 195.469 72.6654   3
  -9  -9  -1 1259.60 134.750   3
  -9  -9   0 559.882 105.366   3
  -9  -9   1 1342.83 138.247   3
  -9   9  -1 1349.59 129.045   2
  -9  -9   2 280.784 81.4247   3
  -9   9  -2 657.801 99.2082   2
  -9   9  -3 4568.79 240.291   2
  -9  -9   3 4420.55 243.991   3
  -9  -9   4 756.775 111.817   3
  -9   9  -4 744.436 108.539   2
  -9  -9   5 485.419 95.1111   3
  -9   9  -5 322.411 88.7960   2
  -9   9  -6 127.467 82.1756   2
  -9   9  -7 468.992 100.356   2
  -9   9  -8 2506.54 191.127   2
  -9   9  -9 823.637 128.705   2
  -9   9 -10 1219.26 149.858   2
  -9 -10  -5 867.206 130.180   3
  -9 -10  -4 708.418 117.535   3
  -9 -10  -3 1848.28 175.126   3
  -9 -10  -2 477.469 106.778   3
  -9 -10  -1 809.386 123.300   3
  -9 -10   0 52.7061 76.1262   3
  -9 -10   1 355.284 93.9022   3
  -9 -10   2 146.810 75.2765   3
  -9  10  -3 2214.72 164.550   2
  -9 -10   3 1978.66 169.748   3
  -9 -10   4 603.088 104.366   3
  -9  10  -4 722.753 105.645   2
  -9 -10   5 848.275 112.453   3
  -9  10  -5 1124.47 129.469   2
  -9  10  -6 698.104 110.079   2
  -9  10  -7-23.5580 84.9045   2
  -9  10  -8 82.2930 76.7266   2
  -9  10  -9 234.998 91.5060   2
  -9 -11  -2 1489.86 161.182   3
  -9 -11  -1 778.489 127.520   3
  -9 -11   0 98.5235 88.6260   3
  -9 -11   1 1238.73 140.086   3
  -9 -11   2 1373.83 149.000   3
  -9 -11   3 1408.26 147.388   3
  -9 -11   4 1245.24 142.997   3
  -9 -11   5 327.824 95.1132   3
  -9  11  -6 1070.35 131.436   2
  -9  11  -7 2927.36 211.643   2
  -9  11  -8 1481.27 150.791   2
  -9 -12   4 415.272 105.779   3
 -10   0   0 128.159 55.1674   3
 -10   0   0-1.58729 73.8407   2
 -10   0  -1 585.723 105.210   2
 -10   0   1 944.878 88.3238   3
 -10   0   1 895.576 113.335   2
 -10   0  -2 163.771 74.8428   2
 -10   0  -3 32.2806 74.6744   2
 -10   0  -4 481.018 88.6534   2
 -10   0  -5 1286.16 139.667   2
 -10   0  -6 3367.19 222.811   2
 -10   0  -7 1011.53 131.033   2
 -10   0  -8 2310.36 189.645   2
 -10   0  -9 526.205 113.334   2
 -10   0 -10 442.639 113.330   2
 -10   0 -11 1923.02 184.380   2
 -10   0 -12 2060.64 191.195   2
 -10  -1 -12 1097.40 136.951   2
 -10  -1 -11 852.929 128.461   2
 -10  -1 -10 468.658 102.096   2
 -10  -1  -9 369.825 103.439   2
 -10  -1  -8 186.437 83.7907   2
 -10  -1  -7 1194.30 141.872   2
 -10  -1  -6 417.539 99.9679   2
 -10  -1  -5 23.2554 79.9499   2
 -10  -1  -4 690.889 119.014   2
 -10  -1  -3 755.769 116.788   2
 -10  -1  -2 593.816 107.224   2
 -10  -1  -2 809.484 99.8907   3
 -10   1   2 609.216 100.453   2
 -10  -1  -1 1405.43 117.270   3
 -10   1   1 1353.46 140.005   2
 -10  -1  -1 1600.47 156.006   2
 -10   1   0 1247.34 136.399   2
 -10  -1   0 1355.26 114.299   3
 -10  -1   0 1267.92 135.627   2
 -10   1  -1 1439.63 139.056   2
 -10  -1   1 1453.80 111.374   3
 -10   1  -2 519.987 102.465   2
 -10   1  -3 744.747 117.908   2
 -10   1  -4 537.705 108.600   2
 -10   1  -5 62.8674 77.7443   2
 -10   1  -6 354.079 89.1006   2
 -10   1  -7 1464.25 155.770   2
 -10   1  -8 401.252 106.019   2
 -10   1  -9 358.955 107.479   2
 -10   1 -10 693.842 120.258   2
 -10   1 -11 843.227 133.930   2
 -10  -2 -11 118.906 94.5943   2
 -10  -2 -10 1471.06 160.984   2
 -10  -2  -9 935.039 129.537   2
 -10  -2  -8 2087.68 181.591   2
 -10  -2  -7 516.254 101.909   2
 -10  -2  -6 1294.59 147.325   2
 -10  -2  -5 1215.40 141.114   2
 -10  -2  -5 991.024 114.806   3
[truncated: 18,557 more chars]
