# Supplementary material for: Na+[Me3NB12Cl11]−·SO2: a rare example of a sodium–SO2 complex
Source: Acta Crystallogr E Crystallogr Commun. 2019 Apr 9;75(Pt 5):607–10. doi: 10.1107/S2056989019004663 (PMC6505586; doi:10.1107/S2056989019004663)
Supplement: Supplementary file 2 [file e-75-00607-Isup2.hkl]

data_I                                                                          
_shelx_title ' acvmnaso2_a.res in P2(1)2(1)2(1)'                                
_shelx_refln_list_code          4                                               
_shelx_F_calc_maximum      349.75                                               
_exptl_crystal_F_000      1296.00                                               
_reflns_d_resolution_high  0.7828                                               
                                                                                
loop_                                                                           
 _space_group_symop_operation_xyz                                               
 'x, y, z'                                                                      
 '-x+1/2, -y, z+1/2'                                                            
 '-x, y+1/2, -z+1/2'                                                            
 'x+1/2, -y+1/2, -z'                                                            
                                                                                
_cell_length_a     9.1943                                                       
_cell_length_b    12.9081                                                       
_cell_length_c    19.4486                                                       
_cell_angle_alpha  90.000                                                       
_cell_angle_beta   90.000                                                       
_cell_angle_gamma  90.000                                                       
                                                                                
_shelx_F_squared_multiplier     1.000                                           
                                                                                
loop_                                                                           
 _refln_index_h                                                                 
 _refln_index_k                                                                 
 _refln_index_l                                                                 
 _refln_F_squared_calc                                                          
 _refln_F_squared_meas                                                          
 _refln_F_squared_sigma                                                         
 _refln_observed_status                                                         
   2   0   0        826.40        850.38        34.00 o                         
   4   0   0        809.04        867.49        51.29 o                         
   6   0   0        157.03        188.22        26.06 o                         
   8   0   0        324.59        324.27        36.01 o                         
  10   0   0         37.87         63.67        56.83 o                         
   2   1   0       1680.10       1700.18        38.14 o                         
   3   1   0       3426.31       3398.88        51.84 o                         
   4   1   0      14243.13      14526.25       209.68 o                         
   5   1   0        323.01        307.79        21.21 o                         
   6   1   0       7674.33       7348.49       259.92 o                         
   7   1   0         94.47         94.23        17.09 o                         
   8   1   0        108.76        102.98        17.90 o                         
   9   1   0        611.73        590.99        45.13 o                         
  10   1   0       1163.17       1138.81        64.47 o                         
  11   1   0        206.31        216.78        82.47 o                         
   0   2   0      18510.67      18366.52       489.98 o                         
   1   2   0        230.82        154.85        15.56 o                         
   2   2   0      17223.96      17512.71       213.50 o                         
   3   2   0       7989.27       7613.65       119.90 o                         
   4   2   0       2887.48       3311.49        56.52 o                         
   5   2   0       1791.80       1782.94        67.29 o                         
   6   2   0        550.32        527.15        33.57 o                         
   7   2   0        316.11        338.82        32.78 o                         
   8   2   0        411.22        448.00        31.83 o                         
   9   2   0          4.94         63.72        32.53 o                         
  10   2   0        213.18        151.77       104.63 o                         
  11   2   0        583.63        672.59       108.58 o                         
   1   3   0       3354.57       3400.90        68.77 o                         
   2   3   0      85363.26      84458.61      1114.22 o                         
   3   3   0      11433.55      12873.35       186.92 o                         
   4   3   0       2345.62       2360.36        45.64 o                         
   5   3   0        433.14        480.07        25.48 o                         
   6   3   0       1040.54       1064.78        35.92 o                         
   7   3   0        846.52        781.96        38.96 o                         
   8   3   0        400.79        442.98        47.11 o                         
   9   3   0         96.46        117.65        38.02 o                         
  10   3   0       2613.15       2721.54       116.51 o                         
  11   3   0          0.47          0.00        68.97 o                         
   0   4   0      41521.48      41998.15      1114.21 o                         
   1   4   0      38891.99      38603.57       627.18 o                         
   2   4   0       1844.56       1964.62        45.02 o                         
   3   4   0       6642.83       7267.53       104.99 o                         
   4   4   0        264.61        237.67        17.25 o                         
   5   4   0       1049.14       1048.71        44.03 o                         
   6   4   0       4632.28       4717.73        89.04 o                         
   7   4   0         95.50         74.33        32.82 o                         
   8   4   0        161.60        137.38        38.12 o                         
   9   4   0       1516.24       1540.94        84.17 o                         
  10   4   0         90.06         50.57        60.81 o                         
  11   4   0         17.63         54.82        68.31 o                         
   2   5   0       2676.08       2504.71        76.35 o                         
   3   5   0         30.56          3.68        15.96 o                         
   4   5   0       3552.43       3473.56        94.63 o                         
   5   5   0       1896.57       1848.86        62.80 o                         
   6   5   0        474.58        448.12        31.17 o                         
   7   5   0        705.30        724.59        36.05 o                         
   8   5   0         40.61         84.51        37.47 o                         
   9   5   0        623.77        594.05        56.99 o                         
  10   5   0         70.58        128.02        60.39 o                         
  11   5   0         85.97         13.52        65.34 o                         
   0   6   0      23267.79      24595.27       690.61 o                         
   1   6   0       3374.90       3515.39        84.33 o                         
   2   6   0        391.33        354.50        29.34 o                         
   3   6   0       1693.72       1671.61        77.44 o                         
   4   6   0      11696.84      11438.44       315.63 o                         
   5   6   0        417.88        380.90        59.90 o                         
   6   6   0        304.51        295.04        27.13 o                         
   7   6   0          1.46         25.17        35.16 o                         
   8   6   0        427.92        495.43        59.06 o                         
   9   6   0         85.12        152.25        39.68 o                         
  10   6   0          8.65          0.00        54.47 o                         
   1   7   0       5464.25       5085.35       311.40 o                         
   2   7   0      14596.03      14699.28       443.05 o                         
   3   7   0        304.66        241.94        44.73 o                         
   4   7   0      16308.60      16416.11       296.43 o                         
   5   7   0        329.09        230.62        58.26 o                         
   6   7   0         92.02        114.47        25.59 o                         
   7   7   0       1613.89       1602.69        57.16 o                         
   8   7   0        870.64        785.39        67.70 o                         
   9   7   0        343.14        448.19        58.09 o                         
  10   7   0         88.74        175.43        46.01 o                         
   0   8   0       1774.26       1738.89       110.47 o                         
   1   8   0          3.40         21.70        43.87 o                         
   2   8   0      13127.71      12528.26       287.83 o                         
   3   8   0       1403.47       1412.71        72.15 o                         
   4   8   0       2063.07       1992.16        86.95 o                         
   5   8   0       1623.52       1676.84       120.04 o                         
   6   8   0         29.59         25.84        35.82 o                         
   7   8   0        202.19        192.54        56.75 o                         
   8   8   0        251.90        290.36        46.82 o                         
   9   8   0         69.31        104.73        42.99 o                         
  10   8   0        185.62        209.19        69.20 o                         
   1   9   0       8292.26       7917.71       207.38 o                         
   2   9   0      21703.37      20891.13       448.41 o                         
   3   9   0      11776.54      11178.70       271.66 o                         
   4   9   0        154.36        111.35        54.30 o                         
   5   9   0       1780.96       2051.87       136.25 o                         
   6   9   0        299.50        319.52        56.03 o                         
   7   9   0        131.07        100.55        34.84 o                         
   8   9   0        262.74        325.70        96.84 o                         
   9   9   0        433.56        490.47        92.30 o                         
   0  10   0        451.81        507.47        75.11 o                         
   1  10   0        267.98        224.24        43.34 o                         
   2  10   0        617.01        604.49        59.09 o                         
   3  10   0       8477.17       8135.48       220.86 o                         
   4  10   0       3120.75       3146.93       123.40 o                         
   5  10   0         18.62         21.20        31.79 o                         
   6  10   0        273.31        290.54        43.95 o                         
   7  10   0         41.89         38.66        36.10 o                         
   8  10   0        113.06         98.09        68.84 o                         
   9  10   0          3.40         46.17        66.69 o                         
   1  11   0         87.38         37.41        38.79 o                         
   2  11   0       1002.53        928.39        71.23 o                         
   3  11   0       4237.54       4540.25       156.12 o                         
   4  11   0          7.56         41.71        48.98 o                         
   5  11   0        606.22        645.89        45.60 o                         
   6  11   0        399.08        633.48       100.25 o                         
   7  11   0        287.36        263.69        80.22 o                         
   8  11   0        728.12        861.90       112.25 o                         
   0  12   0      15861.66      14714.69       507.01 o                         
   1  12   0       1547.79       1595.90       172.04 o                         
   2  12   0        264.20        239.91        50.61 o                         
   3  12   0       5686.04       5693.39       186.64 o                         
   4  12   0          6.33          0.00        42.83 o                         
   5  12   0         29.08        135.07        50.10 o                         
   6  12   0        324.31        370.75        83.35 o                         
   7  12   0         88.37         33.33        66.54 o                         
   8  12   0        208.29        326.56        92.44 o                         
   1  13   0       2555.32       2480.46       128.58 o                         
   2  13   0        154.77        119.31        50.21 o                         
   3  13   0       5291.90       5297.31       186.30 o                         
   4  13   0       2121.14       2230.14       114.85 o                         
   5  13   0        324.42        292.39        59.09 o                         
   6  13   0        836.25        958.55       122.12 o                         
   7  13   0          0.45          0.00        64.57 o                         
   0  14   0      11200.19      10931.03       430.95 o                         
   1  14   0       1087.80        961.69        83.29 o                         
   2  14   0        301.73        377.13        59.45 o                         
   3  14   0        488.03        470.30        71.95 o                         
   4  14   0         42.75         55.04        57.73 o                         
   5  14   0        733.15        901.53        83.24 o                         
   6  14   0       1054.45       1232.91       140.45 o                         
   1  15   0         30.34         44.42        54.99 o                         
   2  15   0       1689.74       1787.59       110.57 o                         
   3  15   0          2.56          6.14        52.16 o                         
   4  15   0         55.66        122.97        54.55 o                         
   0  16   0        262.60        445.21        93.97 o                         
   1  16   0       3193.10       3129.68       153.88 o                         
   2  16   0        161.21         31.58        75.09 o                         
   1   0   1        105.16         58.41         8.53 o                         
   3   0   1       4805.86       4651.75        89.12 o                         
   4   0   1        755.19        774.22        23.46 o                         
   5   0   1        193.38        217.96        17.26 o                         
   6   0   1       3777.45       3558.50       115.39 o                         
   7   0   1       2083.36       2023.07        90.81 o                         
   8   0   1       3428.23       3342.22        75.21 o                         
   9   0   1        718.98        769.34        49.69 o                         
  10   0   1        715.23        747.09        82.99 o                         
  11   0   1         70.86          0.00        65.11 o                         
 -11   1   1       1501.23       1395.41        96.95 o                         
 -10   1   1       1268.28       1265.34        68.24 o                         
  -9   1   1        358.77        412.62        43.79 o                         
  -8   1   1       2083.36       1990.32        55.69 o                         
  -7   1   1        262.36        263.26        22.77 o                         
  -6   1   1      10693.26      11102.04       184.60 o                         
  -5   1   1       3531.38       3686.81        83.65 o                         
  -4   1   1       1009.21        952.90        31.16 o                         
  -3   1   1      38599.70      38156.70       506.06 o                         
  -2   1   1       2898.24       2877.65        59.23 o                         
  -1   1   1       1797.72       1770.98        58.77 o                         
   0   1   1        732.93        596.78        27.18 o                         
   1   1   1       1831.77       1766.35        41.57 o                         
   2   1   1       2801.12       2687.88        47.20 o                         
   3   1   1      38399.24      38430.10       454.76 o                         
   4   1   1       1045.55        974.04        23.15 o                         
   5   1   1       3446.23       3554.91        79.16 o                         
   6   1   1      10738.87      10952.68       289.96 o                         
   7   1   1        258.41        290.03        21.79 o                         
   8   1   1       2036.81       1943.77        58.99 o                         
   9   1   1        361.39        418.41        41.24 o                         
  10   1   1       1270.88       1268.75        76.15 o                         
  11   1   1       1505.58       1365.77       130.99 o                         
 -11   2   1       1389.71       1379.81       137.75 o                         
 -10   2   1       4841.38       4851.93       137.54 o                         
  -9   2   1       6637.61       6611.13       160.36 o                         
  -8   2   1       3732.76       3576.64       109.75 o                         
  -7   2   1       1109.87       1032.63        41.50 o                         
  -6   2   1      15572.60      15503.34       340.02 o                         
  -5   2   1       4271.78       4064.33       164.01 o                         
  -4   2   1       1842.17       2033.25        52.92 o                         
  -3   2   1      18903.66      18928.50       229.63 o                         
  -2   2   1       3652.69       3477.37        58.06 o                         
  -1   2   1       1130.85        956.85        51.81 o                         
   0   2   1        324.65        362.14        22.36 o                         
   1   2   1       1149.33       1005.06        24.52 o                         
   2   2   1       3731.23       3556.53        85.15 o                         
   3   2   1      19022.39      19113.06       235.57 o                         
   4   2   1       1859.63       2060.93        42.00 o                         
   5   2   1       4307.84       4029.71       101.87 o                         
   6   2   1      15707.28      15675.41       237.48 o                         
   7   2   1       1121.96       1119.86        51.88 o                         
   8   2   1       3824.69       3772.84       125.53 o                         
   9   2   1       6599.14       6403.35       269.79 o                         
  10   2   1       4828.39       4767.92       158.39 o                         
  11   2   1       1375.99       1159.05       125.06 o                         
 -11   3   1        188.38        127.46        71.02 o                         
 -10   3   1       2298.42       2261.02       106.59 o                         
  -9   3   1       3162.54       3182.82       102.99 o                         
  -8   3   1        946.47        959.35        53.13 o                         
  -7   3   1       1527.54       1456.38        49.74 o                         
  -6   3   1       1786.33       1784.82        59.85 o                         
  -5   3   1       1170.40       1226.62        45.07 o                         
  -4   3   1       2328.96       2380.88        51.50 o                         
  -3   3   1       5673.63       5673.61        83.71 o                         
  -2   3   1      13140.84      13652.00       190.82 o                         
  -1   3   1       2036.63       2132.79        59.73 o                         
   0   3   1        273.56        414.89        28.69 o                         
   1   3   1       2016.20       2082.05        41.68 o                         
   2   3   1      13193.24      13493.36       170.84 o                         
   3   3   1       5590.97       5753.41       159.37 o                         
   4   3   1       2274.29       2355.09        46.68 o                         
   5   3   1       1142.58       1161.96        60.95 o                         
   6   3   1       1852.41       1955.87       113.59 o                         
   7   3   1       1516.24       1566.71        74.04 o                         
   8   3   1        951.53       1015.10        62.52 o                         
   9   3   1       3141.20       3272.39       167.89 o                         
  10   3   1       2318.62       2488.92       190.35 o                         
  11   3   1        184.89          0.00        76.89 o                         
 -11   4   1         80.21         97.83        42.63 o                         
 -10   4   1        222.64        174.05        44.61 o                         
  -9   4   1         61.21         71.44        38.75 o                         
  -8   4   1        614.06        567.29        52.59 o                         
  -7   4   1       2097.58       1995.13        66.69 o                         
  -6   4   1       8789.09       8633.83       139.24 o                         
  -5   4   1        753.54        715.93        28.98 o                         
  -4   4   1        464.63        460.97        25.50 o                         
  -3   4   1       1537.46       1611.39        46.86 o                         
  -2   4   1       1298.38       1351.97        42.33 o                         
  -1   4   1      18005.05      18654.01       366.43 o                         
   0   4   1       5056.32       5722.69       156.96 o                         
   1   4   1      17997.90      17863.54       288.50 o                         
   2   4   1       1302.52       1290.68        31.87 o                         
   3   4   1       1543.40       1623.70        38.71 o                         
   4   4   1        462.62        441.44        31.35 o                         
   5   4   1        746.97        757.88        39.37 o                         
   6   4   1       8729.61       8442.41       193.92 o                         
   7   4   1       2097.27       2107.95        67.59 o                         
   8   4   1        603.95        688.81        86.40 o                         
   9   4   1         61.35         42.96        50.03 o                         
  10   4   1        235.46        239.55       119.11 o                         
  11   4   1         76.98         81.86        63.64 o                         
 -11   5   1        825.31        759.47        71.15 o                         
 -10   5   1       3667.89       3613.62       141.85 o                         
  -9   5   1       1338.96       1324.11        79.88 o                         
  -8   5   1        426.64        427.97        74.33 o                         
  -7   5   1       2373.83       2358.89        79.78 o                         
  -6   5   1       5198.06       5129.46        94.30 o                         
  -5   5   1        250.72        248.76        19.74 o                         
  -4   5   1       4189.95       4041.15       116.42 o                         
  -3   5   1       1068.56       1107.66        32.02 o                         
  -2   5   1       1788.82       1858.65        76.34 o                         
  -1   5   1       7344.57       7532.77       140.58 o                         
   0   5   1       2226.73       2420.38        75.29 o                         
   1   5   1       7374.81       7459.61       139.97 o                         
   2   5   1       1756.28       1813.11        41.51 o                         
   3   5   1       1048.25       1087.73        32.99 o                         
   4   5   1       4168.79       4017.67       197.55 o                         
   5   5   1        250.60        232.51        66.04 o                         
   6   5   1       5213.53       5135.35       112.29 o                         
   7   5   1       2375.81       2587.62       139.26 o                         
   8   5   1        441.46        408.68        88.08 o                         
   9   5   1       1345.24       1415.12       222.66 o                         
  10   5   1       3634.46       3509.62       136.17 o                         
  11   5   1        816.65        725.89       102.90 o                         
 -10   6   1       1123.62       1166.48        81.62 o                         
  -9   6   1        234.56        288.90        47.76 o                         
  -8   6   1         95.59         74.05        45.80 o                         
  -7   6   1       8802.76       8652.89       167.20 o                         
  -6   6   1        787.90        749.05        36.53 o                         
  -5   6   1       3504.77       3576.27       114.03 o                         
  -4   6   1      16071.39      15870.17       380.13 o                         
  -3   6   1        295.80        243.11        21.45 o                         
  -2   6   1       2098.20       2080.79        61.31 o                         
  -1   6   1       1815.63       1726.02        61.50 o                         
   0   6   1        677.16        642.72        35.34 o                         
   1   6   1       1821.54       1619.34        52.66 o                         
   2   6   1       2127.41       2103.01        52.65 o                         
   3   6   1        307.41        325.72        31.72 o                         
   4   6   1      16022.28      15920.01       277.26 o                         
   5   6   1       3485.64       3464.31       105.09 o                         
   6   6   1        814.47        806.63        40.39 o                         
   7   6   1       8823.51       8949.63       326.61 o                         
   8   6   1         94.24        128.23        69.10 o                         
   9   6   1        232.08        280.84        45.50 o                         
  10   6   1       1102.62       1070.11        77.44 o                         
 -10   7   1        811.35        820.01       132.27 o                         
  -9   7   1       4464.41       4288.64       152.78 o                         
  -8   7   1       1876.79       1874.00        92.29 o                         
  -7   7   1         42.55         58.46        35.19 o                         
  -6   7   1        142.76        102.03        21.16 o                         
  -5   7   1        647.32        631.42        74.96 o                         
  -4   7   1       9407.02       9527.04       220.44 o                         
  -3   7   1        968.85        924.63        44.43 o                         
  -2   7   1        415.91        391.10        37.65 o                         
  -1   7   1        738.32        709.36        46.99 o                         
   0   7   1       4079.90       4050.12       118.16 o                         
   1   7   1        742.70        769.28        73.23 o                         
   2   7   1        438.27        431.66        39.03 o                         
   3   7   1        970.44        989.09        58.52 o                         
   4   7   1       9350.08       9279.98       224.08 o                         
   5   7   1        635.72        652.65        77.78 o                         
   6   7   1        126.93        146.36        26.84 o                         
   7   7   1         42.48         61.06        23.19 o                         
   8   7   1       1851.74       1870.06        94.06 o                         
   9   7   1       4465.34       4560.03       157.75 o                         
  10   7   1        797.05        874.33       138.04 o                         
 -10   8   1         37.70          0.00        68.19 o                         
  -9   8   1        293.59        236.86        48.09 o                         
  -8   8   1        921.30        847.52        63.59 o                         
  -7   8   1       1106.17       1144.42        71.04 o                         
  -6   8   1       2570.48       2518.37       153.38 o                         
  -5   8   1       1766.25       1614.05       119.32 o                         
  -4   8   1       3267.40       3124.79        84.97 o                         
  -3   8   1       1451.02       1398.71        71.31 o                         
  -2   8   1       4730.90       4592.94       140.41 o                         
  -1   8   1       2971.94       2890.17       102.82 o                         
   0   8   1        593.71        578.40        48.37 o                         
   1   8   1       2996.85       3030.27       148.04 o                         
   2   8   1       4779.46       4712.59       111.05 o                         
   3   8   1       1432.93       1427.52        86.73 o                         
   4   8   1       3263.53       3128.85       110.92 o                         
   5   8   1       1735.35       1662.31        83.80 o                         
   6   8   1       2593.24       2522.84       100.31 o                         
   7   8   1       1111.83       1043.43        67.44 o                         
   8   8   1        922.32        876.79        67.00 o                         
   9   8   1        292.88        365.07        52.70 o                         
  10   8   1         37.96         54.57        43.23 o                         
  -9   9   1       1135.37       1103.45       118.05 o                         
  -8   9   1       1110.70       1220.61        76.03 o                         
  -7   9   1         84.27        111.11        50.14 o                         
  -6   9   1       5957.58       6167.28       174.93 o                         
  -5   9   1       2526.63       2511.73       154.38 o                         
  -4   9   1        410.03        445.03        43.11 o                         
  -3   9   1       2557.47       2502.85       102.61 o                         
  -2   9   1       2071.43       2043.55        90.55 o                         
  -1   9   1       1799.53       1831.50        89.81 o                         
   0   9   1       2549.12       2183.05        99.77 o                         
   1   9   1       1800.94       1755.93        83.25 o                         
   2   9   1       2137.92       2017.40        88.89 o                         
   3   9   1       2541.97       2335.10       131.07 o                         
   4   9   1        378.40        380.90        47.90 o                         
   5   9   1       2461.75       2367.75        97.02 o                         
   6   9   1       5989.21       6055.61       358.07 o                         
   7   9   1         87.45         99.48        38.90 o                         
   8   9   1       1123.84       1175.01        81.57 o                         
   9   9   1       1147.80       1179.53        82.64 o                         
  -9  10   1        469.47        709.05       108.01 o                         
  -8  10   1       1647.51       1752.76       146.94 o                         
  -7  10   1        807.74        812.72       101.57 o                         
  -6  10   1       9047.71       9314.51       356.59 o                         
  -5  10   1         99.22        131.35        70.21 o                         
  -4  10   1       2175.91       2176.40       101.76 o                         
  -3  10   1        107.78        156.16        43.48 o                         
  -2  10   1        608.88        653.88        59.36 o                         
  -1  10   1       4992.52       4852.29       156.25 o                         
   0  10   1       5394.62       5171.51       160.85 o                         
   1  10   1       5036.74       4720.44       151.26 o                         
   2  10   1        601.90        578.30        53.85 o                         
   3  10   1        109.31        171.24        45.22 o                         
   4  10   1       2182.61       2177.80        99.59 o                         
   5  10   1        101.55         53.41        29.66 o                         
   6  10   1       9065.47       8952.92       236.55 o                         
   7  10   1        795.48        802.16        65.24 o                         
   8  10   1       1628.08       1567.00        90.48 o                         
   9  10   1        448.78        311.24        82.26 o                         
  -8  11   1        384.70        487.04        95.31 o                         
  -7  11   1        428.71        331.33        75.72 o                         
  -6  11   1        920.30        841.90       102.44 o                         
  -5  11   1        745.17        748.97       101.00 o                         
  -4  11   1        180.57        152.99        62.51 o                         
  -3  11   1       2286.14       2201.28       103.96 o                         
  -2  11   1         36.36         12.68        44.40 o                         
  -1  11   1       1736.95       1693.69        90.85 o                         
   0  11   1       2240.53       2247.13       107.42 o                         
   1  11   1       1777.61       1955.57       167.26 o                         
   2  11   1         33.09          0.00        40.32 o                         
   3  11   1       2302.11       2342.08       106.85 o                         
   4  11   1        174.85        154.55        45.02 o                         
   5  11   1        762.56        789.09        50.23 o                         
   6  11   1        913.41        909.09       105.85 o                         
   7  11   1        448.81        364.11        87.81 o                         
   8  11   1        406.49        581.50        92.45 o                         
  -8  12   1       1767.23       1604.17       152.90 o                         
  -7  12   1        198.91        132.00        75.91 o                         
  -6  12   1        578.79        475.20        92.38 o                         
  -5  12   1       1190.13       1177.98        83.24 o                         
  -4  12   1       2941.27       2809.83       126.14 o                         
  -3  12   1       1659.91       1662.22        96.73 o                         
  -2  12   1        272.52        320.61        51.24 o                         
  -1  12   1        519.28        474.39        60.43 o                         
   0  12   1       2467.35       2459.50       113.43 o                         
   1  12   1        518.81        571.83        71.97 o                         
   2  12   1        277.19        337.67        53.32 o                         
   3  12   1       1639.91       1577.84       196.17 o                         
   4  12   1       2987.24       2955.50       128.70 o                         
   5  12   1       1191.86        958.15        76.66 o                         
   6  12   1        574.01        473.79        91.05 o                         
   7  12   1        194.58        246.24        81.38 o                         
   8  12   1       1818.63       1866.12       162.10 o                         
  -7  13   1        306.32        339.27        85.27 o                         
  -6  13   1       1476.25       1439.08       142.42 o                         
  -5  13   1        145.28        191.20        55.54 o                         
  -4  13   1        424.28        532.43        67.51 o                         
  -3  13   1       2134.96       2196.49       116.06 o                         
  -2  13   1        623.66        660.53        70.34 o                         
  -1  13   1        108.62         45.55        48.91 o                         
   0  13   1        172.49        191.76        51.37 o                         
   1  13   1        105.82        131.62        52.71 o                         
   2  13   1        627.45        695.27        69.93 o                         
   3  13   1       2139.29       2224.85       126.14 o                         
   4  13   1        424.98        496.24       105.53 o                         
   5  13   1        146.78         87.72        46.46 o                         
   6  13   1       1483.10       1576.55       146.02 o                         
   7  13   1        284.31        356.59        89.16 o                         
  -5  14   1       1100.48       1201.91        94.91 o                         
  -4  14   1        369.92        280.16        61.01 o                         
  -3  14   1        388.46        402.24        62.61 o                         
  -2  14   1        636.02        660.82        70.89 o                         
  -1  14   1        538.90        447.11        66.60 o                         
   0  14   1       3213.97       3236.45       145.51 o                         
   1  14   1        537.10        618.57        69.90 o                         
   2  14   1        634.13        721.22        72.20 o                         
   3  14   1        381.52        323.13        72.99 o                         
   4  14   1        368.59        299.09        60.01 o                         
   5  14   1       1089.54       1065.65        88.62 o                         
   6  14   1         88.01         59.12        68.29 o                         
  -4  15   1        122.19         41.28        50.22 o                         
  -3  15   1        230.60        281.01        65.77 o                         
  -2  15   1       2062.13       2212.32       123.78 o                         
  -1  15   1        339.62        317.34        63.53 o                         
   0  15   1         19.34         43.76        49.07 o                         
   1  15   1        340.49        289.43        59.00 o                         
   2  15   1       2075.80       2238.67       189.32 o                         
   3  15   1        226.87        221.97        56.79 o                         
   4  15   1        128.23        137.18        52.96 o                         
  -2  16   1        337.05        339.21        87.91 o                         
  -1  16   1        216.63        283.16        65.41 o                         
   0  16   1        868.51       1027.06        94.70 o                         
   1  16   1        215.60        280.64        64.05 o                         
   2  16   1        335.61        344.90        88.23 o                         
   0   0   2       6528.66       6945.81       190.65 o                         
   1   0   2      24677.35      25111.78       660.34 o                         
   2   0   2       1862.57       1824.15        69.98 o                         
   3   0   2      12200.95      13334.35       229.16 o                         
   4   0   2       1719.05       1722.62        43.47 o                         
   5   0   2       6997.09       6641.71       467.97 o                         
   6   0   2       1922.37       1837.52        46.77 o                         
   7   0   2        352.80        326.59        34.51 o                         
   8   0   2       2821.65       2843.26        67.42 o                         
   9   0   2        613.47        572.93        47.34 o                         
  10   0   2         95.06        143.47        65.56 o                         
  11   0   2        113.74        162.25        70.67 o                         
 -11   1   2       1393.07       1429.10        91.15 o                         
 -10   1   2        565.23        603.77        61.05 o                         
  -9   1   2        111.10         84.91        44.51 o                         
  -8   1   2        854.12        889.20        36.68 o                         
  -7   1   2      12765.06      12056.45       268.58 o                         
  -6   1   2        567.63        612.15        43.72 o                         
  -5   1   2       4285.75       4383.50        84.06 o                         
  -3   1   2      21969.11      22933.08       360.47 o                         
  -2   1   2       2016.07       2125.53        37.81 o                         
  -1   1   2        653.87        539.15        28.31 o                         
   0   1   2      14818.15      16945.42       449.59 o                         
   1   1   2        654.69        598.93        21.66 o                         
   2   1   2       1987.36       2045.66        61.68 o                         
   3   1   2      21991.14      23098.28       279.84 o                         
   4   1   2        638.20        752.54        28.64 o                         
   5   1   2       4318.47       4277.86       109.09 o                         
   6   1   2        574.03        601.06        22.19 o                         
   7   1   2      12724.60      12026.92       167.65 o                         
   8   1   2        860.42        924.93        58.80 o                         
   9   1   2        111.76         83.23        75.36 o                         
  10   1   2        558.18        455.52        89.76 o                         
  11   1   2       1377.39       1392.26       139.50 o                         
 -11   2   2        182.34        295.07        56.34 o                         
 -10   2   2       2577.45       2537.29        95.43 o                         
  -9   2   2        870.98        938.16        56.21 o                         
  -8   2   2          6.29         28.29        21.00 o                         
  -7   2   2        193.78        160.67        26.09 o                         
  -6   2   2       1569.47       1454.54        71.23 o                         
  -5   2   2       1143.97       1112.65        78.02 o                         
  -4   2   2        806.67        809.42        32.69 o                         
  -3   2   2      43861.36      43971.86       577.73 o                         
  -2   2   2        353.68        285.27        22.12 o                         
  -1   2   2        574.83        556.55        20.78 o                         
   0   2   2          3.12          0.00        15.53 o                         
   1   2   2        643.57        639.71        23.07 o                         
   2   2   2        383.96        293.60        13.68 o                         
   3   2   2      43817.52      43651.14       516.00 o                         
   4   2   2        787.80        701.29        24.79 o                         
   5   2   2       1112.46       1147.33        36.54 o                         
   6   2   2       1611.83       1542.16        49.83 o                         
   7   2   2        184.80        116.28        31.89 o                         
   8   2   2          6.04          0.00        30.95 o                         
   9   2   2        863.55       1029.80       120.91 o                         
  10   2   2       2571.00       2445.70       170.16 o                         
  11   2   2        182.97         93.68        69.01 o                         
 -11   3   2        111.06         67.89        48.16 o                         
 -10   3   2        472.61        490.86        64.04 o                         
  -9   3   2       2419.70       2430.95       108.35 o                         
  -8   3   2         70.57        112.47        26.16 o                         
  -7   3   2       2227.72       2213.63        61.44 o                         
  -6   3   2       1138.92       1137.43        54.58 o                         
  -5   3   2       3046.14       3176.55        82.60 o                         
  -4   3   2       2810.97       2912.14        46.43 o                         
  -3   3   2       5744.80       5798.65        82.11 o                         
  -2   3   2      10147.25      10534.67       150.05 o                         
  -1   3   2        261.07        341.08        24.81 o                         
   0   3   2       6225.15       6343.58       116.28 o                         
   1   3   2        264.43        330.60        17.64 o                         
   2   3   2      10253.28      10529.62       169.64 o                         
   3   3   2       5687.17       5752.99        95.37 o                         
   4   3   2       2800.61       3147.70        52.25 o                         
   5   3   2       3070.17       3154.12       104.51 o                         
   6   3   2       1122.72       1103.15        43.98 o                         
   7   3   2       2280.99       2375.95       138.71 o                         
   8   3   2         68.33         66.62        31.37 o                         
   9   3   2       2417.05       2499.84       103.59 o                         
  10   3   2        465.11        464.17        87.62 o                         
  11   3   2         97.82         42.21        73.05 o                         
 -11   4   2        231.83        333.41        56.90 o                         
 -10   4   2        125.35        118.90        51.05 o                         
  -9   4   2       1167.20       1132.63        73.73 o                         
  -8   4   2        276.71        290.86        37.02 o                         
  -7   4   2         49.99         50.96        21.69 o                         
  -6   4   2       3265.98       3332.09        87.90 o                         
  -5   4   2       1701.01       1646.07        71.34 o                         
  -4   4   2       3008.51       3116.13        71.87 o                         
  -3   4   2       7065.34       7547.01       118.71 o                         
  -2   4   2       2244.93       2401.35        47.97 o                         
  -1   4   2      31443.82      33207.52       633.06 o                         
   0   4   2         32.72         34.23        17.11 o                         
   1   4   2      31355.15      32880.33       440.50 o                         
   2   4   2       2266.04       2444.03        46.63 o                         
   3   4   2       7059.48       7635.08       128.34 o                         
   4   4   2       2921.92       3006.45        57.37 o                         
   5   4   2       1733.75       1754.02        53.57 o                         
   6   4   2       3264.44       2933.05       154.83 o                         
   7   4   2         53.11         65.01        22.06 o                         
   8   4   2        290.37        329.79        83.14 o                         
   9   4   2       1159.86       1163.23        71.95 o                         
  10   4   2        118.34         82.68        37.43 o                         
  11   4   2        227.92        189.57        74.01 o                         
 -11   5   2        140.12        102.63        45.74 o                         
 -10   5   2        359.67        356.27        72.90 o                         
  -9   5   2        467.88        444.79        53.71 o                         
  -8   5   2        371.35        370.16        46.03 o                         
  -7   5   2       1144.61       1059.16        48.79 o                         
  -6   5   2       4302.31       4000.59        87.41 o                         
  -5   5   2      10016.16      10305.93       264.46 o                         
  -4   5   2       2398.54       2460.73        92.28 o                         
  -3   5   2        133.68        145.74        22.92 o                         
  -2   5   2       6844.11       7122.17       166.82 o                         
  -1   5   2       8979.56       9996.48       215.51 o                         
   1   5   2       8984.65       9873.22       150.11 o                         
   2   5   2       6874.72       7285.16       106.70 o                         
   3   5   2        143.05        146.30        20.36 o                         
   4   5   2       2433.70       2630.84       124.39 o                         
   5   5   2      10045.37      10186.93       312.90 o                         
   6   5   2       4317.07       4100.25        98.25 o                         
   7   5   2       1153.87       1157.19        65.61 o                         
   8   5   2        373.71        412.63        32.14 o                         
   9   5   2        473.25        504.08        55.34 o                         
  10   5   2        347.02        384.81        58.67 o                         
  11   5   2        129.16         63.92        67.40 o                         
 -10   6   2        442.13        506.34        62.49 o                         
  -9   6   2       3593.59       3579.36       145.42 o                         
  -8   6   2        232.89        226.11        41.22 o                         
  -7   6   2       1395.22       1378.98        74.77 o                         
  -6   6   2       3646.15       3659.33        85.23 o                         
  -5   6   2       1200.16       1166.11        80.54 o                         
  -4   6   2       5651.91       5734.44       118.05 o                         
  -3   6   2        411.85        522.05        33.38 o                         
  -2   6   2         50.36         28.17        28.77 o                         
  -1   6   2       7932.66       8538.72       196.47 o                         
   0   6   2        139.05        188.56        24.96 o                         
   1   6   2       7869.00       8646.44       138.44 o                         
   2   6   2         47.80         58.97        17.87 o                         
   3   6   2        388.21        477.39        30.64 o                         
   4   6   2       5784.65       5502.09       200.77 o                         
   5   6   2       1205.32       1202.76        58.47 o                         
   6   6   2       3695.27       3727.21        94.36 o                         
   7   6   2       1360.68       1369.07        61.16 o                         
   8   6   2        233.84        279.64        79.40 o                         
   9   6   2       3607.26       3659.93       201.58 o                         
  10   6   2        433.25        495.29        57.95 o                         
 -10   7   2        444.24        482.39        58.21 o                         
  -9   7   2       1365.82       1331.69        82.42 o                         
  -8   7   2       1798.70       1932.74       119.28 o                         
  -7   7   2        189.48        176.20        38.05 o                         
  -6   7   2       3934.79       3967.77       183.12 o                         
  -5   7   2       2033.06       2063.29        79.93 o                         
  -4   7   2       3278.20       3267.72       108.74 o                         
  -3   7   2        154.18        182.42        26.25 o                         
  -2   7   2       1292.06       1280.00        75.01 o                         
  -1   7   2      12564.85      12460.71       373.41 o                         
   0   7   2        272.13        235.91        41.66 o                         
   1   7   2      12706.38      12154.05       381.72 o                         
   2   7   2       1294.85       1346.86        50.12 o                         
   3   7   2        162.00        210.05        27.56 o                         
   4   7   2       3300.21       3193.12       106.68 o                         
   5   7   2       2056.35       2093.91        85.00 o                         
   6   7   2       3959.02       3738.85       124.43 o                         
   7   7   2        181.64        141.27        37.68 o                         
   8   7   2       1780.99       1780.99        89.56 o                         
   9   7   2       1362.51       1523.29        87.20 o                         
  10   7   2        422.83        368.66        54.77 o                         
 -10   8   2         33.09         75.40        60.90 o                         
  -9   8   2       3890.89       3960.08       217.88 o                         
  -8   8   2        177.03        214.81        40.52 o                         
  -7   8   2       5528.06       5761.56       168.91 o                         
  -6   8   2       1198.04        994.16        96.44 o                         
  -5   8   2        786.36        693.66        87.34 o                         
  -4   8   2       4615.89       4533.99       107.81 o                         
  -3   8   2       3014.17       2926.90       107.19 o                         
  -2   8   2       8845.28       8890.30       246.43 o                         
  -1   8   2       1976.79       1859.48        83.10 o                         
   0   8   2        254.57        315.10        59.73 o                         
   1   8   2       2021.17       1999.77        83.60 o                         
   2   8   2       8794.92       8472.82       168.14 o                         
   3   8   2       2994.17       2848.58       101.30 o                         
   4   8   2       4521.19       4173.52       245.34 o                         
   5   8   2        785.29        796.64        72.36 o                         
   6   8   2       1168.89       1175.30        76.94 o                         
   7   8   2       5463.73       5491.90       168.46 o                         
   8   8   2        183.46        131.37        41.13 o                         
   9   8   2       3899.08       3828.48       144.76 o                         
  10   8   2         32.55         89.78        58.05 o                         
  -9   9   2        309.64        171.24        63.66 o                         
  -8   9   2        980.80        989.00       109.99 o                         
  -7   9   2        115.44        145.83        38.71 o                         
  -6   9   2        540.28        480.82        79.18 o                         
  -5   9   2       2796.27       2771.34        98.80 o                         
  -4   9   2        312.81        297.24        30.58 o                         
  -3   9   2       3452.62       3224.12       119.06 o                         
  -2   9   2        811.05        866.60        62.27 o                         
  -1   9   2       1302.80       1233.60        70.94 o                         
   0   9   2       4272.42       4364.66       139.00 o                         
   1   9   2       1278.48       1214.03        69.16 o                         
   2   9   2        815.64        791.60        65.99 o                         
   3   9   2       3462.95       3443.48       121.42 o                         
   4   9   2        298.17        302.84        44.88 o                         
   5   9   2       2790.68       2716.12       108.66 o                         
   6   9   2        548.87        625.26        84.72 o                         
   7   9   2        117.05        129.32        39.75 o                         
   8   9   2        996.84       1052.58        73.50 o                         
   9   9   2        317.33        448.15       165.14 o                         
  -9  10   2        204.74        418.28        93.54 o                         
  -8  10   2        344.34        358.16        86.82 o                         
  -7  10   2        501.34        555.10        87.54 o                         
  -6  10   2        645.20        643.54        52.18 o                         
  -5  10   2        862.15       1065.93       107.38 o                         
  -4  10   2       1505.45       1548.90        60.71 o                         
  -3  10   2       1489.58       1542.99        86.58 o                         
  -2  10   2        875.33        929.20        70.11 o                         
  -1  10   2       2591.70       2202.00        98.74 o                         
   0  10   2       1381.98       1328.40        79.24 o                         
   1  10   2       2585.40       2502.85       139.42 o                         
   2  10   2        882.83        820.05        78.37 o                         
   3  10   2       1466.19       1546.28        83.57 o                         
   4  10   2       1502.91       1449.56        80.60 o                         
   5  10   2        850.71        945.44        69.22 o                         
   6  10   2        648.75        696.98        60.95 o                         
   7  10   2        504.72        532.33        76.58 o                         
   8  10   2        343.07        254.12        49.75 o                         
   9  10   2        192.41        128.61        65.94 o                         
  -8  11   2        146.82        232.67        86.07 o                         
  -7  11   2       1290.48       1241.53       125.32 o                         
  -6  11   2       3339.58       3393.12       200.12 o                         
  -5  11   2       2099.21       2102.19       154.58 o                         
  -4  11   2        385.77        346.26        33.55 o                         
  -3  11   2        264.01        234.47        49.90 o                         
  -2  11   2       1261.17       1152.61        76.98 o                         
  -1  11   2       2593.46       2437.25       109.86 o                         
   0  11   2       7909.07       7706.36       217.94 o                         
   1  11   2       2614.91       2516.40       111.85 o                         
   2  11   2       1233.30       1175.99        76.87 o                         
   3  11   2        282.40        247.88        82.53 o                         
   4  11   2        395.13        387.38       115.61 o                         
   5  11   2       2073.37       2092.11       214.94 o                         
   6  11   2       3304.34       3422.36       131.53 o                         
   7  11   2       1288.94       1382.72        85.05 o                         
   8  11   2        154.88        362.69        86.86 o                         
  -8  12   2         96.00         86.81        69.41 o                         
  -7  12   2        401.60        537.57        99.38 o                         
  -6  12   2       2798.46       2756.59       193.88 o                         
  -5  12   2       2335.72       2394.69       171.41 o                         
  -4  12   2        904.15        760.12        70.07 o                         
  -3  12   2       1770.23       1926.23       191.67 o                         
  -2  12   2        179.87        127.36        43.05 o                         
  -1  12   2         38.96          0.00        43.38 o                         
   0  12   2         14.82          0.00        45.59 o                         
   1  12   2         38.46         77.19        41.72 o                         
   2  12   2        172.47        115.01        41.47 o                         
   3  12   2       1743.82       1652.73        95.97 o                         
   4  12   2        904.01        941.40        98.72 o                         
   5  12   2       2366.26       2342.19       115.86 o                         
   6  12   2       2810.95       2840.78       186.20 o                         
   7  12   2        402.86        444.35        86.38 o                         
   8  12   2         91.25        118.12        72.62 o                         
  -7  13   2         60.15        257.72        93.74 o                         
  -6  13   2        215.98        154.37        83.15 o                         
  -5  13   2       1402.76       1517.60       145.62 o                         
  -4  13   2       1362.60       1440.24        96.31 o                         
  -3  13   2       4740.72       4455.92       168.32 o                         
  -2  13   2       1380.29       1390.64        94.19 o                         
  -1  13   2        130.94        227.83        57.12 o                         
   0  13   2       1697.28       1625.11        97.86 o                         
   1  13   2        137.43        199.68        53.32 o                         
   2  13   2       1364.00       1276.76        86.61 o                         
   3  13   2       4714.01       4675.55       202.69 o                         
   4  13   2       1373.02       1389.58        91.38 o                         
   5  13   2       1394.12       1452.42       197.89 o                         
   6  13   2        217.31        225.78        86.07 o                         
   7  13   2         60.43          0.00        73.38 o                         
  -5  14   2        414.29        480.02       105.59 o                         
  -4  14   2        844.25        855.04        81.17 o                         
  -3  14   2       1320.11       1334.34        96.46 o                         
  -2  14   2       1554.92       1654.90       136.68 o                         
  -1  14   2        185.23        177.52       112.05 o                         
   0  14   2        139.06        116.34        51.81 o                         
   1  14   2        188.10        154.56        56.34 o                         
   2  14   2       1558.33       1609.09        99.76 o                         
   3  14   2       1335.58       1385.85        95.27 o                         
   4  14   2        823.58        896.60        83.75 o                         
   5  14   2        416.52        458.64        66.91 o                         
   6  14   2        111.81        244.69        82.51 o                         
  -4  15   2        412.89        355.78        67.50 o                         
  -3  15   2       1095.39       1055.63        93.39 o                         
  -2  15   2       3534.14       3801.70       165.37 o                         
  -1  15   2        205.30         99.60        47.68 o                         
   0  15   2        308.71        422.06        64.92 o                         
   1  15   2        209.67        161.01        51.55 o                         
   2  15   2       3512.36       3477.01       161.04 o                         
   3  15   2       1094.72       1098.77        90.15 o                         
   4  15   2        390.74        506.63       132.13 o                         
  -2  16   2        147.12        249.70        94.80 o                         
  -1  16   2       1631.07       2006.13       123.41 o                         
   0  16   2         29.67         87.78        56.43 o                         
   1  16   2       1620.61       1709.39       111.50 o                         
   2  16   2        143.07        175.18        92.42 o                         
   1   0   3        841.50        657.19        24.91 o                         
   2   0   3        907.64        775.47        81.84 o                         
   3   0   3       4286.74       4572.74        74.04 o                         
   4   0   3       1142.58       1259.72        34.28 o                         
   5   0   3       7673.92       7598.98       117.16 o                         
   6   0   3       1709.93       1649.83        37.97 o                         
   7   0   3        835.42        834.78        39.91 o                         
   8   0   3       1342.32       1401.45        71.52 o                         
   9   0   3       1060.09       1141.54       113.43 o                         
  10   0   3        106.72         28.28        65.42 o                         
  11   0   3       1175.75       1321.39       136.49 o                         
 -11   1   3        581.78        611.66        67.07 o                         
 -10   1   3        757.85        662.08       102.31 o                         
  -9   1   3        746.66        744.44        99.93 o                         
  -8   1   3       4452.51       4404.65        91.00 o                         
  -7   1   3        123.33        122.98        19.62 o                         
  -6   1   3       1130.42       1110.32        47.90 o                         
  -5   1   3       7138.44       7331.93       142.47 o                         
  -4   1   3        219.02        233.63        23.18 o                         
  -3   1   3       6743.75       6674.81       121.34 o                         
  -2   1   3       2400.72       2177.72        64.14 o                         
  -1   1   3        227.68        175.66        18.71 o                         
   0   1   3         89.94         48.50        16.06 o                         
   1   1   3        252.99        231.55        16.24 o                         
   2   1   3       2383.39       2174.85        36.63 o                         
   3   1   3       6763.78       6793.58       116.36 o                         
   4   1   3        206.69        219.50        16.78 o                         
   5   1   3       7171.11       7518.83       120.95 o                         
   6   1   3       1126.47       1100.40        42.99 o                         
   7   1   3        109.66         77.71        22.07 o                         
   8   1   3       4452.49       4430.78       214.97 o                         
   9   1   3        723.24        738.54        54.77 o                         
  10   1   3        759.15        652.42       103.29 o                         
  11   1   3        596.56        586.44        99.13 o                         
 -11   2   3       2932.28       3198.53       211.35 o                         
 -10   2   3       1727.52       1758.74        97.78 o                         
  -9   2   3         65.63        129.96        61.10 o                         
  -8   2   3       1032.11       1074.69        66.18 o                         
  -7   2   3       3355.08       3243.14       116.77 o                         
  -6   2   3       5078.14       5120.55       134.08 o                         
  -5   2   3      16131.72      16097.46       325.70 o                         
  -4   2   3       4256.31       4509.91        90.26 o                         
  -3   2   3       2277.08       2598.22        44.37 o                         
  -2   2   3        196.61        171.38        12.05 o                         
  -1   2   3        262.33        346.79        17.21 o                         
   0   2   3         83.12         60.55        15.53 o                         
   1   2   3        253.38        328.48        16.50 o                         
   2   2   3        211.06        194.13        11.49 o                         
   3   2   3       2321.63       2632.48        46.37 o                         
   4   2   3       4345.88       4583.38        67.32 o                         
   5   2   3      16265.13      16055.21       232.42 o                         
   6   2   3       5096.67       5005.27        93.94 o                         
   7   2   3       3379.12       3265.42       105.96 o                         
   8   2   3       1058.47       1054.31       105.73 o                         
   9   2   3         67.01        133.01        52.33 o                         
  10   2   3       1720.14       1764.23       148.11 o                         
  11   2   3       2963.91       2996.31       198.95 o                         
 -11   3   3        445.46        516.45        63.22 o                         
 -10   3   3         71.69         89.07        36.00 o                         
  -9   3   3        831.22        898.39        57.68 o                         
  -8   3   3        485.64        415.30        41.18 o                         
  -7   3   3       1540.09       1453.92        48.68 o                         
  -6   3   3        809.06        854.25        40.06 o                         
  -5   3   3       6777.50       6702.44       130.61 o                         
  -4   3   3        158.91        145.94        14.10 o                         
  -3   3   3       6823.44       7246.77       131.49 o                         
  -2   3   3        203.21        244.39        21.20 o                         
  -1   3   3       5469.97       5230.23        93.69 o                         
   0   3   3         62.09         84.27        10.61 o                         
   1   3   3       5479.83       5236.30        74.63 o                         
   2   3   3        195.53        213.69        18.93 o                         
   3   3   3       6850.48       7161.03       100.92 o                         
   4   3   3        178.09        233.25        19.71 o                         
   5   3   3       6750.86       6725.84       113.89 o                         
   6   3   3        841.00        855.81        39.03 o                         
   7   3   3       1554.67       1548.93        70.28 o                         
   8   3   3        487.90        463.17        46.91 o                         
   9   3   3        822.95        832.26       103.29 o                         
  10   3   3         70.19          0.00        66.04 o                         
  11   3   3        459.49        536.19       103.03 o                         
 -11   4   3         79.38         57.36        62.12 o                         
 -10   4   3       1447.73       1579.06       165.07 o                         
  -9   4   3        844.36        900.91        59.22 o                         
  -8   4   3       4885.46       4820.04       127.52 o                         
  -7   4   3      11037.59      10748.59       180.65 o                         
  -6   4   3       1336.06       1350.54        51.83 o                         
  -5   4   3         45.09         44.97        15.78 o                         
  -4   4   3       4157.92       4278.95        78.86 o                         
  -3   4   3       7534.82       7806.49       121.70 o                         
  -2   4   3       1410.36       1385.73        30.21 o                         
  -1   4   3       5551.48       5892.97       134.44 o                         
   0   4   3      25618.65      25459.47       343.10 o                         
   1   4   3       5556.43       5520.37        81.38 o                         
   2   4   3       1446.28       1468.53        49.63 o                         
   3   4   3       7554.52       7759.33       199.80 o                         
   4   4   3       4005.93       4271.14        81.91 o                         
   5   4   3         45.76          7.92        20.79 o                         
   6   4   3       1349.50       1390.60        63.71 o                         
   7   4   3      11083.73      10708.38       202.76 o                         
   8   4   3       4864.30       4975.74       154.80 o                         
   9   4   3        855.57        962.29        67.99 o                         
  10   4   3       1424.67       1674.80       139.91 o                         
  11   4   3         83.83        173.95        73.69 o                         
 -11   5   3       1355.12       1410.79        92.13 o                         
 -10   5   3       1374.87       1389.44        88.30 o                         
  -9   5   3       4098.80       4135.41       145.43 o                         
  -8   5   3       1554.52       1472.55        79.89 o                         
  -7   5   3       4868.89       4991.60       103.71 o                         
  -6   5   3       1661.04       1661.52        60.04 o                         
  -5   5   3        281.59        283.24        21.25 o                         
  -4   5   3      12328.78      12388.88       202.46 o                         
  -3   5   3       8710.65       8789.70       154.57 o                         
  -2   5   3        138.69        110.69        14.64 o                         
  -1   5   3       7372.43       7981.37       178.82 o                         
   0   5   3        945.90       1061.17        42.51 o                         
   1   5   3       7342.58       7878.36       124.08 o                         
   2   5   3        126.40        149.93        21.03 o                         
   3   5   3       8744.69       8744.10       140.06 o                         
   5   5   3        305.95        319.73        35.07 o                         
   6   5   3       1638.98       1567.73        56.72 o                         
   7   5   3       4931.22       4957.57       116.12 o                         
   8   5   3       1552.09       1398.69       173.86 o                         
   9   5   3       4088.41       4120.05       143.43 o                         
  10   5   3       1379.34       1289.71       126.10 o                         
  11   5   3       1381.18       1160.16       131.15 o                         
 -10   6   3       4407.22       4447.06       161.82 o                         
  -9   6   3          4.58          6.23        37.19 o                         
  -8   6   3        816.76        809.73        61.76 o                         
  -7   6   3        680.12        664.83        53.05 o                         
  -6   6   3        502.64        438.75        26.26 o                         
  -5   6   3        185.98        178.05        23.70 o                         
  -4   6   3        339.46        376.69        31.72 o                         
  -3   6   3        224.95        208.63        19.76 o                         
  -2   6   3       8699.92       8811.89       216.82 o                         
  -1   6   3       1327.70       1408.59        49.47 o                         
   0   6   3        220.52        272.16        25.98 o                         
   1   6   3       1337.14       1441.26        40.73 o                         
   2   6   3       8606.43       9050.11       238.95 o                         
   3   6   3        219.38        181.43        29.04 o                         
   4   6   3        319.22        316.62        49.22 o                         
   5   6   3        165.61        167.52        25.79 o                         
   6   6   3        507.39        415.61        45.38 o                         
   7   6   3        678.26        674.52        55.50 o                         
   8   6   3        809.50        767.69        59.65 o                         
   9   6   3          4.63         35.54        45.42 o                         
  10   6   3       4416.45       4318.61       232.28 o                         
 -10   7   3        413.18        501.49        87.34 o                         
  -9   7   3       1303.62       1268.39        78.58 o                         
  -8   7   3       1732.41       1738.81        86.84 o                         
  -7   7   3       2134.94       2124.82        90.96 o                         
  -6   7   3       1722.54       1751.70        65.27 o                         
  -5   7   3        432.86        366.43        28.67 o                         
  -4   7   3       2456.36       2436.71        66.30 o                         
  -3   7   3        178.25        154.08        23.00 o                         
  -2   7   3        919.57        993.87        54.23 o                         
  -1   7   3       2678.18       2583.99       168.68 o                         
   0   7   3       2784.17       2655.42       225.42 o                         
   1   7   3       2577.98       2837.35       254.16 o                         
   2   7   3        896.86        911.91        50.82 o                         
   3   7   3        203.54        221.82        27.13 o                         
   4   7   3       2448.33       2316.02       107.82 o                         
   5   7   3        426.58        321.28        52.86 o                         
   6   7   3       1709.60       1599.42        78.49 o                         
   7   7   3       2168.13       2202.05        96.21 o                         
   8   7   3       1707.82       1661.59        87.81 o                         
   9   7   3       1289.46       1339.21       112.43 o                         
  10   7   3        415.11        423.48        82.53 o                         
 -10   8   3        126.18         68.84        66.53 o                         
  -9   8   3       1958.09       1857.80       148.38 o                         
  -8   8   3        133.27        149.50        38.34 o                         
  -7   8   3       6029.62       6049.87       174.26 o                         
  -6   8   3       3264.84       3019.52       172.60 o                         
  -5   8   3        599.59        586.94        43.48 o                         
  -4   8   3       2121.98       2099.86        75.26 o                         
  -3   8   3       1245.63       1224.35        83.80 o                         
  -2   8   3       4059.03       3884.08       126.71 o                         
  -1   8   3       4006.85       3807.97       123.25 o                         
   0   8   3        284.51        341.99        62.75 o                         
   1   8   3       3946.07       3822.48        92.37 o                         
   2   8   3       4033.82       3976.47       105.95 o                         
   3   8   3       1224.44       1246.99        66.68 o                         
   4   8   3       2110.19       2029.96       104.51 o                         
   5   8   3        615.62        637.57        79.51 o                         
   6   8   3       3259.20       3159.67        97.52 o                         
   7   8   3       6039.54       6202.52       144.53 o                         
   8   8   3        133.10        179.13        45.87 o                         
   9   8   3       2004.68       2111.42       105.55 o                         
  10   8   3        131.88        147.59        66.88 o                         
  -9   9   3       3795.31       3616.18       215.71 o                         
  -8   9   3       1609.88       1663.19       140.57 o                         
  -7   9   3       1533.33       1498.04       128.58 o                         
  -6   9   3        177.87        158.97        64.09 o                         
  -5   9   3       2812.60       2810.24        97.05 o                         
  -4   9   3        656.32        694.30        50.33 o                         
  -3   9   3       2709.26       2815.52       112.36 o                         
  -2   9   3        426.46        426.89        49.12 o                         
  -1   9   3       1194.96       1166.00        72.05 o                         
   0   9   3        500.07        480.13        51.09 o                         
   1   9   3       1205.46       1149.94        49.37 o                         
   2   9   3        415.91        425.92        34.32 o                         
   3   9   3       2739.03       2683.35       103.75 o                         
   4   9   3        663.69        641.77        86.19 o                         
   5   9   3       2837.70       2798.27       108.98 o                         
   6   9   3        175.89        203.77        33.04 o                         
   7   9   3       1551.67       1624.82        67.51 o                         
   8   9   3       1632.96       1757.74        95.49 o                         
   9   9   3       3753.21       3939.53       149.98 o                         
  -9  10   3       1734.41       1619.15       153.42 o                         
  -8  10   3       2774.36       2652.12       183.92 o                         
  -7  10   3        308.99        515.45        94.49 o                         
  -6  10   3        100.96         31.70        64.27 o                         
  -5  10   3        747.41        698.12        87.74 o                         
  -4  10   3        821.73        852.11        43.56 o                         
  -3  10   3        824.37        869.46        67.73 o                         
  -2  10   3         68.18         62.19        38.84 o                         
  -1  10   3       3070.78       2781.51       112.60 o                         
   0  10   3       2618.56       2438.35       102.55 o                         
   1  10   3       2990.56       2897.90        90.41 o                         
   2  10   3         74.79          6.53        37.55 o                         
   3  10   3        828.35        809.21        63.11 o                         
   4  10   3        831.95        786.55        62.43 o                         
   5  10   3        748.50        768.92        62.59 o                         
   6  10   3        103.53         98.57        38.99 o                         
   7  10   3        300.58        277.03        47.37 o                         
   8  10   3       2775.93       2774.67       123.14 o                         
   9  10   3       1768.81       1845.79       103.50 o                         
  -8  11   3       3369.59       3559.22       220.29 o                         
  -7  11   3       3465.71       3217.12       203.52 o                         
  -6  11   3        155.79        180.68        67.16 o                         
  -5  11   3       1652.75       1731.17       144.21 o                         
  -4  11   3        368.34        428.07        66.84 o                         
  -3  11   3       1386.55       1282.86        83.23 o                         
  -2  11   3       1832.73       1679.78        91.62 o                         
  -1  11   3        893.87        843.45       144.54 o                         
   0  11   3        102.56         61.01        42.11 o                         
   1  11   3        887.39        763.69        78.27 o                         
   2  11   3       1836.95       1603.87        86.69 o                         
   3  11   3       1379.70       1384.69        82.56 o                         
   4  11   3        372.53        422.61        54.48 o                         
   5  11   3       1656.17       1649.17       112.93 o                         
   6  11   3        160.32        198.87        46.04 o                         
   7  11   3       3509.44       3598.98       139.41 o                         
   8  11   3       3324.15       3270.55       204.19 o                         
  -7  12   3        496.76        470.74        97.19 o                         
  -6  12   3        635.49        643.14       106.07 o                         
  -5  12   3        560.82        574.21        95.84 o                         
  -4  12   3        151.39        215.73        88.00 o                         
  -3  12   3       1377.06       1346.99        88.64 o                         
  -2  12   3       4205.14       4026.95       151.54 o                         
  -1  12   3        211.02        222.87        49.61 o                         
   0  12   3          1.48          0.00        43.54 o                         
   1  12   3        220.64        202.43       100.48 o                         
   2  12   3       4173.00       4062.13       149.81 o                         
   3  12   3       1398.12       1431.23        87.69 o                         
   4  12   3        150.26        168.28        50.52 o                         
   5  12   3        549.12        601.11        63.90 o                         
   6  12   3        624.56        572.54        60.43 o                         
   7  12   3        492.07        382.01        81.91 o                         
  -6  13   3        739.41        752.65       116.26 o                         
  -5  13   3        212.21        301.87        79.17 o                         
  -4  13   3       1211.54       1159.58        87.42 o                         
  -3  13   3       1835.47       1713.40       102.32 o                         
  -2  13   3        780.14        853.01       100.65 o                         
  -1  13   3        501.78        477.31        74.40 o                         
   0  13   3        124.13        175.46        45.66 o                         
   1  13   3        499.27        476.80        60.04 o                         
   2  13   3        774.62        877.94        77.35 o                         
   3  13   3       1797.20       1927.18       106.29 o                         
   4  13   3       1226.07       1303.10        91.37 o                         
   5  13   3        217.48        200.26        52.65 o                         
   6  13   3        726.12        834.76       111.22 o                         
   7  13   3        417.94        505.40        99.22 o                         
  -5  14   3       4085.07       4269.44       251.05 o                         
  -4  14   3       1060.87       1205.91        92.94 o                         
  -3  14   3        442.37        510.35        71.53 o                         
  -2  14   3        361.01        379.11        92.16 o                         
  -1  14   3         47.02         45.58        47.33 o                         
   0  14   3       7566.53       7781.71       243.38 o                         
   1  14   3         45.13         86.99        50.14 o                         
   2  14   3        370.96        284.86        53.21 o                         
   3  14   3        452.16        581.36        71.72 o                         
   4  14   3       1055.64       1034.53        84.64 o                         
   5  14   3       4100.71       3980.19       163.68 o                         
   6  14   3       1596.57       1575.45       150.41 o                         
  -4  15   3        183.05        249.12       104.43 o                         
  -3  15   3        527.67        564.90        72.06 o                         
  -2  15   3        425.53        412.61        64.44 o                         
  -1  15   3        947.43        868.50        86.70 o                         
   0  15   3          1.38         25.81        77.27 o                         
   1  15   3        955.86       1184.58       312.50 o                         
   2  15   3        437.47        504.25        68.80 o                         
   3  15   3        520.47        490.59       105.52 o                         
   4  15   3        175.74        228.29        59.66 o                         
  -2  16   3        119.65         71.01        72.17 o                         
  -1  16   3        676.31        709.48        79.22 o                         
   0  16   3         38.92          0.00        51.92 o                         
   1  16   3        677.59        644.03       111.42 o                         
   2  16   3        129.67         72.75        77.21 o                         
   0   0   4          5.41         41.10        29.28 o                         
   1   0   4       1958.33       1919.76        53.04 o                         
   2   0   4         21.35         39.28        20.66 o                         
   3   0   4          2.67          2.03        11.05 o                         
   4   0   4       6525.00       6590.23       104.90 o                         
   5   0   4       6799.63       6991.83       155.18 o                         
   6   0   4         87.37         72.84        17.86 o                         
   7   0   4         62.01         73.27        19.13 o                         
   8   0   4       2017.02       1991.26        87.73 o                         
   9   0   4        359.27        278.49        78.66 o                         
  10   0   4        419.76        421.39        77.66 o                         
  11   0   4       1531.35       1375.56       137.50 o                         
 -11   1   4        644.83        660.87        73.24 o                         
 -10   1   4        655.42        605.24       104.26 o                         
  -9   1   4        807.60        779.37       102.14 o                         
  -8   1   4       4796.41       4796.41       103.77 o                         
  -7   1   4       2361.79       2350.48        54.09 o                         
  -6   1   4       7594.00       7078.67       629.30 o                         
  -5   1   4        380.31        398.38        48.14 o                         
  -4   1   4       3019.62       3043.69       105.46 o                         
  -3   1   4      11520.32      11327.83       237.32 o                         
  -2   1   4       1807.93       1807.10        42.44 o                         
  -1   1   4      12111.94      11291.03       199.84 o                         
   0   1   4         23.65         19.54        19.95 o                         
   1   1   4      12072.37      11831.52       331.74 o                         
   2   1   4       1777.18       1855.30        36.12 o                         
   3   1   4      11587.40      11360.76       147.56 o                         
   4   1   4       3015.34       2961.74        53.15 o                         
   5   1   4        375.54        385.26        21.79 o                         
   6   1   4       7641.42       7315.42       143.85 o                         
   7   1   4       2383.38       2454.56       139.21 o                         
   8   1   4       4786.80       4903.93       244.69 o                         
   9   1   4        810.62        766.79       101.10 o                         
  10   1   4        626.16        471.05        95.14 o                         
  11   1   4        635.45        759.92       106.18 o                         
 -11   2   4       3533.28       3578.29       254.91 o                         
 -10   2   4       1260.19       1203.23        86.26 o                         
  -9   2   4       1017.84        869.59       107.99 o                         
  -8   2   4        178.83        179.43        41.43 o                         
  -7   2   4        527.57        488.49        38.58 o                         
  -6   2   4       3538.28       3636.85        83.94 o                         
  -5   2   4       7143.71       6967.06       115.65 o                         
  -4   2   4       9289.69       9329.44       167.96 o                         
  -3   2   4       5663.67       5631.90       139.78 o                         
  -2   2   4       9490.76       9689.94       135.02 o                         
  -1   2   4         79.88         97.43        12.21 o                         
   0   2   4       6634.63       7031.36       120.93 o                         
   1   2   4         81.25         96.15        13.34 o                         
   2   2   4       9482.32       9897.66       115.77 o                         
   3   2   4       5619.64       5618.87        82.39 o                         
   4   2   4       9377.60       9741.56       133.73 o                         
   5   2   4       6946.50       6778.60       145.45 o                         
   6   2   4       3486.79       3258.88       119.67 o                         
   7   2   4        519.12        527.30        57.35 o                         
   8   2   4        179.38        177.79        64.89 o                         
   9   2   4       1005.01       1012.08        63.77 o                         
  10   2   4       1255.14       1124.55       122.57 o                         
  11   2   4       3474.35       3857.16       231.07 o                         
 -11   3   4         22.77         29.25        49.79 o                         
 -10   3   4        414.11        351.43        56.94 o                         
  -9   3   4        886.40        919.89        73.26 o                         
  -8   3   4       4194.08       4123.37       115.71 o                         
  -7   3   4       2128.27       2195.15        59.49 o                         
  -6   3   4       3256.02       3273.28        96.71 o                         
  -5   3   4       3226.95       3262.73        79.19 o                         
  -4   3   4       4814.94       4958.73        77.23 o                         
  -3   3   4       1448.66       1656.70        36.88 o                         
  -2   3   4       7161.12       7062.38       122.98 o                         
  -1   3   4       5466.10       6135.05       107.82 o                         
   0   3   4        359.21        328.33        14.86 o                         
   1   3   4       5442.97       6008.93        93.54 o                         
   2   3   4       7291.69       7156.65        96.13 o                         
   3   3   4       1421.43       1627.18        34.30 o                         
   4   3   4       4771.50       4803.29        77.41 o                         
   5   3   4       3185.50       3222.76        61.52 o                         
   6   3   4       3314.52       3214.44        82.23 o                         
   7   3   4       2124.03       2231.08       137.70 o                         
   8   3   4       4161.00       4022.90       203.39 o                         
   9   3   4        884.67        987.29        64.16 o                         
  10   3   4        428.66        427.47        91.40 o                         
  11   3   4         21.22        116.93        80.45 o                         
 -11   4   4        387.20        367.71        81.83 o                         
 -10   4   4       1434.47       1323.16        92.59 o                         
  -9   4   4        361.43        375.23        43.40 o                         
  -8   4   4       2752.35       2540.14       118.57 o                         
  -7   4   4          4.21         29.98        20.46 o                         
  -6   4   4       5731.47       5678.97       156.98 o                         
  -5   4   4         74.35         84.71        16.39 o                         
  -4   4   4       2036.15       2049.86        48.83 o                         
  -3   4   4       3919.78       3837.13        90.79 o                         
  -2   4   4       7702.83       7642.87       113.48 o                         
  -1   4   4      22048.93      21402.33       343.92 o                         
   0   4   4      15592.90      15624.28       236.86 o                         
   1   4   4      22118.25      21734.40       268.08 o                         
   2   4   4       7680.64       7604.27       119.44 o                         
   3   4   4       3967.26       3846.95        76.13 o                         
   4   4   4       2024.83       2015.26        50.83 o                         
   5   4   4         73.82        160.57        43.69 o                         
   6   4   4       5681.08       5325.12       241.39 o                         
   7   4   4          5.12         17.54        50.90 o                         
   8   4   4       2736.21       2668.81       103.39 o                         
   9   4   4        347.47        302.53        44.38 o                         
  10   4   4       1465.90       1552.00       139.35 o                         
  11   4   4        380.62        447.97        96.92 o                         
 -11   5   4        594.23        505.34        89.05 o                         
 -10   5   4        773.27        923.17       109.90 o                         
  -9   5   4       3790.31       3518.75       112.22 o                         
  -8   5   4       1674.92       1572.49        69.16 o                         
  -7   5   4       2714.20       2708.43        87.19 o                         
  -6   5   4       2739.54       2660.43        83.80 o                         
  -5   5   4       4194.05       4166.95        68.68 o                         
  -4   5   4       9614.97       9552.93       153.58 o                         
  -3   5   4       9608.47       9767.99       152.30 o                         
  -2   5   4        829.90        855.75        40.17 o                         
  -1   5   4       3222.78       3647.05        97.27 o                         
   0   5   4       1386.19       1444.72        35.50 o                         
   1   5   4       3303.63       3739.33        63.27 o                         
   2   5   4        824.99        891.46        35.92 o                         
   3   5   4       9625.91       9756.87       215.16 o                         
   4   5   4       9671.20       9631.00       174.39 o                         
   5   5   4       4229.39       4119.49       121.34 o                         
   6   5   4       2788.08       2714.78        98.13 o                         
   7   5   4       2658.51       2630.29       100.39 o                         
   8   5   4       1661.61       1631.46        81.70 o                         
   9   5   4       3842.96       3656.21       133.20 o                         
  10   5   4        781.73        962.29       112.59 o                         
  11   5   4        588.35        725.41       112.93 o                         
 -10   6   4         13.22          0.00        40.61 o                         
  -9   6   4       1214.08       1171.48        77.16 o                         
  -8   6   4        680.94        743.69        60.40 o                         
  -7   6   4        247.41        281.66        41.26 o                         
  -6   6   4        680.12        621.73        49.85 o                         
  -5   6   4       2999.09       2923.47        74.94 o                         
  -4   6   4       6390.08       6388.46       125.62 o                         
  -3   6   4         90.10         92.71        14.66 o                         
  -2   6   4      23037.55      23540.55       497.78 o                         
  -1   6   4       7939.47       8500.61       246.89 o                         
   0   6   4        753.30        837.17        37.30 o                         
   1   6   4       7884.65       7933.08       248.84 o                         
   2   6   4      23108.43      23633.13       465.69 o                         
   3   6   4         80.32         73.42        31.14 o                         
   4   6   4       6388.33       6083.97       209.92 o                         
   5   6   4       3037.16       3053.73       144.49 o                         
   6   6   4        717.68        763.77        56.10 o                         
   7   6   4        231.80        257.94        40.57 o                         
   8   6   4        678.00        695.96        45.91 o                         
   9   6   4       1224.15       1266.65        78.88 o                         
  10   6   4         14.11         18.20        62.12 o                         
 -10   7   4        591.61        528.88        93.67 o                         
  -9   7   4       1567.27       1632.94       101.25 o                         
  -8   7   4        290.76        299.19        45.33 o                         
  -7   7   4        418.06        529.09        79.80 o                         
  -6   7   4       2171.91       2135.79       110.53 o                         
  -5   7   4        425.16        425.78        29.15 o                         
  -4   7   4       1664.54       1656.24        51.18 o                         
  -3   7   4         26.41          6.60        12.01 o                         
  -2   7   4       1216.53       1223.51        34.27 o                         
  -1   7   4       7351.69       7424.25       182.41 o                         
   0   7   4        148.73        152.83        39.97 o                         
   1   7   4       7362.84       7318.93       247.90 o                         
   2   7   4       1249.14       1281.33        49.04 o                         
   3   7   4         27.33         72.01        22.12 o                         
   4   7   4       1703.90       1639.05       130.24 o                         
   5   7   4        451.97        375.12        40.96 o                         
   6   7   4       2191.69       2283.51        75.18 o                         
   7   7   4        424.37        429.60        38.43 o                         
   8   7   4        289.05        269.04        47.72 o                         
   9   7   4       1561.57       1790.41        94.36 o                         
  10   7   4        586.82        482.93        99.00 o                         
 -10   8   4        725.97        532.41       100.44 o                         
  -9   8   4         84.75         84.02        72.66 o                         
  -8   8   4        464.28        499.37        87.33 o                         
  -7   8   4        674.11        608.67        50.96 o                         
  -6   8   4       1880.82       1883.44       158.07 o                         
  -5   8   4         44.55         52.41        31.99 o                         
  -4   8   4       3111.71       2915.49        89.94 o                         
  -3   8   4        673.80        655.94        41.98 o                         
  -2   8   4       6486.76       5944.50       168.48 o                         
  -1   8   4       9662.73       9196.03       247.04 o                         
   0   8   4         15.72         40.46        17.05 o                         
   1   8   4       9635.57       9629.81       182.38 o                         
   2   8   4       6546.90       6542.75       137.27 o                         
   3   8   4        667.06        718.39        79.00 o                         
   4   8   4       3168.59       3039.25       224.49 o                         
   5   8   4         40.19         25.59        31.27 o                         
   6   8   4       1899.27       1958.62        76.99 o                         
   7   8   4        664.06        692.53        46.17 o                         
   8   8   4        445.41        461.75        53.34 o                         
   9   8   4         84.24         45.26        40.62 o                         
  10   8   4        738.53       1018.15       119.41 o                         
  -9   9   4        603.19        717.33       107.48 o                         
  -8   9   4        392.15        322.56        74.30 o                         
  -7   9   4        780.07        921.86       106.05 o                         
  -6   9   4        968.73       1062.14        59.58 o                         
  -5   9   4        405.06        407.67       105.63 o                         
  -4   9   4       7164.06       7125.60       219.70 o                         
  -3   9   4       2839.34       2743.74       101.12 o                         
  -2   9   4       3121.78       2899.27       111.93 o                         
  -1   9   4       1176.93       1044.94        68.52 o                         
   0   9   4        440.33        414.26        62.46 o                         
   1   9   4       1204.01       1150.67        47.99 o                         
   2   9   4       3118.94       3026.34        84.07 o                         
   3   9   4       2837.55       2613.75       102.76 o                         
   4   9   4       7125.08       7109.36       193.34 o                         
   5   9   4        395.59        363.43        44.24 o                         
   6   9   4        979.41        948.81        52.21 o                         
   7   9   4        762.32        747.96        50.65 o                         
   8   9   4        398.36        498.16       112.24 o                         
   9   9   4        579.10        657.44        68.23 o                         
  -9  10   4        537.09        620.60       102.96 o                         
  -8  10   4       2630.73       2484.14       183.85 o                         
  -7  10   4        547.53        714.91       102.58 o                         
  -6  10   4        367.79        322.40        80.89 o                         
  -5  10   4       2010.10       2041.13       148.26 o                         
  -4  10   4        178.39        183.62        37.51 o                         
  -3  10   4       1833.57       1823.29        57.69 o                         
  -2  10   4         76.40         82.18        45.08 o                         
  -1  10   4       2076.13       1928.60        93.62 o                         
   0  10   4        499.07        466.46        49.92 o                         
   1  10   4       2058.09       2005.53        67.31 o                         
   2  10   4         80.92         85.13        26.63 o                         
   3  10   4       1830.75       1849.56        90.19 o                         
   4  10   4        179.59        185.46        40.86 o                         
   5  10   4       1993.80       1997.76        95.12 o                         
   6  10   4        367.26        441.07        42.60 o                         
   7  10   4        538.99        528.16        45.57 o                         
   8  10   4       2691.85       2800.57       124.99 o                         
   9  10   4        524.25        584.84        65.04 o                         
  -8  11   4        694.64        658.92       105.99 o                         
  -7  11   4        655.45        481.72        91.69 o                         
  -6  11   4        988.58       1127.22       120.10 o                         
  -5  11   4         77.79         13.42        65.15 o                         
  -4  11   4        278.07        254.19        50.18 o                         
  -3  11   4        979.65        887.56       114.93 o                         
  -2  11   4       1794.37       1857.80       107.13 o                         
  -1  11   4       1363.47       1419.85        85.13 o                         
   0  11   4        617.86        598.91        60.18 o                         
   1  11   4       1346.63       1270.60        55.31 o                         
   2  11   4       1802.46       1729.54        91.91 o                         
   3  11   4        992.05        944.44        69.61 o                         
   4  11   4        284.00        258.85        46.50 o                         
   5  11   4         77.92         38.27        38.30 o                         
   6  11   4        989.47        989.81        92.69 o                         
   7  11   4        668.83        714.65        68.72 o                         
   8  11   4        681.93        700.12       117.10 o                         
  -7  12   4         37.13         87.19        75.18 o                         
  -6  12   4       1479.58       1360.57       138.63 o                         
  -5  12   4       3534.83       3349.57       203.60 o                         
  -4  12   4        234.98        158.51        70.91 o                         
  -3  12   4         83.45        139.55        76.15 o                         
  -2  12   4       2892.99       2663.87       155.91 o                         
  -1  12   4        986.04        884.41        72.50 o                         
   0  12   4       3553.47       3694.94       142.74 o                         
   1  12   4        974.54        941.84        72.48 o                         
   2  12   4       2914.45       2781.65       121.87 o                         
   3  12   4         84.17         75.56        44.07 o                         
   4  12   4        244.89        270.36        49.08 o                         
   5  12   4       3545.47       3625.03       142.82 o                         
   6  12   4       1454.19       1417.76        88.22 o                         
   7  12   4         37.16          0.00        67.11 o                         
  -6  13   4       1429.50       1375.27       143.39 o                         
  -5  13   4        189.47        100.24        75.27 o                         
  -4  13   4       1538.41       1571.53       101.64 o                         
  -3  13   4       1213.74       1354.92        92.96 o                         
  -2  13   4       1142.67       1131.68        86.28 o                         
  -1  13   4       2715.26       2707.10       126.52 o                         
   0  13   4         10.78          0.00        69.78 o                         
   1  13   4       2739.75       2683.28       243.69 o                         
   2  13   4       1135.76       1087.85       100.74 o                         
   3  13   4       1222.27       1280.34        87.32 o                         
   4  13   4       1532.73       1567.03        95.69 o                         
   5  13   4        191.24        200.31        50.69 o                         
   6  13   4       1439.92       1537.98       147.66 o                         
  -5  14   4        432.34        465.36       103.56 o                         
  -4  14   4        887.64        928.24        87.02 o                         
  -3  14   4       1264.93       1236.07       124.93 o                         
  -2  14   4        645.51        726.57        75.09 o                         
  -1  14   4        245.77        416.84       108.86 o                         
   0  14   4        473.46        460.16        66.28 o                         
   1  14   4        248.87        255.11        57.79 o                         
   2  14   4        636.42        602.68        76.06 o                         
   3  14   4       1254.47       1412.30        96.96 o                         
   4  14   4        916.26       1032.71        84.02 o                         
   5  14   4        438.54        446.96        64.19 o                         
  -4  15   4        650.82        482.05       102.60 o                         
  -3  15   4       1255.88       1475.71       108.53 o                         
  -2  15   4       1377.71       1416.38       103.62 o                         
  -1  15   4       3146.81       2899.75       145.70 o                         
   0  15   4        423.23        549.55        72.54 o                         
   1  15   4       3118.43       3173.16       146.94 o                         
   2  15   4       1384.16       1496.77       101.35 o                         
   3  15   4       1271.13       1228.24       179.86 o                         
   4  15   4        665.08        589.01        71.30 o                         
  -1  16   4        922.93       1009.64       133.55 o                         
   0  16   4        508.70        558.94       102.91 o                         
   1  16   4        952.79       1110.35       128.83 o                         
   2  16   4        605.01        671.09       110.58 o                         
   1   0   5         77.89         55.87        19.99 o                         
   2   0   5      74220.61      73260.95      1531.48 o                         
   3   0   5       6152.13       6079.55       152.79 o                         
   4   0   5        833.27        942.40        32.80 o                         
   5   0   5       2350.39       2523.77       117.56 o                         
   6   0   5        972.69        909.00        36.49 o                         
   7   0   5       2100.17       2087.24       134.48 o                         
   8   0   5          0.03         20.20        41.34 o                         
   9   0   5       4931.51       5142.01       251.30 o                         
  10   0   5        960.75       1126.72       122.35 o                         
  11   0   5         89.66         74.28        76.53 o                         
 -11   1   5       1468.61       1540.63        99.76 o                         
 -10   1   5         20.67         20.37        70.04 o                         
  -9   1   5        546.46        524.48        91.57 o                         
  -8   1   5       1188.14       1199.52        55.95 o                         
  -7   1   5        136.41         85.39        30.50 o                         
  -6   1   5        741.57        727.36        39.95 o                         
  -5   1   5        657.40        688.18        28.66 o                         
  -4   1   5       2279.11       2428.66        88.06 o                         
  -3   1   5        261.61        311.27        18.41 o                         
  -2   1   5      53866.81      53815.51       815.51 o                         
  -1   1   5       6663.19       6667.95       115.02 o                         
   0   1   5       2025.15       1989.55        58.80 o                         
   1   1   5       6759.94       6614.11       178.02 o                         
   2   1   5      53448.99      56034.45       914.53 o                         
   3   1   5        279.88        292.03        14.54 o                         
   4   1   5       2272.68       2311.06        49.28 o                         
   5   1   5        653.75        692.62        27.43 o                         
   6   1   5        720.48        683.13        39.94 o                         
   7   1   5        130.79        134.85        24.54 o                         
   8   1   5       1208.37       1244.81        61.15 o                         
   9   1   5        543.24        438.12        86.72 o                         
  10   1   5         13.86         55.07        68.11 o                         
  11   1   5       1473.13       1560.60       149.33 o                         
 -11   2   5        124.43        170.19        78.47 o                         
 -10   2   5        870.47        956.24        98.28 o                         
  -9   2   5         69.09         63.77        64.06 o                         
  -8   2   5        648.33        677.74        61.12 o                         
  -7   2   5        692.06        687.29        40.23 o                         
  -6   2   5       2860.68       2749.25        68.29 o                         
  -5   2   5        324.68        262.82        23.43 o                         
  -4   2   5      12378.75      11837.20       184.96 o                         
  -3   2   5        373.78        431.83        29.46 o                         
  -2   2   5        839.84        899.34        27.85 o                         
  -1   2   5      14312.41      14304.51       247.93 o                         
   0   2   5       3337.62       3520.26        88.71 o                         
   1   2   5      14254.15      14143.99       198.15 o                         
   2   2   5        828.73        882.88        20.74 o                         
   3   2   5        379.26        421.78        18.84 o                         
   4   2   5      12428.03      12368.34       164.89 o                         
   5   2   5        331.86        315.93        21.95 o                         
   6   2   5       2854.09       2725.89        88.34 o                         
   7   2   5        694.22        678.86        44.44 o                         
   8   2   5        637.90        713.71        49.68 o                         
   9   2   5         71.27          0.00        71.18 o                         
  10   2   5        900.16        837.89       114.37 o                         
  11   2   5        121.61         60.36        74.04 o                         
 -11   3   5        633.94        757.84        77.32 o                         
 -10   3   5        914.34        878.27        77.43 o                         
  -9   3   5         53.02         49.31        41.58 o                         
  -8   3   5        373.73        283.70        48.54 o                         
  -7   3   5        695.81        610.78        38.53 o                         
  -6   3   5       1245.92       1307.57        51.25 o                         
  -5   3   5       3119.28       3343.52       172.86 o                         
  -4   3   5       4753.15       4627.40        90.63 o                         
  -3   3   5       2695.31       2625.67        79.95 o                         
  -2   3   5       9150.32       9190.71       133.70 o                         
  -1   3   5      15641.45      15504.67       215.85 o                         
   0   3   5     122326.59     121304.53      1571.05 o                         
   1   3   5      15699.66      15754.12       255.71 o                         
   2   3   5       9212.02       9096.97       159.49 o                         
   3   3   5       2699.68       2700.44        43.24 o                         
   4   3   5       4846.30       4664.62        76.44 o                         
   5   3   5       3146.06       3314.69        69.37 o                         
   6   3   5       1257.66       1304.56        49.06 o                         
   7   3   5        663.85        603.07        80.98 o                         
   8   3   5        372.48        379.22        79.64 o                         
   9   3   5         61.87          0.00        65.48 o                         
  10   3   5        907.07       1038.80       125.49 o                         
  11   3   5        632.72        651.66       110.30 o                         
 -11   4   5        583.13        717.25       106.20 o                         
 -10   4   5       2290.89       2449.41       121.27 o                         
  -9   4   5        209.92        240.58        53.78 o                         
  -8   4   5       2388.74       2307.68       137.86 o                         
  -7   4   5       3577.63       3611.10       102.36 o                         
  -6   4   5        457.13        445.86        47.47 o                         
  -5   4   5       3320.48       3281.65        61.22 o                         
  -4   4   5       7901.17       8210.13       110.91 o                         
  -3   4   5       4404.31       4290.88       110.52 o                         
  -2   4   5       5705.69       5659.02       112.40 o                         
  -1   4   5       1754.69       1862.03        42.08 o                         
   0   4   5        737.88        723.35        22.46 o                         
   1   4   5       1782.28       1950.18        47.48 o                         
   2   4   5       5762.09       5685.71        95.50 o                         
   3   4   5       4518.07       4355.51        64.29 o                         
   4   4   5       7888.69       8109.31       130.69 o                         
   5   4   5       3380.46       3364.97        82.47 o                         
   6   4   5        441.54        481.70        34.00 o                         
   7   4   5       3550.17       3790.17       189.91 o                         
   8   4   5       2390.34       2357.34        81.24 o                         
   9   4   5        203.48        269.21        44.08 o                         
  10   4   5       2276.12       2405.04       176.81 o                         
  11   4   5        570.86        660.17       107.90 o                         
 -10   5   5        293.16        275.53        58.44 o                         
  -9   5   5       2941.20       2932.55       129.58 o                         
  -8   5   5        174.83        265.23        38.90 o                         
  -7   5   5        261.63        279.47        35.24 o                         
  -6   5   5       1836.88       1722.46        58.87 o                         
  -5   5   5       1934.49       1931.50        45.11 o                         
  -4   5   5       5295.09       5205.22        83.36 o                         
  -3   5   5       2418.47       2513.81        63.63 o                         
  -2   5   5         67.62         68.51        19.11 o                         
  -1   5   5       3174.11       3221.02        76.36 o                         
   0   5   5       2623.34       2451.55        49.60 o                         
   1   5   5       3167.19       3169.57        58.36 o                         
   2   5   5         84.04         95.58        17.77 o                         
   3   5   5       2429.75       2464.33        63.36 o                         
   4   5   5       5270.07       5027.57       126.51 o                         
   5   5   5       1922.87       1731.62       117.29 o                         
   6   5   5       1831.54       2006.47       127.40 o                         
   7   5   5        262.85        299.58        43.19 o                         
   8   5   5        174.86        183.19        30.08 o                         
   9   5   5       2941.12       3128.38       120.50 o                         
  10   5   5        303.51        339.86        84.84 o                         
 -10   6   5       2965.86       2907.26       188.98 o                         
  -9   6   5         76.20         31.46        51.17 o                         
  -8   6   5         57.41         28.36        29.30 o                         
  -7   6   5       1529.27       1497.70        64.60 o                         
  -6   6   5        125.20         93.63        18.29 o                         
  -5   6   5        725.58        684.97        47.18 o                         
  -4   6   5       5286.75       5353.07        96.15 o                         
  -3   6   5       2524.65       2554.55        76.49 o                         
  -2   6   5      21249.13      21236.08       453.57 o                         
  -1   6   5         78.27         97.81        30.05 o                         
   0   6   5        431.33        488.50        35.50 o                         
   1   6   5         76.12         83.26        17.02 o                         
   2   6   5      21230.31      20501.27       407.96 o                         
   3   6   5       2552.04       2466.72        78.98 o                         
   4   6   5       5345.03       5293.09       184.84 o                         
   5   6   5        687.74        746.13        74.08 o                         
   6   6   5        119.41        140.92        28.05 o                         
   7   6   5       1530.71       1581.76        62.89 o                         
   8   6   5         55.20         17.77        32.01 o                         
   9   6   5         76.80         28.25        44.90 o                         
  10   6   5       2904.13       2761.92       189.53 o                         
 -10   7   5        691.51        780.44       110.54 o                         
  -9   7   5         89.57         54.50        58.79 o                         
  -8   7   5        613.41        629.99        62.97 o                         
  -7   7   5        374.53        388.07        45.33 o                         
  -6   7   5       1411.28       1435.18        44.18 o                         
  -5   7   5       2065.23       1861.87        56.81 o                         
  -4   7   5       7316.98       7204.71       138.99 o                         
  -3   7   5       1620.46       1533.24        41.99 o                         
  -2   7   5        722.22        755.88        40.91 o                         
  -1   7   5      11490.69      11808.41       263.60 o                         
   0   7   5       4148.55       4139.73       103.18 o                         
   1   7   5      11466.09      11451.37       213.05 o                         
   2   7   5        744.10        706.44        35.47 o                         
   3   7   5       1595.26       1528.03        53.48 o                         
   4   7   5       7238.69       7185.93       179.58 o                         
   5   7   5       2058.81       1998.50        83.36 o                         
   6   7   5       1414.05       1474.36        64.46 o                         
   7   7   5        366.00        376.39        37.05 o                         
   8   7   5        629.61        612.19        43.24 o                         
   9   7   5         98.68        146.24       123.27 o                         
  10   7   5        695.53        730.29       109.06 o                         
  -9   8   5       1008.42        980.08       113.78 o                         
  -8   8   5        174.64        172.94        70.89 o                         
  -7   8   5       3715.94       3852.05       208.82 o                         
  -6   8   5        909.06       1033.24        57.61 o                         
  -5   8   5       1141.62       1183.71        54.97 o                         
  -4   8   5        251.89        271.17        24.32 o                         
  -3   8   5       2841.85       2676.37        88.66 o                         
  -2   8   5       1162.25       1110.34        67.96 o                         
  -1   8   5       8425.04       7923.41       148.85 o                         
   0   8   5       1281.22       1319.32        60.23 o                         
   1   8   5       8399.92       8319.52       161.74 o                         
   2   8   5       1154.26       1233.15        49.60 o                         
   3   8   5       2886.43       2739.11        99.36 o                         
   4   8   5        257.03        217.66        39.54 o                         
   5   8   5       1187.29       1238.75       130.47 o                         
   6   8   5        913.34        899.71        51.37 o                         
   7   8   5       3743.14       3924.08       110.85 o                         
   8   8   5        185.41        101.44        39.60 o                         
   9   8   5       1002.67        954.59        96.14 o                         
  -9   9   5        255.99        304.41        88.32 o                         
  -8   9   5        891.42        947.83       112.78 o                         
  -7   9   5        508.85        356.23        80.70 o                         
  -6   9   5        289.79        258.41        65.20 o                         
  -5   9   5       1347.76       1330.85        58.17 o                         
  -4   9   5        844.62        807.49        38.23 o                         
  -3   9   5       1720.30       1674.11        79.62 o                         
  -2   9   5         20.59         17.58        10.69 o                         
  -1   9   5        593.32        568.51        27.39 o                         
   0   9   5      24689.77      23846.30       399.19 o                         
   1   9   5        587.00        576.13        33.77 o                         
   2   9   5         16.92          5.85        23.88 o                         
   3   9   5       1719.09       1787.02        82.05 o                         
   4   9   5        840.47        936.62        97.01 o                         
   5   9   5       1338.95       1327.16        78.52 o                         
   6   9   5        276.84        256.63        35.57 o                         
   7   9   5        523.33        597.55        64.56 o                         
   8   9   5        858.97        945.16        74.24 o                         
   9   9   5        239.66        363.49        71.40 o                         
  -9  10   5        832.42        759.70       114.04 o                         
  -8  10   5       2383.52       2543.53       182.09 o                         
  -7  10   5        257.56        242.65        75.27 o                         
  -6  10   5        399.22        345.73        73.10 o                         
  -5  10   5        137.56        113.47        64.62 o                         
  -4  10   5       4721.30       4810.04       232.24 o                         
  -3  10   5       1571.53       1515.87        84.59 o                         
  -2  10   5       3283.37       2923.19        56.61 o                         
  -1  10   5       7711.32       7723.50       154.74 o                         
   0  10   5          3.60          3.37        17.05 o                         
   1  10   5       7622.42       7686.91       160.35 o                         
   2  10   5       3290.71       3286.59        92.11 o                         
   3  10   5       1590.37       1566.33        83.93 o                         
   4  10   5       4718.76       4580.54       150.80 o                         
   5  10   5        142.36        193.61        43.60 o                         
   6  10   5        391.26        388.49        41.38 o                         
   7  10   5        255.21        241.68        50.80 o                         
   8  10   5       2383.57       2300.13       113.35 o                         
   9  10   5        815.79        864.10       120.98 o                         
  -8  11   5        149.73        220.35        75.62 o                         
  -7  11   5       1038.91        918.57       118.19 o                         
  -6  11   5        792.47        686.67        99.13 o                         
  -5  11   5       4740.06       4488.98       233.54 o                         
  -4  11   5          1.32          0.00        55.35 o                         
  -3  11   5       1252.65       1191.68       123.58 o                         
  -2  11   5       2988.70       3124.22       128.40 o                         
  -1  11   5       3971.06       3978.55       144.96 o                         
   0  11   5       1456.03       1366.92       124.98 o                         
   1  11   5       4012.75       3781.25       138.38 o                         
   2  11   5       2965.41       2941.55       206.47 o                         
   3  11   5       1250.66       1215.97        84.83 o                         
   4  11   5          1.04          0.00        36.34 o                         
   5  11   5       4743.75       4671.61       158.27 o                         
   6  11   5        801.69        869.23        69.82 o                         
   7  11   5       1053.53       1043.68       149.39 o                         
   8  11   5        157.33        175.92        88.92 o                         
  -7  12   5        242.25        168.26        76.23 o                         
  -6  12   5        818.70        850.85       113.50 o                         
  -5  12   5       1932.45       1930.29       157.25 o                         
  -4  12   5        391.37        241.28        79.09 o                         
  -3  12   5        610.54        613.94        68.16 o                         
  -2  12   5       4851.34       4713.22       168.72 o                         
  -1  12   5        450.60        468.46        60.78 o                         
   0  12   5        309.54        251.10        71.04 o                         
   1  12   5        453.49        469.79        67.92 o                         
   2  12   5       4881.42       4856.11       167.13 o                         
   3  12   5        583.51        643.43       102.23 o                         
   4  12   5        374.44        380.28        56.41 o                         
   5  12   5       1984.38       2111.59       106.55 o                         
   6  12   5        820.28        920.58       112.43 o                         
   7  12   5        252.65        373.25       125.41 o                         
  -6  13   5        378.82        271.24        93.12 o                         
  -5  13   5        172.95        344.55        96.05 o                         
  -4  13   5         63.03         70.34        55.59 o                         
  -3  13   5       1133.73       1041.33       131.59 o                         
  -2  13   5       3287.78       3054.67       137.83 o                         
  -1  13   5       1302.44       1283.22        88.31 o                         
   0  13   5         93.61         58.18        48.90 o                         
   1  13   5       1320.02       1348.54       121.16 o                         
   2  13   5       3349.16       3268.34       138.42 o                         
   3  13   5       1124.93       1297.47        87.39 o                         
   4  13   5         65.87        197.68        53.06 o                         
   5  13   5        168.42         91.41        53.71 o                         
   6  13   5        384.06        515.20        97.31 o                         
  -5  14   5        481.77        373.80        90.10 o                         
  -4  14   5       1667.04       1540.30       106.56 o                         
  -3  14   5       1540.10       1737.70       111.55 o                         
  -2  14   5       1437.67       1366.27        98.85 o                         
  -1  14   5        249.74        386.52        66.79 o                         
   0  14   5        123.83        244.90        56.28 o                         
   1  14   5        240.18        323.18        61.65 o                         
   2  14   5       1400.27       1405.33        95.87 o                         
   3  14   5       1527.57       1579.72       152.52 o                         
   4  14   5       1691.80       1744.05       106.43 o                         
   5  14   5        467.53        466.01        63.42 o                         
  -4  15   5        535.95        706.78       118.77 o                         
  -3  15   5        585.55        578.02        78.28 o                         
  -2  15   5       2073.98       1946.68       127.24 o                         
  -1  15   5        994.95       1207.57       146.38 o                         
   0  15   5        401.57        347.57       116.03 o                         
   1  15   5       1010.17       1259.57        95.34 o                         
   2  15   5       2086.17       1922.75       112.45 o                         
   3  15   5        594.18        711.91       158.57 o                         
   4  15   5        544.30        669.96       130.56 o                         
  -1  16   5        409.84        387.36        93.54 o                         
   0  16   5         88.30          0.00        83.28 o                         
   1  16   5        402.53        444.19        94.87 o                         
   0   0   6      11382.51      11654.27       540.99 o                         
   1   0   6      17343.51      17592.13       393.51 o                         
   2   0   6       9381.75      10026.88       163.24 o                         
   3   0   6        521.47        562.20        30.90 o                         
   4   0   6        887.03        956.97        63.49 o                         
   5   0   6       3414.52       3482.03        74.19 o                         
   6   0   6        130.05        132.04        17.90 o                         
   7   0   6       5219.05       5387.54       137.64 o                         
   8   0   6      10629.74      10600.79       318.00 o                         
   9   0   6        726.46        565.44        93.48 o                         
  10   0   6       2864.06       2949.76       195.19 o                         
  11   0   6        401.32        225.89        78.89 o                         
 -11   1   6       1709.91       1729.52       158.48 o                         
 -10   1   6        318.81        365.78        87.57 o                         
  -9   1   6        292.05        227.62        84.54 o                         
  -8   1   6       6717.22       6727.93       288.04 o                         
  -7   1   6       1054.01       1039.70        32.58 o                         
  -6   1   6       4457.42       4206.81       123.08 o                         
  -5   1   6       1742.77       1776.44        73.69 o                         
  -4   1   6       2109.16       2009.58        61.04 o                         
  -3   1   6       3788.93       3978.10        76.11 o                         
  -2   1   6      11590.89      12126.80       200.09 o                         
  -1   1   6       7780.52       7518.75       296.75 o                         
   0   1   6       8392.78       9218.66       503.60 o                         
   1   1   6       7775.63       8009.22       171.41 o                         
   2   1   6      11726.10      12277.92       219.67 o                         
   3   1   6       3763.53       3980.46        60.85 o                         
   4   1   6       2086.57       1995.53        36.54 o                         
   5   1   6       1792.51       1815.34        49.51 o                         
   6   1   6       4467.69       4403.53       172.41 o                         
   7   1   6       1069.19       1082.74        51.86 o                         
   8   1   6       6676.40       6486.16       168.29 o                         
   9   1   6        285.99        235.18        69.24 o                         
  10   1   6        342.73        310.18        78.05 o                         
  11   1   6       1714.32       1807.73       163.23 o                         
 -11   2   6       1193.98       1132.81        92.21 o                         
 -10   2   6       1088.41       1134.10       129.06 o                         
  -9   2   6          1.44          0.00        68.17 o                         
  -8   2   6        211.92        228.99        71.84 o                         
  -7   2   6        325.69        351.26        17.50 o                         
  -6   2   6       4517.79       4070.89       144.55 o                         
  -5   2   6       2723.54       2833.95       253.61 o                         
  -4   2   6       6781.96       6664.61       128.05 o                         
  -3   2   6      14271.57      14708.11       417.34 o                         
  -2   2   6        636.66        763.85        51.04 o                         
  -1   2   6       6338.62       6712.50       145.70 o                         
   0   2   6       4153.36       4092.96       263.02 o                         
   1   2   6       6287.67       6622.48       117.64 o                         
   2   2   6        663.66        816.77        25.30 o                         
   3   2   6      14247.03      14964.31       214.06 o                         
   4   2   6       6820.25       6816.27       112.18 o                         
   5   2   6       2693.69       2680.71        89.42 o                         
   6   2   6       4563.16       4633.72       197.04 o                         
   7   2   6        324.26        318.90        55.55 o                         
   8   2   6        225.84        237.41        32.61 o                         
   9   2   6          1.48          0.00        64.99 o                         
  10   2   6       1111.46       1222.83       129.66 o                         
  11   2   6       1200.17       1349.71       143.16 o                         
 -11   3   6        536.06        559.43        94.36 o                         
 -10   3   6       1190.48       1111.77       105.76 o                         
  -9   3   6        271.03        244.00        83.45 o                         
  -8   3   6       3367.54       3133.97       183.07 o                         
  -7   3   6       5720.84       5723.61       249.63 o                         
  -6   3   6       3028.12       2912.17        81.23 o                         
  -5   3   6       8771.50       8691.75       277.04 o                         
  -4   3   6        223.23        206.72        20.62 o                         
  -3   3   6       3935.67       4075.65        66.86 o                         
  -2   3   6       2010.24       2306.64        54.64 o                         
  -1   3   6       5208.37       5291.10        87.19 o                         
   0   3   6      21175.83      22398.26       273.88 o                         
   1   3   6       5263.20       5459.12        91.50 o                         
   2   3   6       1965.39       2086.11        37.55 o                         
   3   3   6       4044.18       4131.29        59.26 o                         
   4   3   6        209.73        211.22        18.33 o                         
   5   3   6       8750.84       8609.88       162.15 o                         
   6   3   6       3055.24       3107.16        80.84 o                         
   7   3   6       5603.85       5810.59       149.95 o                         
   8   3   6       3428.21       3471.21       232.59 o                         
   9   3   6        275.29        335.19        84.21 o                         
  10   3   6       1176.83       1283.87       132.33 o                         
  11   3   6        525.83        428.69        96.47 o                         
 -11   4   6        656.52        611.72        98.86 o                         
 -10   4   6       1091.35       1068.21        84.55 o                         
  -9   4   6       1269.11       1179.55        83.07 o                         
  -8   4   6       4935.18       4916.79       261.50 o                         
  -7   4   6       3085.60       2935.42       116.90 o                         
  -6   4   6        910.75        915.56        37.08 o                         
  -5   4   6       3194.30       3156.58        79.97 o                         
  -4   4   6       2213.74       2147.38        73.88 o                         
  -3   4   6       3665.27       3550.54        80.60 o                         
  -2   4   6       4614.53       4445.77        76.54 o                         
  -1   4   6       1885.95       2119.53        46.31 o                         
   0   4   6         92.63         61.01        13.46 o                         
   1   4   6       1849.63       2130.01        56.90 o                         
   2   4   6       4631.53       4539.45        80.88 o                         
   3   4   6       3677.39       3562.38        54.65 o                         
   4   4   6       2204.25       2240.08        67.89 o                         
   5   4   6       3201.75       3096.71       103.57 o                         
   6   4   6        915.17        979.64        46.20 o                         
   7   4   6       3145.97       3294.31       117.45 o                         
   8   4   6       4867.49       4947.05       154.62 o                         
   9   4   6       1263.84       1384.56       126.99 o                         
  10   4   6       1116.59       1071.36       119.68 o                         
  11   4   6        642.05        654.99       110.78 o                         
 -10   5   6       1370.12       1296.51        93.14 o                         
  -9   5   6       1748.79       1710.77       100.78 o                         
  -8   5   6       1797.32       1751.77        95.80 o                         
  -7   5   6        231.84        248.40        47.37 o                         
  -6   5   6       2671.04       2564.36        72.18 o                         
  -5   5   6       8625.07       8600.37       144.07 o                         
  -4   5   6       6067.69       6367.01       127.45 o                         
  -3   5   6       3246.32       3266.01        75.11 o                         
  -2   5   6       2721.86       2953.89        61.73 o                         
  -1   5   6       4244.70       4238.60        77.71 o                         
   0   5   6        510.52        659.91        46.88 o                         
   1   5   6       4109.98       4202.57        78.09 o                         
   2   5   6       2677.46       2876.82        68.41 o                         
   3   5   6       3273.84       3225.11        75.20 o                         
   4   5   6       6039.98       6000.06       143.29 o                         
   5   5   6       8710.97       8499.36       293.44 o                         
   6   5   6       2714.62       2677.79       101.16 o                         
   7   5   6        213.95        189.47        29.42 o                         
   8   5   6       1790.70       1692.64        66.32 o                         
   9   5   6       1759.82       1539.31       136.27 o                         
  10   5   6       1389.19       1616.95       146.89 o                         
 -10   6   6       2274.71       2374.81       170.27 o                         
  -9   6   6        771.24        821.61        77.85 o                         
  -8   6   6        285.53        273.13        51.87 o                         
  -7   6   6        338.41        444.42        57.12 o                         
  -6   6   6       1738.89       1753.38        61.10 o                         
  -5   6   6       1120.81       1119.71        37.08 o                         
  -4   6   6        244.14        261.71        25.96 o                         
  -3   6   6       9320.39       9383.24       152.62 o                         
  -2   6   6       4062.60       4045.53       153.12 o                         
  -1   6   6        169.16        186.62        23.59 o                         
   0   6   6       2741.70       2730.84        87.68 o                         
   1   6   6        161.17        195.60        20.29 o                         
   2   6   6       4138.11       4312.95       111.99 o                         
   3   6   6       9250.14       9275.93       206.74 o                         
   4   6   6        258.43        295.20        58.45 o                         
   5   6   6       1163.99       1133.67        61.76 o                         
   6   6   6       1776.92       1816.74        67.47 o                         
   7   6   6        342.47        324.48        35.57 o                         
   8   6   6        280.88        275.61        35.69 o                         
   9   6   6        774.20        693.46        96.54 o                         
  10   6   6       2257.06       2137.38       166.12 o                         
 -10   7   6        533.35        380.76        83.25 o                         
  -9   7   6       1020.69        870.59       110.55 o                         
  -8   7   6        181.76        103.01        66.38 o                         
  -7   7   6        385.10        395.94        79.32 o                         
  -6   7   6      14881.94      14360.17       487.84 o                         
  -5   7   6       2874.42       2863.47        97.14 o                         
  -4   7   6       1180.06       1235.42        59.71 o                         
  -3   7   6        723.79        740.45        46.75 o                         
  -2   7   6       4418.91       4286.56       103.92 o                         
  -1   7   6         41.67         26.01        25.04 o                         
   0   7   6       3919.91       3849.67        84.04 o                         
   1   7   6         38.72         57.70        19.94 o                         
   2   7   6       4432.23       4443.62       100.39 o                         
   3   7   6        722.82        683.94        37.39 o                         
   4   7   6       1196.24       1250.10        61.10 o                         
   5   7   6       2870.72       2887.86        80.59 o                         
   6   7   6      14810.05      15022.90       279.00 o                         
   7   7   6        394.54        459.83        40.15 o                         
   8   7   6        169.88        224.97        33.54 o                         
   9   7   6       1020.68        965.46       112.43 o                         
  10   7   6        525.08        502.01        85.72 o                         
  -9   8   6         38.24         32.64        66.19 o                         
  -8   8   6       1618.00       1432.82       133.58 o                         
  -7   8   6       1709.85       1736.86       138.77 o                         
  -6   8   6       1118.90       1002.35       104.32 o                         
  -5   8   6        254.32        226.07        34.00 o                         
  -4   8   6        748.47        716.73        51.33 o                         
  -3   8   6       2774.31       2925.01       155.90 o                         
  -2   8   6       1060.31        983.94       168.34 o                         
  -1   8   6       1917.67       1984.21        87.31 o                         
   0   8   6        147.86        155.02        32.59 o                         
   1   8   6       1901.91       2007.42        59.93 o                         
   2   8   6       1084.90       1110.27        71.38 o                         
   3   8   6       2702.36       2634.54        76.38 o                         
   4   8   6        748.57        772.86        53.50 o                         
   5   8   6        239.88        278.50        32.92 o                         
   6   8   6       1140.58       1076.95        56.03 o                         
   7   8   6       1709.21       1730.37        77.18 o                         
   8   8   6       1637.53       1613.42        89.86 o                         
   9   8   6         41.26          0.00        61.99 o                         
  -9   9   6         55.05        229.95        85.50 o                         
  -8   9   6        140.77        124.16        68.77 o                         
  -7   9   6       1141.69       1011.67       118.89 o                         
  -6   9   6        480.97        602.10        93.85 o                         
  -5   9   6       3138.94       3179.67       181.37 o                         
  -4   9   6      15353.15      14784.78       497.22 o                         
  -3   9   6        143.11        171.42        54.80 o                         
  -2   9   6       1168.46       1077.93        71.30 o                         
  -1   9   6       3097.20       2853.81       111.32 o                         
   0   9   6        725.21        714.78        33.04 o                         
   1   9   6       3123.91       3060.02        88.87 o                         
   2   9   6       1173.29       1197.87        72.65 o                         
   3   9   6        142.34        172.21        39.52 o                         
   4   9   6      15377.77      15083.62       374.33 o                         
   5   9   6       3175.02       3186.52       114.31 o                         
   6   9   6        487.43        529.53        51.85 o                         
   7   9   6       1125.46       1178.62        77.80 o                         
   8   9   6        149.93        141.36        44.82 o                         
   9   9   6         54.19        111.67        71.99 o                         
  -8  10   6        423.03        388.92        90.72 o                         
  -7  10   6       1331.76       1377.47       138.59 o                         
  -6  10   6        202.53        255.04        72.28 o                         
  -5  10   6        516.72        513.34        88.95 o                         
  -4  10   6       3436.46       3404.35       191.22 o                         
  -3  10   6       2731.79       2743.22       117.56 o                         
  -2  10   6       2426.82       2529.05       180.90 o                         
  -1  10   6        447.12        541.39        57.71 o                         
   0  10   6          5.91         10.49        14.81 o                         
   1  10   6        429.86        405.85        30.94 o                         
   2  10   6       2418.69       2487.06       107.94 o                         
   3  10   6       2708.83       2656.00       109.03 o                         
   4  10   6       3436.70       3503.09       125.54 o                         
   5  10   6        502.04        561.48        53.82 o                         
   6  10   6        206.02        248.21        45.32 o                         
   7  10   6       1300.52       1248.55        65.31 o                         
   8  10   6        415.59        357.73        54.29 o                         
  -8  11   6       1416.64       1207.55       134.32 o                         
  -7  11   6         50.34        112.66        69.93 o                         
  -6  11   6        407.22        293.07        79.27 o                         
  -5  11   6       2760.91       2784.76       182.91 o                         
  -4  11   6        147.68        163.02        68.09 o                         
  -3  11   6         82.88        101.44        44.86 o                         
  -2  11   6       2300.63       2377.09       113.05 o                         
  -1  11   6        448.50        440.36        58.13 o                         
   0  11   6        227.57        231.25        50.78 o                         
   1  11   6        429.70        402.76        54.79 o                         
   2  11   6       2307.23       2296.70       106.42 o                         
   3  11   6         86.65         80.82        39.72 o                         
   4  11   6        156.49        160.19        44.42 o                         
   5  11   6       2763.68       2861.28       118.66 o                         
   6  11   6        394.47        410.90        56.16 o                         
   7  11   6         49.29         27.21        37.44 o                         
   8  11   6       1429.89       1336.44        90.76 o                         
  -7  12   6        398.38        366.02       103.07 o                         
  -6  12   6       3014.44       3223.33       208.92 o                         
  -5  12   6        425.53        352.32        86.29 o                         
  -4  12   6        269.65        235.82        81.16 o                         
  -3  12   6        288.25        228.11        96.19 o                         
  -2  12   6       2961.42       3165.25       214.74 o                         
  -1  12   6        682.17        680.16        68.77 o                         
   0  12   6       2749.32       2620.51       119.09 o                         
   1  12   6        671.98        587.64        63.51 o                         
   2  12   6       2918.63       2960.94       125.82 o                         
   3  12   6        301.09        339.72        52.19 o                         
   4  12   6        258.51        283.61        49.27 o                         
   5  12   6        429.76        384.72        75.87 o                         
   6  12   6       3000.77       2995.65       132.75 o                         
   7  12   6        401.10        495.72        63.56 o                         
  -6  13   6        661.46        632.61       108.11 o                         
  -5  13   6        393.08        326.84        85.38 o                         
  -4  13   6        531.64        546.98        93.80 o                         
  -3  13   6       1365.89       1536.83       103.07 o                         
  -2  13   6        666.67        747.85        77.85 o                         
  -1  13   6       3349.55       3270.37       225.76 o                         
   0  13   6       2406.17       2495.15       120.14 o                         
   1  13   6       3380.68       3574.53       145.33 o                         
   2  13   6        653.79        731.30       103.89 o                         
   3  13   6       1356.77       1339.03        90.67 o                         
   4  13   6        552.51        588.55        96.34 o                         
   5  13   6        403.18        423.06        58.57 o                         
   6  13   6        648.29        521.27        96.18 o                         
  -4  14   6       1326.54       1622.51       157.09 o                         
  -3  14   6       1477.33       1631.42       107.45 o                         
  -2  14   6        771.89        804.97        79.22 o                         
  -1  14   6        961.08        896.84        83.90 o                         
   0  14   6        807.03        825.94        97.37 o                         
   1  14   6        971.05        880.51        78.12 o                         
   2  14   6        794.47        900.30        81.53 o                         
   3  14   6       1497.47       1807.40       105.40 o                         
   4  14   6       1336.40       1219.14        92.20 o                         
   5  14   6        450.74        510.45        67.36 o                         
  -3  15   6        128.35        146.11        56.07 o                         
  -2  15   6        756.88        825.22        85.41 o                         
  -1  15   6        229.54        227.16        89.28 o                         
   0  15   6       1540.56       1708.39       161.89 o                         
   1  15   6        225.39        363.69        64.30 o                         
   2  15   6        746.37        697.94       111.19 o                         
   3  15   6        115.51        161.41        97.07 o                         
   0  16   6         91.22        227.16        93.65 o                         
   1   0   7       3200.65       3008.09       182.29 o                         
   2   0   7       2753.97       2887.89        60.48 o                         
   3   0   7       2861.59       3125.96       156.31 o                         
   4   0   7       3095.63       3209.66        72.28 o                         
   5   0   7       4768.51       4989.34       121.51 o                         
   6   0   7       2199.37       2088.89        45.43 o                         
   7   0   7         11.53         43.60        31.44 o                         
   8   0   7       2419.66       2372.38       157.30 o                         
   9   0   7        517.19        571.37        91.01 o                         
  10   0   7        732.93        886.13       114.79 o                         
  11   0   7        201.31        225.45        91.88 o                         
 -10   1   7       1045.57       1046.24       124.28 o                         
  -9   1   7       2029.69       2007.93       151.72 o                         
  -8   1   7        461.60        451.82        80.83 o                         
  -7   1   7       2598.95       2309.11       146.55 o                         
  -6   1   7       6679.69       6129.22       248.30 o                         
  -5   1   7       3714.16       4026.76       178.79 o                         
  -4   1   7       2372.23       2239.81       114.15 o                         
  -3   1   7       2684.88       2874.08        64.87 o                         
  -2   1   7       2266.34       2489.87        98.82 o                         
  -1   1   7      33496.33      33768.51       625.10 o                         
   0   1   7        403.95        414.51        26.75 o                         
   1   1   7      33273.44      34607.87       656.40 o                         
   2   1   7       2300.87       2454.90        72.00 o                         
   3   1   7       2709.18       2771.67        53.14 o                         
   4   1   7       2382.11       2207.32        99.75 o                         
   5   1   7       3737.52       3905.64       127.85 o                         
   6   1   7       6632.06       6295.42       128.42 o                         
   7   1   7       2577.97       2611.81        82.37 o                         
   8   1   7        460.74        511.57        84.37 o                         
   9   1   7       1993.61       1923.41       150.78 o                         
  10   1   7       1041.86       1282.73       136.46 o                         
  11   1   7        390.33        369.75        87.81 o                         
 -11   2   7        145.31        137.09        68.75 o                         
 -10   2   7        372.94        452.25        89.28 o                         
  -9   2   7       1290.10       1396.49       131.28 o                         
  -8   2   7        469.28        366.36        78.99 o                         
  -7   2   7         55.15         89.75        51.03 o                         
  -6   2   7        171.26        255.82        66.72 o                         
  -5   2   7      16692.68      16766.53       515.10 o                         
  -4   2   7        423.38        459.87        26.39 o                         
  -3   2   7       1365.72       1316.07        49.61 o                         
  -2   2   7       7740.32       8484.82       169.74 o                         
  -1   2   7      11738.55      12568.65       255.28 o                         
   0   2   7      27943.99      28905.03      1605.11 o                         
   1   2   7      11653.22      13237.11       624.22 o                         
   2   2   7       7662.77       8126.07       152.49 o                         
   3   2   7       1342.23       1406.20        38.92 o                         
   4   2   7        422.34        430.14        27.85 o                         
   5   2   7      16769.62      16813.97       284.33 o                         
   6   2   7        170.71        189.02        37.44 o                         
   7   2   7         63.77         67.78        19.50 o                         
   8   2   7        449.85        637.84        95.75 o                         
   9   2   7       1316.72       1245.94       121.18 o                         
  10   2   7        377.45        479.04        88.44 o                         
  11   2   7        139.73        276.93        93.74 o                         
 -11   3   7        109.35         14.63        63.99 o                         
 -10   3   7        162.01        260.68        58.18 o                         
  -9   3   7       1729.50       1771.32       110.36 o                         
  -8   3   7       2161.74       2292.54       155.79 o                         
  -7   3   7       3298.21       3314.96       180.35 o                         
  -6   3   7       2201.42       2011.64       130.20 o                         
  -5   3   7        781.43        782.95        44.22 o                         
  -4   3   7        633.01        631.81        48.64 o                         
  -3   3   7       2077.62       2083.18        51.90 o                         
  -2   3   7        852.73        793.95        31.67 o                         
  -1   3   7        184.28        219.16        21.36 o                         
   0   3   7        887.58        858.42        43.02 o                         
   1   3   7        188.17        229.14        19.93 o                         
   2   3   7        835.63        816.15        27.73 o                         
   3   3   7       2106.82       2129.68        43.60 o                         
   4   3   7        659.97        666.24        34.19 o                         
   5   3   7        818.29        753.05        36.88 o                         
   6   3   7       2165.67       1952.53        53.71 o                         
   7   3   7       3283.55       3382.80        90.45 o                         
   8   3   7       2150.96       2212.56        74.32 o                         
   9   3   7       1783.50       1943.83       152.06 o                         
  10   3   7        157.67        178.41        72.69 o                         
  11   3   7        106.37        170.73        88.31 o                         
 -10   4   7        207.48        200.46        56.13 o                         
  -9   4   7       2756.02       2750.94       190.94 o                         
  -8   4   7        432.15        329.92        52.31 o                         
  -7   4   7       3495.35       3289.24       128.50 o                         
  -6   4   7       2615.56       2126.78       202.33 o                         
  -5   4   7       1265.17       1221.30        35.34 o                         
  -4   4   7        297.70        298.66        19.58 o                         
  -3   4   7       8333.01       8331.26       126.78 o                         
  -2   4   7         53.43         68.40        17.28 o                         
  -1   4   7        960.82        948.21        33.26 o                         
   1   4   7        955.46        946.19        40.84 o                         
   2   4   7         66.47         97.34        11.60 o                         
   3   4   7       8499.05       8534.98       145.39 o                         
   4   4   7        298.06        302.40        24.00 o                         
   5   4   7       1249.26       1167.52        43.09 o                         
   6   4   7       2601.94       2476.78        92.90 o                         
   7   4   7       3545.52       3678.17       204.78 o                         
   8   4   7        424.05        442.46        56.19 o                         
   9   4   7       2771.98       2714.09       114.03 o                         
  10   4   7        200.01        203.69        83.57 o                         
 -10   5   7       1690.08       1615.47       106.91 o                         
  -9   5   7        268.40        274.29        54.78 o                         
  -8   5   7       1757.27       1868.84       101.41 o                         
  -7   5   7        277.58        227.00       133.00 o                         
  -6   5   7       1102.12       1050.42        41.05 o                         
  -5   5   7       1347.20       1314.26        40.09 o                         
  -4   5   7       2832.67       2794.78        62.54 o                         
  -3   5   7      13142.49      13405.54       178.28 o                         
  -2   5   7       5168.47       5316.71        94.27 o                         
  -1   5   7        655.08        651.14        43.17 o                         
   0   5   7       1161.94       1046.47        43.41 o                         
   1   5   7        604.48        569.95        33.98 o                         
   2   5   7       5113.93       5192.95       146.05 o                         
   3   5   7      13111.70      13140.54       225.23 o                         
   4   5   7       2798.26       2807.21        70.49 o                         
   5   5   7       1290.27       1298.27        55.79 o                         
   6   5   7       1074.02       1073.83        48.73 o                         
   7   5   7        281.90        289.17        35.17 o                         
   8   5   7       1771.57       1955.17        72.48 o                         
   9   5   7        270.69        234.16        74.64 o                         
  10   5   7       1671.15       1720.95       152.74 o                         
 -10   6   7        526.93        623.62        72.69 o                         
  -9   6   7        242.95        256.38        52.42 o                         
  -8   6   7         40.88         58.23        79.09 o                         
  -7   6   7        539.90        562.05        62.01 o                         
  -6   6   7        142.95         86.36        49.23 o                         
  -5   6   7       1744.27       1602.42        95.61 o                         
  -4   6   7       3159.04       3385.38        95.15 o                         
  -3   6   7       8322.02       8282.15       358.53 o                         
  -2   6   7       1823.94       1809.41        59.08 o                         
  -1   6   7       4012.03       4150.52       181.43 o                         
   0   6   7        849.81        889.86        55.16 o                         
   1   6   7       3959.83       4077.82       158.49 o                         
   2   6   7       1763.88       1731.30        70.69 o                         
   3   6   7       8272.72       8574.07       340.05 o                         
   4   6   7       3152.37       3236.89        97.42 o                         
   5   6   7       1757.79       1738.22        76.56 o                         
   6   6   7        142.49        120.73        28.89 o                         
   7   6   7        543.99        631.40        57.35 o                         
   8   6   7         45.05        103.23        29.69 o                         
   9   6   7        224.62        246.16        82.56 o                         
  10   6   7        529.50        591.09       103.44 o                         
 -10   7   7        325.33        474.47        96.89 o                         
  -9   7   7        154.32        119.58        62.53 o                         
  -8   7   7        388.74        423.34        82.45 o                         
  -7   7   7         46.21          0.00        38.42 o                         
  -6   7   7       7424.59       7518.99       212.97 o                         
  -5   7   7       1518.16       1484.02        48.96 o                         
  -4   7   7       4415.00       4341.48       103.96 o                         
  -3   7   7       3430.55       3311.10       104.66 o                         
  -2   7   7        946.29        906.83        44.95 o                         
  -1   7   7      10676.98       9892.52       192.13 o                         
   0   7   7        454.80        417.20        61.47 o                         
   1   7   7      10536.12      10255.83       303.50 o                         
   2   7   7        960.13        921.40        40.28 o                         
   3   7   7       3422.39       3303.69       122.75 o                         
   4   7   7       4427.85       4285.98       103.19 o                         
   5   7   7       1576.24       1508.48        56.36 o                         
   6   7   7       7418.84       7581.56       168.12 o                         
   7   7   7         44.87         38.92        35.65 o                         
   8   7   7        389.32        468.27        42.87 o                         
   9   7   7        159.84         74.95        63.26 o                         
  10   7   7        338.96        263.88        84.44 o                         
  -9   8   7       1385.37       1370.85       135.70 o                         
  -8   8   7        224.94        218.84        80.91 o                         
  -7   8   7       4775.08       4640.18       236.62 o                         
  -6   8   7          4.34         42.78        61.99 o                         
  -5   8   7       1044.50       1040.75       105.21 o                         
  -4   8   7       3381.01       3351.02       110.82 o                         
  -3   8   7       4639.22       4518.66       205.59 o                         
  -2   8   7       3390.80       3170.67       169.40 o                         
  -1   8   7        161.72        130.64        41.77 o                         
   0   8   7       2181.53       2162.02        91.58 o                         
   1   8   7        167.59        191.67        22.20 o                         
   2   8   7       3427.79       3319.51        89.12 o                         
   3   8   7       4682.27       4587.56       108.32 o                         
   4   8   7       3355.57       3286.61       126.62 o                         
   5   8   7       1035.08       1066.57        50.71 o                         
   6   8   7          5.44          8.25        36.48 o                         
   7   8   7       4817.62       4840.32       129.85 o                         
   8   8   7        221.28        219.41        35.59 o                         
   9   8   7       1394.73       1443.72       138.70 o                         
  -9   9   7        358.91        443.56        93.94 o                         
  -8   9   7        272.50        189.56        74.42 o                         
  -7   9   7        144.50        113.52        63.16 o                         
  -6   9   7        649.97        676.78        99.31 o                         
  -5   9   7        920.96       1186.78       116.44 o                         
  -4   9   7       3618.09       3585.38       190.05 o                         
  -3   9   7       2972.87       2896.31       164.51 o                         
  -2   9   7        922.12        882.62        66.81 o                         
  -1   9   7       1640.56       1458.79        78.77 o                         
   0   9   7        916.83        894.72        40.89 o                         
   1   9   7       1678.83       1763.95        58.16 o                         
   2   9   7        934.04        911.78        44.18 o                         
   3   9   7       3004.42       2832.39       105.81 o                         
   4   9   7       3624.23       3578.99       121.92 o                         
   5   9   7        924.06        965.60        51.19 o                         
   6   9   7        655.16        585.54        56.61 o                         
   7   9   7        135.65        143.34        32.33 o                         
   8   9   7        267.92        272.57        49.95 o                         
   9   9   7        364.23        410.85        87.91 o                         
  -8  10   7        338.96        575.01        97.62 o                         
  -7  10   7        174.42        133.54        70.24 o                         
  -6  10   7        538.37        498.93        89.69 o                         
  -5  10   7        457.89        416.27        82.97 o                         
  -4  10   7       1645.44       1559.28       130.56 o                         
  -3  10   7       1996.81       2067.96       143.64 o                         
  -2  10   7       3917.77       3565.07       309.26 o                         
  -1  10   7       2728.66       2506.96       110.40 o                         
   0  10   7         41.37         45.01        46.86 o                         
   1  10   7       2698.58       2645.67        75.97 o                         
   2  10   7       3896.23       3832.48       100.53 o                         
   3  10   7       1997.43       2110.10        95.17 o                         
   4  10   7       1615.14       1731.62        85.25 o                         
   5  10   7        450.45        430.33        50.64 o                         
   6  10   7        511.19        521.66        58.94 o                         
   7  10   7        171.44        181.71        38.64 o                         
   8  10   7        349.36        389.35       106.76 o                         
  -7  11   7       1849.83       1876.59       157.56 o                         
  -6  11   7       1448.72       1465.42       145.77 o                         
  -5  11   7       1026.79       1208.02       122.60 o                         
  -4  11   7        704.09        689.67       102.56 o                         
  -3  11   7        222.52        184.08        46.57 o                         
  -2  11   7       3717.36       3693.26       143.34 o                         
  -1  11   7        301.57        293.47        55.32 o                         
   0  11   7        136.09        156.34        48.90 o                         
   1  11   7        273.87        251.85        47.60 o                         
   2  11   7       3671.14       3619.37       135.07 o                         
   3  11   7        223.54        174.54        45.91 o                         
   4  11   7        698.40        708.30        62.40 o                         
   5  11   7       1047.72        987.26        70.31 o                         
   6  11   7       1452.05       1343.61        85.37 o                         
   7  11   7       1829.84       1774.20        81.70 o                         
   8  11   7        171.45        159.31        49.34 o                         
  -7  12   7        274.01        319.68        92.18 o                         
  -6  12   7        185.29         86.77        63.83 o                         
  -5  12   7       1322.80       1313.70       134.91 o                         
  -4  12   7        278.37        281.06        81.54 o                         
  -3  12   7         24.18         86.65        72.52 o                         
  -2  12   7        665.22        627.77        76.42 o                         
  -1  12   7       1843.15       1794.18       106.14 o                         
   0  12   7          5.13         53.77        47.19 o                         
   1  12   7       1860.83       1922.06       102.45 o                         
   2  12   7        666.76        626.08        63.10 o                         
   3  12   7         25.36         54.88        42.38 o                         
   4  12   7        254.83        237.59        47.64 o                         
   5  12   7       1282.54       1222.39       129.16 o                         
   6  12   7        198.13        212.88        61.15 o                         
   7  12   7        282.70        327.13        57.20 o                         
  -5  13   7        989.93        950.95       123.43 o                         
  -4  13   7       1053.38       1095.95       123.65 o                         
  -3  13   7       2019.25       2117.21       118.95 o                         
  -2  13   7        792.76        816.55        76.07 o                         
  -1  13   7       3150.64       3126.49       173.80 o                         
   0  13   7        225.66        278.18        59.99 o                         
   1  13   7       3186.09       3280.19       140.28 o                         
   2  13   7        781.79        829.81        73.60 o                         
   3  13   7       2041.06       2227.10       114.37 o                         
   4  13   7       1044.16        879.96       140.79 o                         
   5  13   7        988.62       1101.73        82.37 o                         
   6  13   7        593.20        670.46       111.13 o                         
  -4  14   7        685.90        808.07       114.23 o                         
  -3  14   7         62.87        134.91        55.90 o                         
  -2  14   7        169.62        179.94        58.89 o                         
  -1  14   7        193.20        215.94        58.26 o                         
   0  14   7       4450.23       4352.73       295.63 o                         
   1  14   7        188.37        161.99        52.78 o                         
   2  14   7        164.16        169.84        51.49 o                         
   3  14   7         67.26        129.91        50.58 o                         
   4  14   7        669.19        649.03        71.12 o                         
   5  14   7       2154.05       2075.63       169.56 o                         
  -3  15   7        509.10        377.22        69.34 o                         
  -2  15   7        250.17        326.57       208.45 o                         
  -1  15   7        574.79        632.81        76.74 o                         
   0  15   7        674.09        738.91        81.99 o                         
   1  15   7        559.29        521.87        69.42 o                         
   2  15   7        256.83        362.04        66.57 o                         
   3  15   7        500.33        585.90        73.48 o                         
   0   0   8      15798.97      15734.14       321.54 o                         
   1   0   8       6287.04       5908.98       535.99 o                         
   2   0   8        271.31        410.25        36.79 o                         
   3   0   8        363.22        317.61        28.35 o                         
   4   0   8       5333.43       5261.45       130.08 o                         
   5   0   8       4023.73       4018.94        90.90 o                         
   6   0   8       1308.64       1243.01        58.88 o                         
   7   0   8       1557.59       1374.04       116.74 o                         
   8   0   8        112.12        144.17        70.73 o                         
   9   0   8       1503.18       1472.21       135.20 o                         
  10   0   8       1918.64       2023.95       166.13 o                         
 -10   1   8        286.80        163.32        73.40 o                         
  -9   1   8        370.16        439.69        89.73 o                         
  -8   1   8       1256.96       1427.09       124.55 o                         
  -7   1   8       5008.48       4928.27       228.86 o                         
  -6   1   8       5400.70       5018.32       221.91 o                         
  -5   1   8       7291.33       6834.53       259.62 o                         
  -4   1   8       3433.20       3402.88        86.54 o                         
  -3   1   8       1573.82       1725.76        82.00 o                         
  -2   1   8       3108.56       3332.06       102.35 o                         
  -1   1   8       1896.53       1946.52        45.60 o                         
   0   1   8       1418.49       1345.19        45.57 o                         
   1   1   8       1843.45       2161.10        70.19 o                         
   2   1   8       3123.51       3489.15       164.17 o                         
   3   1   8       1551.36       1730.21        95.25 o                         
   4   1   8       3364.07       3360.00        87.29 o                         
   5   1   8       7286.68       7167.78       145.68 o                         
   6   1   8       5477.22       5328.58       110.97 o                         
   7   1   8       4972.38       4730.61       198.31 o                         
   8   1   8       1256.96       1430.63       126.31 o                         
   9   1   8        376.08        435.50        91.37 o                         
  10   1   8        282.13        351.51        92.88 o                         
 -11   2   8         10.40         74.39        69.43 o                         
 -10   2   8       1786.38       1828.87       159.08 o                         
  -9   2   8       1591.79       1332.85       125.89 o                         
  -8   2   8        333.71        413.68        86.97 o                         
  -7   2   8        788.15        825.12        95.98 o                         
  -6   2   8       1682.31       1665.81       120.11 o                         
  -5   2   8       3230.11       2983.91       152.18 o                         
  -4   2   8       2347.42       2287.61        70.84 o                         
  -3   2   8       5950.51       5790.37       136.85 o                         
  -2   2   8       1491.82       1701.14        46.58 o                         
  -1   2   8       2244.34       2269.77        63.67 o                         
   1   2   8       2245.50       2309.15        74.06 o                         
   2   2   8       1521.38       1792.97        45.02 o                         
   3   2   8       5905.15       5650.29       178.23 o                         
   4   2   8       2297.82       2284.48        65.74 o                         
   5   2   8       3255.50       3277.55        69.50 o                         
   6   2   8       1671.78       1624.01        63.73 o                         
   7   2   8        797.96        858.08        39.85 o                         
   8   2   8        313.91        181.33        71.33 o                         
   9   2   8       1568.22       1682.48       142.60 o                         
  10   2   8       1803.56       1990.89       164.91 o                         
 -10   3   8       2564.76       2356.72       123.68 o                         
  -9   3   8        447.65        570.45        95.72 o                         
  -8   3   8        877.65        961.53       112.01 o                         
  -7   3   8       1477.21       1320.57       113.28 o                         
  -6   3   8       2295.01       2246.14       136.56 o                         
  -5   3   8       8168.68       8127.69       190.69 o                         
  -4   3   8        226.56        244.91        27.64 o                         
  -3   3   8       4681.47       4677.59       153.88 o                         
  -2   3   8       3376.17       3574.82        77.51 o                         
  -1   3   8       2083.21       2479.85        73.72 o                         
   0   3   8       7299.14       7818.22       145.62 o                         
   1   3   8       2041.62       2290.81        51.63 o                         
   2   3   8       3417.17       3751.76        87.99 o                         
   3   3   8       4664.59       4591.14        84.43 o                         
   4   3   8        229.02        199.20        19.30 o                         
   5   3   8       8100.26       8044.72       135.56 o                         
   6   3   8       2399.76       2310.52        59.64 o                         
   7   3   8       1510.89       1619.82        58.54 o                         
   8   3   8        871.08        882.27        66.38 o                         
   9   3   8        465.65        358.04        84.60 o                         
  10   3   8       2539.67       2639.77       189.39 o                         
 -10   4   8        541.08        577.91        69.48 o                         
  -9   4   8       4822.45       5081.74       180.87 o                         
  -8   4   8        538.24        587.15        63.94 o                         
  -7   4   8       3284.10       3210.49       132.86 o                         
  -6   4   8       2237.34       2254.27       141.00 o                         
  -5   4   8        264.44        318.03        64.24 o                         
  -4   4   8       1389.59       1424.88        55.42 o                         
  -3   4   8       2217.52       2401.45        83.83 o                         
  -2   4   8        560.01        522.71        25.79 o                         
  -1   4   8       3512.91       3647.59        70.39 o                         
   0   4   8       3288.45       3578.20        67.47 o                         
   1   4   8       3549.86       3600.93        79.71 o                         
   2   4   8        533.67        473.62        36.07 o                         
   3   4   8       2203.21       2309.52        51.24 o                         
   4   4   8       1399.45       1372.53        44.36 o                         
   5   4   8        258.01        271.37        33.76 o                         
   6   4   8       2271.42       2261.59        60.04 o                         
   7   4   8       3257.24       3359.32        93.22 o                         
   8   4   8        541.36        645.05        58.28 o                         
   9   4   8       4819.75       4641.26       160.96 o                         
  10   4   8        528.20        468.71        93.60 o                         
 -10   5   8        803.05        689.90        75.60 o                         
  -9   5   8        339.42        381.01        58.72 o                         
  -8   5   8       1109.98       1029.03        78.61 o                         
  -7   5   8       1977.94       2055.32       101.75 o                         
  -6   5   8       2322.43       2337.51        76.93 o                         
  -5   5   8       6077.95       5869.05       105.46 o                         
  -4   5   8       3407.90       3555.01        66.87 o                         
  -3   5   8       1281.98       1293.92        34.04 o                         
  -2   5   8       2020.01       1937.51        49.47 o                         
  -1   5   8       8924.28       9074.23       143.84 o                         
   0   5   8        332.50        306.72        17.92 o                         
   1   5   8       8953.80       8834.07       277.67 o                         
   2   5   8       1996.88       1886.54        66.56 o                         
   3   5   8       1295.59       1340.17        46.09 o                         
   4   5   8       3409.84       3407.27        65.38 o                         
   5   5   8       6087.60       5933.74       241.43 o                         
   6   5   8       2304.94       2188.33        88.50 o                         
   7   5   8       1971.07       1768.58       125.76 o                         
   8   5   8       1118.86       1059.26        80.19 o                         
   9   5   8        339.11        419.51        91.33 o                         
  10   5   8        800.78        790.38       111.64 o                         
 -10   6   8         43.93         27.40        50.82 o                         
  -9   6   8       1424.38       1435.33        97.04 o                         
  -8   6   8        781.76        786.91        72.94 o                         
  -7   6   8        301.35        353.61        53.12 o                         
  -6   6   8       2739.76       2778.85       128.33 o                         
  -5   6   8       1887.51       1917.72        46.19 o                         
  -4   6   8        217.58        212.79        18.80 o                         
  -3   6   8      12600.90      12551.93       192.08 o                         
  -2   6   8         54.59         43.04        19.76 o                         
  -1   6   8       2814.32       2780.41        72.01 o                         
   0   6   8        323.84        312.93        37.85 o                         
   1   6   8       2832.89       2806.72       125.19 o                         
   2   6   8         48.26         43.39        32.39 o                         
   3   6   8      12531.58      12594.32       268.09 o                         
   4   6   8        208.98        183.75        28.41 o                         
   5   6   8       1861.98       1877.30        80.85 o                         
   6   6   8       2732.07       2679.54        85.19 o                         
   7   6   8        299.10        315.47        53.29 o                         
   8   6   8        783.38        779.36        49.65 o                         
   9   6   8       1431.93       1495.72       136.48 o                         
  10   6   8         45.27        136.15        78.12 o                         
  -9   7   8       3080.86       3033.38       198.27 o                         
  -8   7   8       3712.84       3760.94       151.47 o                         
  -7   7   8       2217.78       2197.47       204.53 o                         
  -6   7   8        582.51        509.59        56.89 o                         
  -5   7   8        498.17        450.33        50.93 o                         
  -4   7   8        153.86        165.65        19.61 o                         
  -3   7   8        576.45        623.38        36.31 o                         
  -2   7   8       2330.82       2345.15        86.18 o                         
  -1   7   8       2473.74       2420.77        73.43 o                         
   0   7   8        181.91        134.08        36.85 o                         
   1   7   8       2484.57       2487.39        90.76 o                         
   2   7   8       2358.59       2373.10        67.00 o                         
   3   7   8        565.82        549.79        42.62 o                         
   4   7   8        140.93        172.60        28.29 o                         
   5   7   8        489.63        469.10        52.98 o                         
   6   7   8        584.27        527.51        50.80 o                         
   7   7   8       2245.39       2277.95        82.31 o                         
   8   7   8       3717.41       4019.94       149.78 o                         
   9   7   8       3070.56       3111.01       201.24 o                         
  -9   8   8       2684.87       2590.64       189.10 o                         
  -8   8   8       1277.34       1263.82       126.35 o                         
  -7   8   8       5816.21       5734.07       273.77 o                         
  -6   8   8       2285.01       2228.51       153.20 o                         
  -5   8   8       1237.71       1241.90       112.16 o                         
  -4   8   8       1883.83       1809.25        77.37 o                         
  -3   8   8       1248.70       1124.59       101.28 o                         
  -2   8   8       1611.28       1548.71        81.16 o                         
  -1   8   8       2407.06       2331.29        97.40 o                         
   0   8   8       1196.76       1107.56        81.81 o                         
   1   8   8       2429.47       2330.63        93.84 o                         
   2   8   8       1596.61       1585.16        55.68 o                         
   3   8   8       1252.88       1246.16        58.30 o                         
   4   8   8       1875.90       1890.36        78.90 o                         
   5   8   8       1247.65       1224.11        53.71 o                         
   6   8   8       2296.97       2218.57        98.02 o                         
   7   8   8       5730.76       5744.47       146.38 o                         
   8   8   8       1255.04       1242.11        64.08 o                         
   9   8   8       2718.98       3018.47       199.25 o                         
  -9   9   8       2108.70       2313.81       185.80 o                         
  -8   9   8        450.45        320.09        79.94 o                         
  -7   9   8        283.94        412.19        90.04 o                         
  -6   9   8        169.05        188.82        71.47 o                         
  -5   9   8        511.43        457.56        79.35 o                         
  -4   9   8        432.36        381.72        70.77 o                         
  -3   9   8        983.96       1030.04       102.44 o                         
  -2   9   8        247.63        164.54        43.63 o                         
  -1   9   8       1240.67       1089.77        70.50 o                         
   0   9   8       6687.99       6422.60       184.70 o                         
   1   9   8       1233.55       1152.15        52.94 o                         
   2   9   8        237.78        255.38        36.95 o                         
   3   9   8        977.91        877.13        74.01 o                         
   4   9   8        433.49        412.82        56.01 o                         
   5   9   8        523.46        549.14        41.17 o                         
   6   9   8        174.14        219.46        44.04 o                         
   7   9   8        299.92        301.71        40.67 o                         
   8   9   8        448.56        483.38        58.59 o                         
   9   9   8       2096.58       2195.81       167.43 o                         
  -8  10   8        622.32        511.05        98.32 o                         
  -7  10   8        567.56        489.15        89.30 o                         
  -6  10   8        331.21        463.12        92.58 o                         
  -5  10   8        210.71        135.27        65.97 o                         
  -4  10   8        539.53        582.74        89.55 o                         
  -3  10   8       5578.13       5280.45       251.12 o                         
  -2  10   8       1198.44       1211.99        78.35 o                         
  -1  10   8        971.33       1090.40        96.24 o                         
   0  10   8         89.87         63.53        40.25 o                         
   1  10   8        989.06        915.94        66.00 o                         
   2  10   8       1222.49       1152.42        72.42 o                         
   3  10   8       5511.12       5456.25       166.83 o                         
   4  10   8        558.01        525.18        62.07 o                         
   5  10   8        210.96        188.50        32.56 o                         
   6  10   8        335.05        340.80        52.40 o                         
   7  10   8        587.08        567.40        49.93 o                         
   8  10   8        613.07        556.30        66.14 o                         
  -7  11   8       3531.18       3665.31       228.50 o                         
  -6  11   8       1819.32       1852.91       158.05 o                         
  -5  11   8        851.49        884.31       109.96 o                         
  -4  11   8        581.75        604.52        92.05 o                         
  -3  11   8        153.64        155.65        70.55 o                         
  -2  11   8         73.96         16.52        42.37 o                         
  -1  11   8        974.01        989.25        75.11 o                         
   0  11   8        250.22        297.33        49.88 o                         
   1  11   8        970.86        974.64        71.65 o                         
   2  11   8         65.22         60.80        39.45 o                         
   3  11   8        148.34        135.64        41.05 o                         
   4  11   8        593.24        624.65       112.94 o                         
   5  11   8        895.99        923.08        77.56 o                         
   6  11   8       1792.54       1878.20       101.03 o                         
   7  11   8       3507.08       3529.57       118.05 o                         
  -6  12   8       1711.86       1693.88       154.95 o                         
  -5  12   8         74.13          0.00        62.67 o                         
  -4  12   8        337.36        360.58        81.86 o                         
  -3  12   8        475.31        421.00        86.30 o                         
  -2  12   8         48.95        114.62        49.40 o                         
  -1  12   8       2624.54       2599.19       121.83 o                         
   0  12   8        477.63        440.72        57.05 o                         
   1  12   8       2643.12       2678.14       152.72 o                         
   2  12   8         46.14        133.08        46.42 o                         
   3  12   8        480.13        595.11       107.02 o                         
   4  12   8        310.53        395.98        58.58 o                         
   5  12   8         73.48         50.39        38.01 o                         
   6  12   8       1725.64       1811.51       222.10 o                         
   7  12   8        202.38        221.20        54.74 o                         
  -5  13   8        805.77        896.24       124.53 o                         
  -4  13   8        824.91       1042.17       129.74 o                         
  -3  13   8        345.25        273.48        74.21 o                         
  -2  13   8        205.36        327.37        86.22 o                         
  -1  13   8       2878.02       3031.49       191.73 o                         
   0  13   8          9.06         55.34        45.54 o                         
   1  13   8       2883.81       3096.39       136.13 o                         
   2  13   8        221.47        191.77        52.48 o                         
   3  13   8        354.61        380.46        72.71 o                         
   4  13   8        815.08        921.35        75.57 o                         
   5  13   8        821.52        747.03       104.09 o                         
   6  13   8       1079.29        953.30        81.24 o                         
  -4  14   8       3151.18       3269.93       219.60 o                         
  -3  14   8        834.65        864.48       119.12 o                         
  -2  14   8        101.71        155.19        52.05 o                         
  -1  14   8        804.59        780.91        79.38 o                         
   0  14   8       1212.22       1110.85       161.77 o                         
   1  14   8        788.92        687.74        77.73 o                         
   2  14   8         90.54        102.34        65.85 o                         
   3  14   8        830.76        896.59        79.46 o                         
   4  14   8       3138.14       3147.69       141.79 o                         
  -2  15   8        866.46       1035.66        90.79 o                         
  -1  15   8        655.59        625.26        75.01 o                         
   0  15   8        134.17        191.54        59.40 o                         
   1  15   8        670.72        840.11        84.82 o                         
   2  15   8        833.84        768.74        82.29 o                         
   3  15   8        814.34        842.45       112.03 o                         
   1   0   9        177.23        131.41        26.92 o                         
   2   0   9        318.91        385.10        30.13 o                         
   3   0   9       1716.82       1635.89        83.95 o                         
   4   0   9       5546.35       5383.66       114.82 o                         
   5   0   9       2461.97       2502.19        67.63 o                         
   6   0   9       6162.44       5913.13       122.71 o                         
   7   0   9        933.02        972.03       102.54 o                         
   8   0   9       2625.97       2903.16       179.55 o                         
   9   0   9       1615.91       1710.59       143.76 o                         
  10   0   9        524.75        460.97        99.28 o                         
 -10   1   9        218.67        323.98        90.62 o                         
  -9   1   9        143.37        229.68        79.92 o                         
  -8   1   9        109.53        123.00        66.86 o                         
  -7   1   9        763.65        798.09        41.53 o                         
  -6   1   9       1359.35       1352.97        57.06 o                         
  -5   1   9      10369.83       9835.83       223.40 o                         
  -4   1   9       2139.85       1976.10        45.10 o                         
  -3   1   9       5037.75       4894.13       133.82 o                         
  -2   1   9       1696.32       1699.11        51.01 o                         
  -1   1   9       1127.64       1161.20        43.09 o                         
   0   1   9        956.60        863.38        47.10 o                         
   1   1   9       1140.81       1134.46        53.85 o                         
   2   1   9       1695.19       1658.54       106.08 o                         
   3   1   9       5096.64       5046.92       166.79 o                         
   4   1   9       2091.11       1997.92        76.88 o                         
   5   1   9      10311.13       9638.03       287.28 o                         
   6   1   9       1309.27       1384.19        76.70 o                         
   7   1   9        749.63        719.54        59.87 o                         
   8   1   9        108.14         33.27        59.49 o                         
   9   1   9        136.52        141.37        79.81 o                         
  10   1   9        204.40        314.46        94.15 o                         
 -10   2   9        706.20        819.12       113.48 o                         
  -9   2   9        474.81        381.32        86.71 o                         
  -8   2   9       1113.71        913.06       105.77 o                         
  -7   2   9        484.54        612.23        89.86 o                         
  -6   2   9        723.30        673.77        87.87 o                         
  -5   2   9       1011.75        910.48        88.47 o                         
  -4   2   9       4265.89       4192.22       108.56 o                         
  -3   2   9      17876.04      18191.66       533.20 o                         
  -2   2   9        234.85        275.33        22.09 o                         
  -1   2   9        446.13        430.49        36.33 o                         
   0   2   9       1814.67       1898.46        50.21 o                         
   1   2   9        439.53        379.99        47.01 o                         
   2   2   9        216.78        264.52        19.70 o                         
   3   2   9      18089.76      20307.45       557.79 o                         
   4   2   9       4317.20       4199.72        89.66 o                         
   5   2   9       1000.21       1011.33        34.84 o                         
   6   2   9        752.83        755.27        35.05 o                         
   7   2   9        480.92        486.84        45.89 o                         
   8   2   9       1116.65       1167.73        77.16 o                         
   9   2   9        460.60        587.48        93.74 o                         
  10   2   9        697.56        786.26       118.31 o                         
 -10   3   9        388.30        370.16        60.42 o                         
  -9   3   9        780.34        731.16       104.32 o                         
  -8   3   9        353.64        516.94        93.31 o                         
  -7   3   9        688.79        674.66        92.88 o                         
  -6   3   9        390.37        352.92        71.16 o                         
  -5   3   9       2731.29       2688.10        85.55 o                         
  -4   3   9      10296.50       9896.40       352.30 o                         
  -3   3   9       3256.33       3267.06        75.84 o                         
  -2   3   9       8859.10       8520.66       329.71 o                         
  -1   3   9         79.06        105.24        23.28 o                         
   0   3   9       1551.78       1448.92        67.87 o                         
   1   3   9         77.92         94.24        19.46 o                         
   2   3   9       8931.15       8902.90       188.71 o                         
   3   3   9       3195.48       3041.22        56.80 o                         
   4   3   9      10324.03      10143.98       182.65 o                         
   5   3   9       2712.89       2687.36        69.57 o                         
   6   3   9        384.21        377.89        30.99 o                         
   7   3   9        671.40        705.37        39.93 o                         
   8   3   9        368.49        373.40        54.07 o                         
   9   3   9        782.68        830.40       111.11 o                         
  10   3   9        397.35        392.67        96.15 o                         
 -10   4   9       1306.60       1432.50       101.53 o                         
  -9   4   9        319.63        392.62        84.16 o                         
  -8   4   9       2244.09       2295.83       112.81 o                         
  -7   4   9       1377.05       1350.15       120.06 o                         
  -6   4   9       2369.52       2156.55       139.58 o                         
  -5   4   9       1812.67       1890.49        85.59 o                         
  -4   4   9        187.97        215.04        19.17 o                         
  -3   4   9        877.25        922.95        36.19 o                         
  -2   4   9       5199.70       5472.87        97.31 o                         
  -1   4   9       9234.60       9016.27       143.00 o                         
   0   4   9       1453.46       1464.73        39.40 o                         
   1   4   9       9231.59       8990.96       167.47 o                         
   2   4   9       5280.55       5200.01       126.59 o                         
   3   4   9        894.92        925.39        27.66 o                         
   4   4   9        185.95        177.17        12.23 o                         
   5   4   9       1734.54       1718.00        54.19 o                         
   6   4   9       2331.23       2247.11        60.36 o                         
   7   4   9       1394.77       1437.79        58.71 o                         
   8   4   9       2224.22       2277.94       107.23 o                         
   9   4   9        317.15        365.61        60.70 o                         
  10   4   9       1295.63       1390.95       146.64 o                         
 -10   5   9        294.21        395.61        67.18 o                         
  -9   5   9        960.65       1042.78        84.33 o                         
  -8   5   9        770.30        839.11        73.30 o                         
  -7   5   9        282.12        270.94        50.93 o                         
  -6   5   9       3159.61       3133.34        91.71 o                         
  -5   5   9       4515.19       4529.26       134.97 o                         
  -4   5   9      10248.97       9974.12       223.57 o                         
  -3   5   9       2285.81       2285.83        56.42 o                         
  -2   5   9        240.73        217.64        20.69 o                         
  -1   5   9       7928.20       8043.78       172.73 o                         
   0   5   9      19728.22      20133.35       326.55 o                         
   1   5   9       7937.33       7881.59       253.47 o                         
   2   5   9        225.89        216.89        29.89 o                         
   3   5   9       2261.79       2224.46        94.03 o                         
   4   5   9      10343.17      10089.87       176.08 o                         
   5   5   9       4531.19       4296.36       119.84 o                         
   6   5   9       3143.37       3172.48        89.44 o                         
   7   5   9        280.45        270.03        49.15 o                         
   8   5   9        770.07        728.23       101.79 o                         
   9   5   9        980.56       1009.89        74.56 o                         
  10   5   9        305.45        217.10        73.12 o                         
 -10   6   9        212.52        306.75       104.32 o                         
  -9   6   9        156.80        139.75        76.36 o                         
  -8   6   9        397.69        382.13        64.84 o                         
  -7   6   9        230.93        317.89        51.84 o                         
  -6   6   9        158.19        165.70        44.75 o                         
  -5   6   9        107.93        121.94        20.73 o                         
  -4   6   9       1974.37       1991.37        50.32 o                         
  -3   6   9       3220.15       3229.07        82.61 o                         
  -2   6   9      13742.67      13193.01       233.79 o                         
  -1   6   9       4107.54       4261.10        93.96 o                         
   0   6   9         50.18         63.98        31.89 o                         
   1   6   9       4063.87       4011.57       117.62 o                         
   2   6   9      13728.71      13172.75       285.56 o                         
   3   6   9       3267.35       3105.53        98.24 o                         
   4   6   9       1979.33       1890.86       159.76 o                         
   5   6   9        110.66         81.81        33.72 o                         
   6   6   9        163.35        188.97        49.91 o                         
   7   6   9        227.08        177.88        33.01 o                         
   8   6   9        400.78        351.05        51.18 o                         
   9   6   9        151.07        332.19        93.71 o                         
  10   6   9        224.29        333.07        92.34 o                         
  -9   7   9         94.91        185.85        55.15 o                         
  -8   7   9       1114.34       1171.59        85.74 o                         
  -7   7   9        253.07        205.66        51.59 o                         
  -6   7   9        774.92        735.41        66.99 o                         
  -5   7   9        724.30        657.71        57.40 o                         
  -4   7   9        179.54        206.22        25.76 o                         
  -3   7   9       1658.17       1620.69        47.55 o                         
  -2   7   9       1922.97       1927.30        52.12 o                         
  -1   7   9       2426.86       2407.03        95.69 o                         
   0   7   9      33778.71      32425.00       651.01 o                         
   1   7   9       2454.11       2498.50        93.94 o                         
   2   7   9       1903.10       1835.88        76.93 o                         
   3   7   9       1705.29       1687.97        70.08 o                         
   4   7   9        157.55        177.49        27.07 o                         
   5   7   9        727.42        774.02        40.15 o                         
   6   7   9        761.27        825.88        93.55 o                         
   7   7   9        245.71        248.04        35.99 o                         
   8   7   9       1101.52       1090.25       123.22 o                         
   9   7   9         96.71        158.52        75.33 o                         
  -9   8   9       1809.88       1906.73       162.48 o                         
  -8   8   9       1763.31       2136.04       165.00 o                         
  -7   8   9       2047.21       2036.47       159.19 o                         
  -6   8   9       2703.72       2771.25       120.17 o                         
  -5   8   9        139.48        104.25        65.89 o                         
  -4   8   9        873.42        760.55        50.33 o                         
  -3   8   9        420.88        425.17        40.78 o                         
  -2   8   9        330.56        301.20        68.47 o                         
  -1   8   9       3167.51       3023.36       113.28 o                         
   0   8   9         12.48         38.73        33.31 o                         
   1   8   9       3172.69       3192.62       198.08 o                         
   2   8   9        358.42        391.10        45.34 o                         
   3   8   9        420.75        462.07        46.76 o                         
   4   8   9        855.29        858.81        55.27 o                         
   5   8   9        136.03         85.02        34.12 o                         
   6   8   9       2712.05       2707.34       131.81 o                         
   7   8   9       2051.85       2192.39        84.96 o                         
   8   8   9       1780.75       1904.23       104.77 o                         
   9   8   9       1806.01       1859.22       159.53 o                         
  -8   9   9        323.17        550.17        97.95 o                         
  -7   9   9        397.81        357.21        83.29 o                         
  -6   9   9        755.42        686.72       102.08 o                         
  -5   9   9        805.55        895.14        97.89 o                         
  -4   9   9       1318.30       1207.14       116.19 o                         
  -3   9   9       2539.34       2412.91       152.65 o                         
  -2   9   9       1156.37       1209.82       106.21 o                         
  -1   9   9       9593.55       8752.81       234.69 o                         
   0   9   9       3965.84       3965.83       222.83 o                         
   1   9   9       9641.73       9770.54       246.14 o                         
   2   9   9       1188.18       1273.10        71.54 o                         
   3   9   9       2543.23       2486.96        98.89 o                         
   4   9   9       1285.92       1312.76       138.97 o                         
   5   9   9        795.78        802.42        52.21 o                         
   6   9   9        757.76        777.50        63.27 o                         
   7   9   9        386.53        411.10        44.26 o                         
   8   9   9        325.96        344.74       101.75 o                         
  -8  10   9        271.49        275.99        87.65 o                         
  -7  10   9         89.33        226.24        84.48 o                         
  -6  10   9        703.13        586.60        96.10 o                         
  -5  10   9        251.64        337.31        72.93 o                         
  -4  10   9       1458.66       1427.81       127.38 o                         
  -3  10   9       2686.64       2600.17       164.96 o                         
  -2  10   9       1775.12       1622.32        90.88 o                         
  -1  10   9        261.33        242.30        48.54 o                         
   0  10   9         19.79         90.30        75.52 o                         
   1  10   9        271.87        188.02        74.74 o                         
   2  10   9       1777.67       1715.81       103.38 o                         
   3  10   9       2658.47       2725.04       111.06 o                         
   4  10   9       1437.80       1537.30       105.53 o                         
   5  10   9        258.16        319.34        37.75 o                         
   6  10   9        712.79        740.31        64.67 o                         
   7  10   9         86.61        100.36        39.87 o                         
   8  10   9        271.06        370.41        88.70 o                         
  -7  11   9        900.41       1120.61       136.44 o                         
  -6  11   9       2046.09       2137.19       167.66 o                         
  -5  11   9         42.95          0.00        57.29 o                         
  -4  11   9         91.38         77.70        61.32 o                         
  -3  11   9        148.46         40.88        60.25 o                         
  -2  11   9        301.61        324.30        56.23 o                         
  -1  11   9        388.22        364.77        53.48 o                         
   0  11   9       2954.38       2927.30       123.80 o                         
   1  11   9        407.06        396.12        55.27 o                         
   2  11   9        300.40        247.17        46.86 o                         
   3  11   9        149.65        100.76        43.84 o                         
   4  11   9         94.03        128.14        40.06 o                         
   5  11   9         40.26         77.70        31.89 o                         
   6  11   9       2024.12       1952.36       106.01 o                         
   7  11   9        885.06        939.99        64.48 o                         
  -6  12   9       2107.24       2208.46       179.51 o                         
  -5  12   9        558.43        610.95        96.65 o                         
  -4  12   9        561.69        727.53       111.92 o                         
  -3  12   9        319.68        196.74        74.31 o                         
  -2  12   9        622.60        545.25        63.10 o                         
  -1  12   9       1887.03       1848.72       140.98 o                         
   0  12   9          0.30          0.00        50.26 o                         
   1  12   9       1863.15       1915.34       102.75 o                         
   2  12   9        639.76        603.20        64.90 o                         
   3  12   9        328.79        311.20        52.49 o                         
   4  12   9        590.78        570.14        62.81 o                         
   5  12   9        553.28        468.52        81.78 o                         
   6  12   9       2125.42       2185.37       114.77 o                         
  -5  13   9       1105.92       1144.46       134.61 o                         
  -4  13   9        640.76        654.24       105.91 o                         
  -3  13   9        827.50        908.09       119.40 o                         
  -2  13   9        337.79        366.85        67.56 o                         
  -1  13   9         41.90          0.00       103.23 o                         
   0  13   9       1869.88       1737.22       104.16 o                         
   1  13   9         44.96          3.61        48.54 o                         
   2  13   9        335.43        314.79        53.79 o                         
   3  13   9        822.24       1000.69        80.05 o                         
   4  13   9        665.49        685.70        68.84 o                         
   5  13   9       1099.44       1019.77       122.50 o                         
  -4  14   9       1399.93       1736.85       164.99 o                         
  -3  14   9       2590.66       2758.00       196.58 o                         
  -2  14   9       1712.88       1825.32       113.27 o                         
  -1  14   9       1459.37       1504.87       105.17 o                         
   0  14   9        573.34        676.74        75.27 o                         
   1  14   9       1457.65       1436.07        98.42 o                         
   2  14   9       1727.59       1786.26       106.73 o                         
   3  14   9       2585.56       2587.50       128.18 o                         
   4  14   9       1383.01       1360.43       117.59 o                         
  -2  15   9         34.25          0.00        62.13 o                         
  -1  15   9        704.89        652.01       107.33 o                         
   0  15   9       1339.22       1412.02       221.11 o                         
   1  15   9        712.24        608.90        75.07 o                         
   2  15   9         35.11          0.00        74.16 o                         
   0   0  10      24862.45      24550.64       918.74 o                         
   1   0  10       2025.77       2243.16        65.53 o                         
   2   0  10        606.45        587.20        37.43 o                         
   3   0  10        355.95        355.53        20.40 o                         
   4   0  10         11.44          8.11        21.50 o                         
   5   0  10       3568.55       3510.65       134.37 o                         
   6   0  10        271.45        266.01        33.23 o                         
   7   0  10        238.20        194.66        74.25 o                         
   8   0  10       1085.77       1041.44       112.37 o                         
   9   0  10       2190.74       2093.64       164.69 o                         
  10   0  10        263.34        387.77        99.28 o                         
 -10   1  10        497.92        410.56        89.44 o                         
  -9   1  10        131.12        256.57        86.02 o                         
  -8   1  10        496.50        571.78        94.96 o                         
  -7   1  10       6012.85       6128.92       366.21 o                         
  -6   1  10        418.40        471.77        55.11 o                         
  -5   1  10       1399.88       1354.97        52.42 o                         
  -4   1  10       5518.65       5309.26        93.87 o                         
  -3   1  10       2129.52       1997.08       110.23 o                         
  -2   1  10       3507.10       3339.32        91.50 o                         
  -1   1  10       3406.42       3640.88        91.38 o                         
   0   1  10       7153.20       7112.29       141.51 o                         
   1   1  10       3463.56       3622.72       184.47 o                         
   2   1  10       3503.03       3652.46       140.61 o                         
   3   1  10       2063.58       1889.12        48.58 o                         
   4   1  10       5598.54       4970.05       137.84 o                         
   5   1  10       1405.75       1415.10        47.97 o                         
   6   1  10        433.89        361.39       129.98 o                         
   7   1  10       6087.37       5785.61       335.83 o                         
   8   1  10        484.82        472.93        88.38 o                         
   9   1  10        129.72        148.37        66.15 o                         
  10   1  10        489.24        607.83       105.35 o                         
 -10   2  10       1152.66       1288.69       141.03 o                         
  -9   2  10       1923.11       2081.99       164.02 o                         
  -8   2  10        546.09        540.70        94.25 o                         
  -7   2  10        362.86        325.45        72.64 o                         
  -6   2  10       1210.05       1096.94       105.06 o                         
  -5   2  10        254.86        249.99        22.71 o                         
  -4   2  10       1142.17       1152.19        77.25 o                         
  -3   2  10       1333.45       1402.73        54.85 o                         
  -2   2  10       8215.91       8308.43       192.01 o                         
  -1   2  10       2020.05       1944.26        64.52 o                         
   0   2  10          2.69         23.81        25.49 o                         
   1   2  10       2004.60       1954.04        73.21 o                         
   2   2  10       8299.11       8093.26       174.02 o                         
   3   2  10       1312.49       1221.64        65.12 o                         
   4   2  10       1174.34       1137.28        92.79 o                         
   5   2  10        239.69        224.34        24.61 o                         
   6   2  10       1223.70       1064.60        40.31 o                         
   7   2  10        366.43        406.65        53.04 o                         
   8   2  10        541.54        438.02        53.12 o                         
   9   2  10       1941.69       1967.67       158.32 o                         
  10   2  10       1144.53       1147.78       132.79 o                         
 -10   3  10       2106.63       2046.88       118.16 o                         
  -9   3  10       1259.45       1272.88       131.93 o                         
  -8   3  10       1403.61       1286.85       121.66 o                         
  -7   3  10       1537.24       1366.75       119.42 o                         
  -6   3  10       7420.49       7256.69       289.44 o                         
  -5   3  10       2349.15       2244.57        86.61 o                         
  -4   3  10        246.56        245.31        28.13 o                         
  -3   3  10        302.36        346.96        45.13 o                         
  -2   3  10      16081.51      15871.70       266.51 o                         
  -1   3  10       3170.20       3089.87        92.53 o                         
   0   3  10          7.17          9.53        20.83 o                         
   1   3  10       3146.42       3126.18       161.23 o                         
   2   3  10      16133.60      15873.60       438.61 o                         
   3   3  10        293.40        288.12        18.30 o                         
   4   3  10        215.37        226.77        23.11 o                         
   5   3  10       2364.58       2201.96        95.57 o                         
   6   3  10       7464.11       7269.05       151.99 o                         
   7   3  10       1529.00       1452.05        85.87 o                         
   8   3  10       1385.92       1466.29        88.08 o                         
   9   3  10       1239.21       1295.43       131.83 o                         
  10   3  10       2146.22       2254.91       180.62 o                         
 -10   4  10       1322.15       1309.01       114.54 o                         
  -9   4  10        779.79        901.38        80.24 o                         
  -8   4  10        913.89        968.34        79.64 o                         
  -7   4  10        466.87        467.99        81.79 o                         
  -6   4  10        112.25        130.17        28.94 o                         
  -5   4  10       2208.01       2240.00       120.09 o                         
  -4   4  10       4415.91       4531.57        96.26 o                         
  -3   4  10        996.65        949.75        37.93 o                         
  -2   4  10       2880.60       2777.52        85.27 o                         
  -1   4  10       1165.54       1210.29        37.99 o                         
   0   4  10       2117.18       2056.40        58.31 o                         
   1   4  10       1135.47       1127.90        68.21 o                         
   2   4  10       2860.04       2844.47        84.81 o                         
   3   4  10       1021.61       1028.78        30.28 o                         
   4   4  10       4344.04       4109.55        91.87 o                         
   5   4  10       2222.79       2111.28        62.09 o                         
   6   4  10        111.27         82.63        18.39 o                         
   7   4  10        470.35        426.01        54.85 o                         
   8   4  10        948.48       1036.27        78.31 o                         
   9   4  10        736.92        707.47       118.19 o                         
  10   4  10       1319.09       1454.16       147.24 o                         
 -10   5  10        562.92        543.21       140.16 o                         
  -9   5  10        292.43        379.94        58.97 o                         
  -8   5  10        363.53        327.00        79.65 o                         
  -7   5  10        614.99        631.74        64.65 o                         
  -6   5  10       1081.22       1089.45        52.84 o                         
  -5   5  10        846.65        886.31        47.11 o                         
  -4   5  10        632.26        604.43        30.28 o                         
  -3   5  10       2060.10       2075.81        65.38 o                         
  -2   5  10       2514.01       2476.43        59.66 o                         
  -1   5  10       2539.11       2469.59        89.48 o                         
   0   5  10       1018.60       1002.84        44.95 o                         
   1   5  10       2551.42       2365.85       106.46 o                         
   2   5  10       2567.62       2368.01       130.50 o                         
   3   5  10       2066.48       1956.90        47.92 o                         
   4   5  10        615.77        561.69        24.52 o                         
   5   5  10        857.57        833.66        44.91 o                         
   6   5  10       1089.80        991.31        48.09 o                         
   7   5  10        606.81        524.39        56.95 o                         
   8   5  10        360.58        273.52        52.17 o                         
   9   5  10        307.57        329.44        85.65 o                         
  10   5  10        552.03        792.00       114.01 o                         
  -9   6  10        466.57        377.80        63.13 o                         
  -8   6  10        992.87       1045.08        82.71 o                         
  -7   6  10        312.92        282.69        54.22 o                         
  -6   6  10       1547.40       1487.54       196.11 o                         
  -5   6  10       2383.06       2218.63       112.32 o                         
  -4   6  10       1008.72        984.53        44.05 o                         
  -3   6  10       2424.79       2437.61        81.71 o                         
  -2   6  10       3818.37       3788.98       160.79 o                         
  -1   6  10       2977.11       2940.10        88.22 o                         
   0   6  10       7623.13       7486.79       164.67 o                         
   1   6  10       2985.16       2734.41        94.40 o                         
   2   6  10       3871.54       3761.77       111.67 o                         
   3   6  10       2414.14       2382.54        70.23 o                         
   4   6  10        960.20        897.11        40.35 o                         
   5   6  10       2335.47       2310.32        93.11 o                         
   6   6  10       1554.23       1556.46        75.55 o                         
   7   6  10        307.45        293.29        35.91 o                         
   8   6  10        986.03        976.78        74.59 o                         
   9   6  10        468.06        571.76       101.42 o                         
  -9   7  10       3709.14       3731.95       160.14 o                         
  -8   7  10       1016.94       1149.86       139.10 o                         
  -7   7  10        986.81       1031.47       147.80 o                         
  -6   7  10        162.02        137.59        71.31 o                         
  -5   7  10        932.96       1068.96        70.38 o                         
  -4   7  10        616.31        600.63        36.73 o                         
  -3   7  10       1672.46       1720.17        59.64 o                         
  -2   7  10       6473.78       6272.94       209.93 o                         
  -1   7  10       3775.22       3449.41       165.71 o                         
   0   7  10        143.53         96.25        40.84 o                         
   1   7  10       3831.43       3706.99       140.97 o                         
   2   7  10       6507.64       6453.94       248.82 o                         
   3   7  10       1698.29       1740.72        62.09 o                         
   4   7  10        613.20        591.50        41.30 o                         
   5   7  10        922.77        923.30        59.43 o                         
   6   7  10        167.96        163.09        38.64 o                         
   7   7  10        984.06        947.88        73.90 o                         
   8   7  10       1002.83       1080.44        81.75 o                         
   9   7  10       3694.65       3651.60       227.80 o                         
  -8   8  10        113.97        111.55        83.17 o                         
  -7   8  10        211.68        271.59        53.13 o                         
  -6   8  10       1259.57       1232.83       125.20 o                         
  -5   8  10       2002.85       2101.05        98.39 o                         
  -4   8  10        212.09        206.59        40.96 o                         
  -3   8  10       3747.11       3939.80       196.05 o                         
  -2   8  10       1208.58       1401.44       109.78 o                         
  -1   8  10       1507.08       1309.82       103.02 o                         
   0   8  10       1061.82       1121.96        67.40 o                         
   1   8  10       1510.48       1460.93        73.78 o                         
   2   8  10       1152.13       1162.30        64.23 o                         
   3   8  10       3751.17       3765.80       120.77 o                         
   4   8  10        218.45        205.83        29.93 o                         
   5   8  10       2000.40       2008.26        69.09 o                         
   6   8  10       1253.68       1277.73        76.72 o                         
   7   8  10        222.41        208.13        35.77 o                         
   8   8  10        117.34        181.12        51.34 o                         
   9   8  10        263.81        382.98        90.01 o                         
  -8   9  10        352.79        358.74        89.71 o                         
  -7   9  10        533.09        534.13        97.12 o                         
  -6   9  10        225.49        271.73        74.19 o                         
  -5   9  10        241.31        267.31        68.24 o                         
  -4   9  10       1228.35       1303.04       120.73 o                         
  -3   9  10        941.76        924.92       102.67 o                         
  -2   9  10       1773.38       1609.29       124.92 o                         
  -1   9  10        522.32        341.05        52.07 o                         
   0   9  10       1868.85       1897.44       104.51 o                         
   1   9  10        506.57        503.73        51.85 o                         
   2   9  10       1797.30       1814.96       144.78 o                         
   3   9  10        946.77        979.01        81.77 o                         
   4   9  10       1241.66       1330.10        61.02 o                         
   5   9  10        245.52        253.47        32.86 o                         
   6   9  10        224.51        194.54        44.83 o                         
   7   9  10        536.97        614.31        52.25 o                         
   8   9  10        358.68        395.95        73.62 o                         
  -7  10  10        377.16        595.03       111.61 o                         
  -6  10  10        429.73        204.57        71.09 o                         
  -5  10  10        712.08        733.88       100.55 o                         
  -4  10  10       1734.39       1548.36       135.96 o                         
  -3  10  10       1189.08       1303.75       119.18 o                         
  -2  10  10       3678.32       3806.86       198.72 o                         
  -1  10  10       2905.00       2913.56       121.63 o                         
   0  10  10        270.02        347.86        82.60 o                         
   1  10  10       2921.73       3202.08       124.24 o                         
   2  10  10       3678.08       3757.05       133.32 o                         
   3  10  10       1193.95       1255.58        73.68 o                         
   4  10  10       1728.37       1815.88       100.07 o                         
   5  10  10        708.73        715.76        65.48 o                         
   6  10  10        441.63        490.14        58.34 o                         
   7  10  10        361.40        346.53        67.39 o                         
   8  10  10        210.27        401.77        93.06 o                         
  -6  11  10       1853.83       1557.71       144.48 o                         
  -5  11  10        171.13        178.82        67.08 o                         
  -4  11  10       1504.29       1365.69       134.07 o                         
  -3  11  10        463.86        526.30        86.37 o                         
  -2  11  10       1103.18       1116.14       110.53 o                         
  -1  11  10       1971.48       1998.87       117.25 o                         
   0  11  10        182.24        190.09        47.83 o                         
   1  11  10       1946.47       1872.58        97.63 o                         
   2  11  10       1101.40       1071.65        86.00 o                         
   3  11  10        462.35        379.57        49.16 o                         
   4  11  10       1555.19       1521.23        84.68 o                         
   5  11  10        161.17        213.03        50.39 o                         
   6  11  10       1850.08       1798.95       102.60 o                         
   7  11  10       2453.73       2544.01       100.99 o                         
  -6  12  10        519.78        469.04       104.77 o                         
  -5  12  10        676.89        733.57       108.97 o                         
  -4  12  10         17.74          0.00        68.83 o                         
  -3  12  10       1610.70       1644.56       143.09 o                         
  -2  12  10       1154.53       1343.31       126.31 o                         
  -1  12  10        288.76        389.52        75.86 o                         
   0  12  10       3733.32       3756.16       148.98 o                         
   1  12  10        287.12        268.25        97.71 o                         
   2  12  10       1146.82       1222.17        83.60 o                         
   3  12  10       1606.90       1593.66        92.21 o                         
   4  12  10         17.91         78.21        41.37 o                         
   5  12  10        652.59        686.25        72.48 o                         
   6  12  10        525.42        502.76        65.86 o                         
  -4  13  10       4484.73       3979.20       236.85 o                         
  -3  13  10        754.12        679.25       110.48 o                         
  -2  13  10        508.77        561.65        70.62 o                         
  -1  13  10        458.85        423.54        62.26 o                         
   0  13  10        208.37        191.59        51.20 o                         
   1  13  10        469.52        432.31        59.81 o                         
   2  13  10        523.01        547.91        65.42 o                         
   3  13  10        749.09        727.88        70.43 o                         
   4  13  10       4440.48       4141.07       237.18 o                         
   5  13  10        144.79        159.89        54.06 o                         
  -3  14  10        773.29        746.00       109.05 o                         
  -2  14  10         60.88         83.29        52.92 o                         
  -1  14  10        730.39        726.44        76.93 o                         
   0  14  10       1289.32       1460.36       113.70 o                         
   1  14  10        733.87        867.56        97.25 o                         
   2  14  10         65.65        116.84        53.21 o                         
   3  14  10        786.37        824.66        76.38 o                         
   4  14  10         22.73          0.00        72.57 o                         
  -1  15  10        359.06        152.74        72.74 o                         
   0  15  10          1.18          0.00        67.30 o                         
   1  15  10        377.16        476.28        91.58 o                         
   1   0  11      10453.81      10110.70       343.10 o                         
   2   0  11       2400.95       2364.26        76.62 o                         
   3   0  11         83.56         72.15        22.81 o                         
   4   0  11       2116.78       1953.69        87.35 o                         
   5   0  11        900.07        890.83        41.89 o                         
   6   0  11       1019.87        896.87        75.99 o                         
   7   0  11       2009.39       2124.87       151.91 o                         
   8   0  11        836.34        675.22        98.59 o                         
   9   0  11         64.48        120.41        78.91 o                         
  10   0  11       1585.28       1684.63       161.52 o                         
 -10   1  11        693.79        747.19       112.54 o                         
  -9   1  11        770.94        739.20       107.98 o                         
  -8   1  11        233.53        269.98        80.72 o                         
  -7   1  11       1111.32       1076.80        68.29 o                         
  -6   1  11       2162.20       2122.78        80.46 o                         
  -5   1  11       3942.34       3680.70       143.95 o                         
  -4   1  11      10645.48      10446.46       164.36 o                         
  -3   1  11       2991.02       2897.97        70.94 o                         
  -2   1  11       1473.47       1464.40        56.21 o                         
  -1   1  11       5652.76       5779.89       104.75 o                         
   0   1  11          0.43          0.46        24.12 o                         
   1   1  11       5650.75       5734.56       195.17 o                         
   2   1  11       1507.11       1545.71        86.59 o                         
   3   1  11       2951.29       2854.51        67.78 o                         
   4   1  11      10435.36       9790.05       223.31 o                         
   5   1  11       3975.51       3969.17        95.64 o                         
   6   1  11       2077.75       1943.40        93.73 o                         
   7   1  11       1116.25       1036.78        98.25 o                         
   8   1  11        235.90        410.52        86.24 o                         
   9   1  11        761.13        834.26       110.25 o                         
  10   1  11        707.35        738.69       117.33 o                         
 -10   2  11         71.70        104.17        82.87 o                         
  -9   2  11       2165.38       2079.82       165.21 o                         
  -8   2  11       1280.40       1175.84       124.58 o                         
  -7   2  11        181.16        238.64        54.71 o                         
  -6   2  11       1795.38       1658.17       105.13 o                         
  -5   2  11       3998.41       4023.86        88.80 o                         
  -4   2  11       4443.82       4432.26        96.01 o                         
  -3   2  11         97.49         92.08        18.26 o                         
  -2   2  11       7061.70       6897.22       118.98 o                         
  -1   2  11       2421.07       2359.99        58.95 o                         
   0   2  11       2078.72       2193.63        64.69 o                         
   1   2  11       2455.56       2362.48        87.38 o                         
   2   2  11       7009.44       6718.74       228.11 o                         
   3   2  11        108.61        111.61         9.49 o                         
   4   2  11       4307.84       4204.74       113.86 o                         
   5   2  11       4003.76       4066.05       105.50 o                         
   6   2  11       1798.15       1648.53        88.02 o                         
   7   2  11        173.34        183.64        46.23 o                         
   8   2  11       1264.85       1150.95        81.15 o                         
   9   2  11       2162.21       2131.62       167.76 o                         
  10   2  11         69.90         60.93        67.29 o                         
 -10   3  11       2761.33       2827.54       201.80 o                         
  -9   3  11        734.31        862.55       116.38 o                         
  -8   3  11       4269.12       4092.19       222.67 o                         
  -7   3  11        454.61        392.00        81.89 o                         
  -6   3  11       2133.94       2223.59       144.75 o                         
  -5   3  11        422.37        496.92        58.29 o                         
  -4   3  11        525.63        482.29        37.13 o                         
  -3   3  11       4150.14       4172.36        92.04 o                         
  -2   3  11          2.88          6.22        16.87 o                         
  -1   3  11       8650.20       8628.52       166.14 o                         
   0   3  11       2284.49       2313.71        86.07 o                         
   1   3  11       8630.89       8445.92       196.81 o                         
   2   3  11          3.18          0.00        21.50 o                         
   3   3  11       4130.49       3980.59       109.49 o                         
   4   3  11        528.38        502.87        91.61 o                         
   5   3  11        398.12        446.39        40.83 o                         
   6   3  11       2081.36       2083.35        65.48 o                         
   7   3  11        466.18        399.49        53.04 o                         
   8   3  11       4261.09       4482.39       273.35 o                         
   9   3  11        746.41        666.57       111.04 o                         
  10   3  11       2761.19       2958.37       206.42 o                         
 -10   4  11        176.72        235.09       103.30 o                         
  -9   4  11        345.76        344.17        68.42 o                         
  -8   4  11       1846.80       1836.82       150.63 o                         
  -7   4  11       3181.31       3575.40       197.73 o                         
  -6   4  11       2537.47       2448.58       151.68 o                         
  -5   4  11       1733.44       1798.43        72.19 o                         
  -4   4  11       1372.95       1398.42        46.16 o                         
  -3   4  11       3708.77       3896.79        89.66 o                         
  -2   4  11       1870.89       1885.51        57.20 o                         
  -1   4  11       2204.57       2164.80        54.33 o                         
   0   4  11       1840.59       1751.37        72.28 o                         
   1   4  11       2201.85       2145.07        89.42 o                         
   2   4  11       1841.36       1873.54        68.96 o                         
   3   4  11       3633.93       3869.67       145.93 o                         
   4   4  11       1417.80       1296.83        67.63 o                         
   5   4  11       1748.44       1729.89        55.51 o                         
   6   4  11       2506.91       2563.81        65.48 o                         
   7   4  11       3181.27       2963.83       125.74 o                         
   8   4  11       1865.12       1840.58       103.07 o                         
   9   4  11        350.60        318.92        78.58 o                         
  -9   5  11          5.18          0.00        50.27 o                         
  -8   5  11       2102.60       2248.29       116.08 o                         
  -7   5  11        637.81        588.65        62.90 o                         
  -6   5  11        514.35        501.57        55.20 o                         
  -5   5  11       1289.46       1324.77        66.58 o                         
  -4   5  11       2627.12       2610.65        63.49 o                         
  -3   5  11       3015.46       2862.12        67.19 o                         
  -2   5  11       5825.14       5516.22       118.78 o                         
  -1   5  11        365.03        384.62        33.74 o                         
   0   5  11        988.18       1002.68        43.10 o                         
   1   5  11        362.54        352.50        21.18 o                         
   2   5  11       5906.69       5479.31       105.43 o                         
   3   5  11       3052.32       3075.40        76.24 o                         
   4   5  11       2583.15       2469.02        58.57 o                         
   5   5  11       1309.12       1345.46        71.78 o                         
   6   5  11        528.04        565.72        81.60 o                         
   7   5  11        631.08        613.46        64.91 o                         
   8   5  11       2098.18       2152.64       111.58 o                         
   9   5  11          4.15          0.00        43.66 o                         
  -9   6  11         35.82         33.44        51.57 o                         
  -8   6  11       1459.07       1606.70       101.01 o                         
  -7   6  11        921.37        981.04        75.97 o                         
  -6   6  11        854.13        878.96        70.61 o                         
  -5   6  11        285.62        245.43        45.70 o                         
  -4   6  11       4601.12       4628.90       109.72 o                         
  -3   6  11       5585.03       5333.84       119.81 o                         
  -2   6  11        875.67        910.43        52.23 o                         
  -1   6  11       1149.46       1133.60        51.14 o                         
   0   6  11       2302.80       2156.41       116.94 o                         
   1   6  11       1154.49       1145.06        60.44 o                         
   2   6  11        889.84        915.51        45.16 o                         
   3   6  11       5613.26       5211.30       117.60 o                         
   4   6  11       4605.12       4710.60       106.92 o                         
   5   6  11        301.05        312.48        42.36 o                         
   6   6  11        841.32        840.48        58.15 o                         
   7   6  11        931.86        915.50        75.59 o                         
   8   6  11       1460.90       1501.73        97.38 o                         
   9   6  11         36.71          0.00        46.17 o                         
  -9   7  11        556.89        510.14        66.73 o                         
  -8   7  11       3271.60       3445.55       149.22 o                         
  -7   7  11        678.41        740.93        72.00 o                         
  -6   7  11        927.16        839.98        84.04 o                         
  -5   7  11       4293.91       4286.49       146.48 o                         
  -4   7  11       1083.80       1018.45        65.99 o                         
  -3   7  11       2338.71       2238.00        99.73 o                         
  -2   7  11        516.07        595.80       107.70 o                         
  -1   7  11        509.09        406.61        32.67 o                         
   0   7  11        229.46        191.88        51.49 o                         
   1   7  11        509.56        475.74        45.90 o                         
   2   7  11        495.08        551.41        45.21 o                         
   3   7  11       2320.39       2356.57        74.67 o                         
   4   7  11       1097.17       1111.72        48.12 o                         
   5   7  11       4308.81       4433.22       106.69 o                         
   6   7  11        921.77        955.32        66.43 o                         
   7   7  11        675.08        586.73        63.23 o                         
   8   7  11       3255.75       3459.98       143.78 o                         
   9   7  11        564.53        423.74        92.11 o                         
  -8   8  11       2369.72       2515.63       129.25 o                         
  -7   8  11        961.55       1047.62        81.65 o                         
  -6   8  11         71.04         47.76        41.02 o                         
  -5   8  11       1482.40       1578.92        86.62 o                         
  -4   8  11        830.26        849.55        61.47 o                         
  -3   8  11        944.61        924.70        59.50 o                         
  -2   8  11       2972.51       3091.25       168.04 o                         
  -1   8  11        907.01        954.37        88.89 o                         
   0   8  11         58.68         70.14        35.38 o                         
   1   8  11        875.88        864.08        60.96 o                         
   2   8  11       2938.36       2793.83       104.15 o                         
   3   8  11        988.01        978.28        50.49 o                         
   4   8  11        807.23        806.14        45.38 o                         
   5   8  11       1499.71       1549.54        59.51 o                         
   6   8  11         67.43         28.63        36.08 o                         
   7   8  11        973.20        939.50        77.51 o                         
   8   8  11       2375.42       2301.81       135.78 o                         
  -8   9  11        114.04         83.16        62.31 o                         
  -7   9  11        962.51        996.99       120.14 o                         
  -6   9  11        250.27        329.76        74.64 o                         
  -5   9  11       2505.12       2604.14       175.57 o                         
  -4   9  11        901.44        811.08        97.61 o                         
  -3   9  11        304.02        350.92        77.14 o                         
  -2   9  11       4063.71       4297.54       208.74 o                         
  -1   9  11       2024.28       1971.57       129.38 o                         
   0   9  11        835.64        913.13        65.42 o                         
   1   9  11       2052.06       2062.77        93.47 o                         
   2   9  11       4007.63       4032.92       134.23 o                         
   3   9  11        310.48        288.77        41.33 o                         
   4   9  11        890.22        911.46        51.99 o                         
   5   9  11       2498.67       2354.31       186.01 o                         
   6   9  11        238.73        281.16        60.54 o                         
   7   9  11        965.66        944.70        78.59 o                         
   8   9  11        105.54        177.54        97.53 o                         
  -7  10  11       2119.24       1950.86       167.71 o                         
  -6  10  11       3363.72       3096.10       202.05 o                         
  -5  10  11        364.13        448.29        86.64 o                         
  -4  10  11       2832.62       2718.88       183.81 o                         
  -3  10  11       3099.20       3161.39       188.44 o                         
  -2  10  11       1409.62       1474.61       127.24 o                         
  -1  10  11        265.62        218.91       100.13 o                         
   0  10  11        376.45        335.21        52.70 o                         
   1  10  11        261.00        248.13        45.78 o                         
   2  10  11       1425.90       1443.29        81.19 o                         
   3  10  11       3075.45       3087.40       117.57 o                         
   4  10  11       2795.14       2814.92        94.07 o                         
   5  10  11        351.52        381.84        55.71 o                         
   6  10  11       3340.40       3324.40       156.77 o                         
   7  10  11       2124.17       2000.08       113.30 o                         
  -6  11  11       2863.45       2818.91       196.49 o                         
  -5  11  11        374.39        450.01        88.74 o                         
  -4  11  11        847.54        936.85       115.49 o                         
  -3  11  11        978.86       1094.81       114.76 o                         
  -2  11  11        444.34        393.78        78.65 o                         
  -1  11  11       3161.24       2957.10       174.59 o                         
   0  11  11         36.87          0.00        62.21 o                         
   1  11  11       3154.48       3158.90       129.25 o                         
   2  11  11        450.70        558.54        59.48 o                         
   3  11  11        963.70        961.27        69.02 o                         
   4  11  11        846.53        817.63        65.48 o                         
   5  11  11        365.42        497.05        61.67 o                         
   6  11  11       2854.37       2891.50       132.16 o                         
   7  11  11        225.98        285.54        80.44 o                         
  -5  12  11        267.82        354.82        82.53 o                         
  -4  12  11       1008.79        946.88       123.85 o                         
  -3  12  11        595.96        698.77       102.74 o                         
  -2  12  11       1502.09       1747.18       145.75 o                         
  -1  12  11       4303.86       4531.71       170.37 o                         
   0  12  11        974.11        860.02        97.80 o                         
   1  12  11       4312.00       4485.42       214.97 o                         
   2  12  11       1504.43       1569.48        94.42 o                         
   3  12  11        596.70        549.82        60.94 o                         
   4  12  11       1011.69       1053.41       119.13 o                         
   5  12  11        289.04        314.03        56.22 o                         
   6  12  11        232.16        211.19        54.06 o                         
  -4  13  11       2926.47       3018.93       206.36 o                         
  -3  13  11         26.61          0.00        69.25 o                         
  -2  13  11       3256.92       3258.34       205.95 o                         
  -1  13  11        771.18        818.42       101.27 o                         
   0  13  11        375.95        365.61        61.45 o                         
   1  13  11        773.28        863.08       112.39 o                         
   2  13  11       3251.02       3269.64       143.08 o                         
   3  13  11         27.18         15.00        52.64 o                         
   4  13  11       2974.51       2852.96       195.89 o                         
   5  13  11        152.81        101.76        50.65 o                         
  -3  14  11        354.23        394.90        94.35 o                         
  -2  14  11         24.10         77.57        77.62 o                         
  -1  14  11        454.28        488.79        69.36 o                         
   0  14  11        960.17        863.78        83.75 o                         
   1  14  11        431.97        518.67        93.48 o                         
   2  14  11         24.46         31.69        62.02 o                         
   3  14  11        352.06        396.32        60.51 o                         
   0   0  12       2427.93       2366.18       124.66 o                         
   1   0  12        133.83        131.04        33.88 o                         
   2   0  12        196.86        179.63        29.48 o                         
   3   0  12       4121.23       4037.68       119.09 o                         
   4   0  12       1673.64       1514.07       114.06 o                         
   5   0  12         34.40         40.71        25.13 o                         
   6   0  12       1237.38       1369.99        57.78 o                         
   7   0  12        584.25        584.44        94.21 o                         
   8   0  12      14645.17      14745.18       524.35 o                         
   9   0  12         39.08        223.67        90.61 o                         
  10   0  12       1550.44       1805.18       167.49 o                         
 -10   1  12        802.98        961.36       119.97 o                         
  -9   1  12        169.31        152.55        71.90 o                         
  -8   1  12        351.07        464.20        85.56 o                         
  -7   1  12       2459.84       2560.32       166.12 o                         
  -6   1  12        456.68        447.17       114.97 o                         
  -5   1  12        292.95        282.92        32.24 o                         
  -4   1  12       1438.90       1327.32        38.80 o                         
  -3   1  12       2847.94       2741.61        71.45 o                         
  -2   1  12      10485.21      10199.28       189.65 o                         
  -1   1  12       3775.64       3933.80        81.68 o                         
   0   1  12       3787.14       4063.83       273.35 o                         
   1   1  12       3832.73       3547.56       237.56 o                         
   2   1  12      10483.33      10383.47       240.98 o                         
   3   1  12       2885.65       2848.43        67.50 o                         
   4   1  12       1433.09       1288.92        60.65 o                         
   5   1  12        303.89        373.17        45.28 o                         
   6   1  12        453.60        419.00        52.60 o                         
   7   1  12       2457.28       2326.39       174.79 o                         
   8   1  12        345.52        276.66        76.09 o                         
   9   1  12        161.51        141.76        64.94 o                         
  -9   2  12       1519.03       1406.48       139.93 o                         
  -8   2  12        126.80         97.71        71.78 o                         
  -7   2  12       2453.04       2464.23        91.67 o                         
  -6   2  12        115.80        115.59        30.47 o                         
  -5   2  12       1345.00       1277.28        42.27 o                         
  -4   2  12       3044.34       3064.25        75.66 o                         
  -3   2  12       1729.27       1684.07        61.41 o                         
  -2   2  12       3243.19       3295.62        72.04 o                         
  -1   2  12       9161.57       9311.07       154.99 o                         
   0   2  12       2521.40       2451.96        80.15 o                         
   1   2  12       9167.64       8818.75       268.09 o                         
   2   2  12       3249.35       3126.54       103.20 o                         
   3   2  12       1715.31       1752.18        39.09 o                         
   4   2  12       2970.07       2646.43        89.47 o                         
   5   2  12       1378.71       1162.73       106.52 o                         
   6   2  12        108.75         86.59        41.14 o                         
   7   2  12       2442.84       2450.31       114.19 o                         
   8   2  12        120.64        124.90        47.58 o                         
   9   2  12       1530.98       1322.23       140.56 o                         
  -9   3  12        250.16        120.66        72.67 o                         
  -8   3  12       3181.35       3306.34       202.61 o                         
  -7   3  12       4103.61       4314.16       222.03 o                         
  -6   3  12        114.40         63.54        58.25 o                         
  -5   3  12        783.13        706.46        41.58 o                         
  -4   3  12        711.19        619.81        41.15 o                         
  -3   3  12       3000.28       2895.94       133.73 o                         
  -2   3  12       3411.43       3330.05        72.12 o                         
  -1   3  12       4247.99       4283.08       136.03 o                         
   0   3  12         58.87         80.03        45.58 o                         
   1   3  12       4256.12       4278.66       245.63 o                         
   2   3  12       3471.05       3460.23       100.78 o                         
   3   3  12       3001.17       3075.01       172.06 o                         
   4   3  12        705.76        578.50        42.02 o                         
   5   3  12        777.17        721.15        49.37 o                         
   6   3  12        128.97        183.84        72.74 o                         
   7   3  12       4118.12       4267.73       156.06 o                         
   8   3  12       3154.93       3152.93       136.09 o                         
   9   3  12        250.30        271.19       109.57 o                         
  -9   4  12        223.11        272.93        56.97 o                         
  -8   4  12       5168.24       5307.29       263.46 o                         
  -7   4  12        544.38        496.29        84.69 o                         
  -6   4  12         21.12        123.48        60.90 o                         
  -5   4  12       2680.65       2654.62        91.36 o                         
  -4   4  12       2590.58       2504.50        67.24 o                         
  -3   4  12       1144.81       1155.27        74.80 o                         
  -2   4  12        336.30        351.93        30.28 o                         
  -1   4  12       4421.75       4162.23       322.78 o                         
   0   4  12        635.42        664.39        47.06 o                         
   1   4  12       4438.21       4337.15       125.17 o                         
   2   4  12        346.53        332.81        51.11 o                         
   3   4  12       1133.84       1140.64        38.16 o                         
   4   4  12       2633.02       2552.05        85.81 o                         
   5   4  12       2664.20       2745.73        74.39 o                         
   6   4  12         21.32         64.37        23.06 o                         
   7   4  12        548.85        604.97        65.95 o                         
   8   4  12       5126.21       5103.18       180.87 o                         
   9   4  12        230.01        209.71        54.72 o                         
  -9   5  12        129.88        111.13        61.95 o                         
  -8   5  12        742.05        751.12        73.63 o                         
  -7   5  12        419.70        406.34        58.29 o                         
  -6   5  12        999.56       1062.24        80.27 o                         
  -5   5  12       4139.42       4071.39       106.70 o                         
  -4   5  12       2070.88       2096.07        56.56 o                         
  -3   5  12       2162.11       2141.65        67.16 o                         
  -2   5  12        548.34        531.06        43.72 o                         
  -1   5  12       3232.33       3324.98        99.26 o                         
   0   5  12       1215.36       1198.78        58.26 o                         
   1   5  12       3210.99       3211.33        75.46 o                         
   2   5  12        531.67        609.63        51.15 o                         
   3   5  12       2147.21       2137.02        54.07 o                         
   4   5  12       2067.20       2013.22        50.90 o                         
   5   5  12       4143.06       4248.58       209.11 o                         
   6   5  12        990.85        991.85       106.05 o                         
   7   5  12        424.23        367.93        63.33 o                         
   8   5  12        760.35        725.04        68.86 o                         
   9   5  12        116.32         76.60        45.34 o                         
  -9   6  12        225.22        293.76        63.20 o                         
  -8   6  12       1722.55       1627.35       112.08 o                         
  -7   6  12       1532.13       1582.89        94.87 o                         
  -6   6  12        571.85        626.77       153.71 o                         
  -5   6  12       2758.46       2748.07       112.92 o                         
  -4   6  12       3250.76       3436.99       122.61 o                         
  -3   6  12       1342.70       1301.85        52.35 o                         
  -2   6  12       1077.39       1068.72        56.73 o                         
  -1   6  12        132.33        103.52        25.56 o                         
   0   6  12       1968.50       1907.30        62.55 o                         
   1   6  12        121.60        124.88        40.01 o                         
   2   6  12       1080.16       1068.38        48.90 o                         
   3   6  12       1372.59       1371.14        53.07 o                         
   4   6  12       3224.81       3208.54        82.93 o                         
   5   6  12       2741.85       2848.31       117.67 o                         
   6   6  12        579.73        589.52        76.44 o                         
   7   6  12       1539.15       1482.97        94.20 o                         
   8   6  12       1726.09       1770.54       104.76 o                         
   9   6  12        223.85        279.43        58.38 o                         
  -8   7  12        101.35         75.94        50.04 o                         
  -7   7  12       1019.96       1184.44        84.90 o                         
  -6   7  12       4063.12       4320.06       155.16 o                         
  -5   7  12       1679.10       1629.99        86.91 o                         
  -4   7  12        278.34        334.61        44.43 o                         
  -3   7  12       2766.25       2764.49       102.84 o                         
  -2   7  12       2100.51       2195.27        84.00 o                         
  -1   7  12       1712.18       1795.29       121.13 o                         
   0   7  12         30.16        112.05        52.03 o                         
   1   7  12       1702.88       1731.00        80.17 o                         
   2   7  12       2124.37       1991.03        70.61 o                         
   3   7  12       2784.09       2870.76        84.15 o                         
   4   7  12        279.30        257.71        49.14 o                         
   5   7  12       1672.32       1665.17        85.92 o                         
   6   7  12       4066.31       4096.00       140.38 o                         
   7   7  12       1012.83       1050.88        80.64 o                         
   8   7  12        104.00        165.30        49.36 o                         
  -8   8  12        474.79        705.42        78.87 o                         
  -7   8  12        102.79        111.59        47.11 o                         
  -6   8  12       1132.43       1115.46        78.94 o                         
  -5   8  12       1251.62       1195.87        83.70 o                         
  -4   8  12        988.66        989.32        66.07 o                         
  -3   8  12         16.92          0.00        31.61 o                         
  -2   8  12       2944.85       2964.45       100.83 o                         
  -1   8  12       1504.71       1525.57       113.90 o                         
   0   8  12       1063.10       1058.90        90.82 o                         
   1   8  12       1494.71       1350.69        73.44 o                         
   2   8  12       2899.26       3109.18       110.36 o                         
   3   8  12         16.54         44.66        27.03 o                         
   4   8  12        995.72       1040.10        50.77 o                         
   5   8  12       1256.95       1279.70       155.38 o                         
   6   8  12       1103.07       1063.94        72.32 o                         
   7   8  12        103.46        108.77        45.85 o                         
   8   8  12        478.55        485.92       126.87 o                         
  -7   9  12         62.69         49.81        61.77 o                         
  -6   9  12        276.20        383.32        88.82 o                         
  -5   9  12       6980.40       6977.74       311.80 o                         
  -4   9  12       3686.45       3738.77       206.86 o                         
  -3   9  12        239.78        236.11        72.51 o                         
  -2   9  12        436.37        405.23        77.78 o                         
  -1   9  12        982.19        859.48        90.99 o                         
   0   9  12        256.80        237.96        44.09 o                         
   1   9  12        978.49        953.90        65.98 o                         
   2   9  12        423.97        423.50        49.35 o                         
   3   9  12        229.33        313.34        52.96 o                         
   4   9  12       3695.91       3798.01       106.99 o                         
   5   9  12       6993.42       6891.37       208.02 o                         
   6   9  12        262.13        279.49        51.82 o                         
   7   9  12         57.03         74.19        45.68 o                         
   8   9  12        922.31        992.58       114.39 o                         
  -7  10  12        988.15        842.62       121.81 o                         
  -6  10  12         50.36        140.93        72.30 o                         
  -5  10  12       2919.11       2858.80       188.88 o                         
  -4  10  12       6184.59       6336.44       293.65 o                         
  -3  10  12        458.60        313.34        74.25 o                         
  -2  10  12        262.18        270.63        74.02 o                         
  -1  10  12       2384.44       2346.57       154.81 o                         
   0  10  12        147.66        153.75        53.61 o                         
   1  10  12       2371.65       2438.76       107.58 o                         
   2  10  12        266.34        240.87        46.49 o                         
   3  10  12        463.71        533.42        72.61 o                         
   4  10  12       6210.16       6243.96       153.53 o                         
   5  10  12       2945.20       2980.09       129.74 o                         
   6  10  12         52.32        106.77        52.42 o                         
   7  10  12        998.83       1076.37       120.42 o                         
  -6  11  12         42.01         77.52        69.62 o                         
  -5  11  12        218.52        310.11        86.60 o                         
  -4  11  12       1071.13       1104.59       120.80 o                         
  -3  11  12        190.61        221.34        67.05 o                         
  -2  11  12       1710.01       1948.35       148.06 o                         
  -1  11  12        702.08        618.56        90.45 o                         
   0  11  12       2325.03       2255.16       111.06 o                         
   1  11  12        699.76        845.13        71.19 o                         
   2  11  12       1700.21       1658.10        91.56 o                         
   3  11  12        192.84        239.14        49.10 o                         
   4  11  12       1077.13       1193.79        86.37 o                         
   5  11  12        233.45        228.46        69.56 o                         
   6  11  12         48.80         69.88        45.15 o                         
  -5  12  12        248.28        375.72        85.93 o                         
  -4  12  12        718.56        838.50       119.01 o                         
  -3  12  12       1314.44       1369.31       131.58 o                         
  -2  12  12        307.63        357.91        87.48 o                         
  -1  12  12        468.53        608.75        94.71 o                         
   0  12  12         22.66         46.34        45.00 o                         
   1  12  12        467.93        382.70        63.67 o                         
   2  12  12        309.73        364.83        54.88 o                         
   3  12  12       1328.97       1190.12        83.12 o                         
   4  12  12        708.73        665.15        72.83 o                         
   5  12  12        257.49        338.97        62.20 o                         
  -4  13  12        378.53        440.40       101.52 o                         
  -3  13  12       1082.50       1302.26       138.87 o                         
  -2  13  12        878.10        979.23       122.15 o                         
  -1  13  12        358.34        405.82        82.53 o                         
   0  13  12        384.16        503.26       120.78 o                         
   1  13  12        354.04        401.65        62.17 o                         
   2  13  12        888.39        933.36        78.00 o                         
   3  13  12       1084.73       1105.10        83.29 o                         
   4  13  12        375.17        426.70        94.57 o                         
  -2  14  12       1140.79       1240.00       136.89 o                         
  -1  14  12        522.41        644.10       101.38 o                         
   0  14  12        505.21        535.99        72.06 o                         
   1  14  12        522.80        550.35        69.49 o                         
   2  14  12       1128.65       1174.26        91.28 o                         
   1   0  13       2922.45       2923.45       103.38 o                         
   2   0  13       3809.99       3677.09       214.39 o                         
   3   0  13       3662.07       3536.11        84.04 o                         
   4   0  13       5332.82       5111.38       186.46 o                         
   5   0  13       2029.62       2084.21        85.16 o                         
   6   0  13          3.99          0.00        38.15 o                         
   7   0  13       2273.20       2207.85       159.12 o                         
   8   0  13         61.14         30.17        66.37 o                         
   9   0  13        126.20        238.48        91.22 o                         
  -9   1  13       2616.23       2821.40       197.57 o                         
  -8   1  13       1111.79       1435.45       135.58 o                         
  -7   1  13       2465.57       2497.44       166.26 o                         
  -6   1  13        111.42        123.14        30.38 o                         
  -5   1  13       1530.95       1332.92        73.17 o                         
  -4   1  13       1224.40       1182.61        45.81 o                         
  -3   1  13        462.37        469.76        30.70 o                         
  -2   1  13      13122.15      13225.97       248.58 o                         
  -1   1  13       1149.95       1248.80        76.98 o                         
   0   1  13         19.35         39.02        35.94 o                         
   1   1  13       1180.19       1223.27        73.73 o                         
   2   1  13      13193.75      13025.47       294.42 o                         
   3   1  13        474.03        491.29        26.71 o                         
   4   1  13       1223.03       1073.49        58.10 o                         
   5   1  13       1539.37       1581.76        60.27 o                         
   6   1  13        106.18         96.80        20.65 o                         
   7   1  13       2432.80       2449.82       206.71 o                         
   8   1  13       1111.62       1383.75       135.43 o                         
   9   1  13       2647.52       3009.30       200.73 o                         
  -9   2  13        250.75        464.09        98.01 o                         
  -8   2  13        575.91        656.59       104.55 o                         
  -7   2  13        904.61        994.10       111.30 o                         
  -6   2  13       1290.40       1333.62        74.56 o                         
  -5   2  13       2174.25       2202.05        59.80 o                         
  -4   2  13       2724.92       2722.88        71.15 o                         
  -3   2  13       1306.97       1281.15        44.14 o                         
  -2   2  13       7435.31       7555.76       181.47 o                         
  -1   2  13       5444.98       5342.32       121.55 o                         
   0   2  13          2.32         12.47        30.95 o                         
   1   2  13       5466.40       5234.16       150.68 o                         
   2   2  13       7384.50       7267.30       187.67 o                         
   3   2  13       1328.81       1331.13        34.76 o                         
   4   2  13       2759.22       2915.38       264.17 o                         
   5   2  13       2228.12       2173.15       143.40 o                         
   6   2  13       1273.57       1258.11        82.44 o                         
   7   2  13        919.23        928.80        75.47 o                         
   8   2  13        570.17        513.47        65.18 o                         
   9   2  13        253.21        336.80        95.66 o                         
  -9   3  13        416.99        526.58       101.95 o                         
  -8   3  13       1146.24       1116.08       126.74 o                         
  -7   3  13        100.07         92.35        34.13 o                         
  -6   3  13        756.24        701.80        54.22 o                         
  -5   3  13       4603.15       4504.69       112.98 o                         
  -4   3  13        550.77        627.45        35.62 o                         
  -3   3  13       3217.12       3266.35        72.34 o                         
  -2   3  13        469.63        482.35        29.12 o                         
  -1   3  13      12944.77      13134.46       320.63 o                         
   0   3  13       8767.52       8448.92       306.63 o                         
   1   3  13      12863.98      12719.05       434.64 o                         
   2   3  13        488.46        499.88        36.65 o                         
   3   3  13       3202.24       3308.71        94.08 o                         
   4   3  13        523.00        478.07        42.06 o                         
   5   3  13       4684.75       4412.49       211.12 o                         
   6   3  13        761.83        785.35        68.86 o                         
   7   3  13        100.76        121.35        47.08 o                         
   8   3  13       1134.72       1315.74        90.25 o                         
   9   3  13        408.55        550.15        70.52 o                         
  -9   4  13       1087.53       1062.97        90.64 o                         
  -8   4  13        783.38        866.64       113.59 o                         
  -7   4  13       2410.26       2379.54       160.97 o                         
  -6   4  13        355.84        341.91        75.44 o                         
  -5   4  13       4558.22       4516.05       130.04 o                         
  -4   4  13        884.70        835.00        50.77 o                         
  -3   4  13       1716.02       1695.74        56.38 o                         
  -2   4  13       2228.83       2153.92        68.75 o                         
  -1   4  13       2864.28       3051.21        99.95 o                         
   0   4  13        110.21        192.02        35.89 o                         
   1   4  13       2875.99       2935.36        99.43 o                         
   2   4  13       2315.00       2268.98       169.37 o                         
   3   4  13       1727.87       1631.03        62.03 o                         
   4   4  13        925.81       1015.42        64.64 o                         
   5   4  13       4608.13       4495.06       133.02 o                         
   6   4  13        364.98        356.55        57.01 o                         
   7   4  13       2376.62       2473.60       118.70 o                         
   8   4  13        788.86        742.60        74.04 o                         
   9   4  13       1095.00       1156.03        88.15 o                         
  -9   5  13        807.35        915.08       136.60 o                         
  -8   5  13        649.24        618.10        68.19 o                         
  -7   5  13       2463.40       2367.46       115.92 o                         
  -6   5  13        668.76        617.72        91.17 o                         
  -5   5  13       3828.08       3890.82       178.02 o                         
  -4   5  13        643.22        644.65        41.44 o                         
  -3   5  13       1207.37       1271.25        52.85 o                         
  -2   5  13        539.78        572.55        87.76 o                         
  -1   5  13        426.67        396.28        36.05 o                         
   0   5  13       2729.67       2589.26       112.35 o                         
   1   5  13        441.38        459.33        42.16 o                         
   2   5  13        524.38        575.70        96.03 o                         
   3   5  13       1185.45       1139.69        38.53 o                         
   4   5  13        642.56        637.30        40.49 o                         
   5   5  13       3775.07       3982.40       207.26 o                         
   6   5  13        662.69        667.95        95.18 o                         
   7   5  13       2462.12       2694.05       147.34 o                         
   8   5  13        641.91        704.83        71.97 o                         
   9   5  13        797.29        840.64        79.20 o                         
  -9   6  13         91.45        233.14        85.04 o                         
  -8   6  13         63.36          0.00        42.97 o                         
  -7   6  13       2113.13       2142.45       112.04 o                         
  -6   6  13        382.14        453.62        57.65 o                         
  -5   6  13       2170.09       2251.60       103.98 o                         
  -4   6  13       1338.66       1350.19        76.39 o                         
  -3   6  13       4236.20       4133.75       130.98 o                         
  -2   6  13       2541.86       2368.03        88.47 o                         
  -1   6  13        258.79        286.49        32.41 o                         
   0   6  13       3826.33       3737.09       101.46 o                         
   1   6  13        254.50        224.88        17.42 o                         
   2   6  13       2503.64       2370.22       182.07 o                         
   3   6  13       4154.28       4203.36       104.27 o                         
   4   6  13       1380.43       1409.00        50.83 o                         
   5   6  13       2153.89       2205.15        94.92 o                         
   6   6  13        374.50        384.81        82.09 o                         
   7   6  13       2140.33       2230.93       114.78 o                         
   8   6  13         68.67         66.51        50.73 o                         
   9   6  13         97.53        215.04        75.25 o                         
  -8   7  13         81.22         94.28        50.40 o                         
  -7   7  13        477.33        548.00        88.86 o                         
  -6   7  13         92.39        203.30        49.34 o                         
  -5   7  13        196.50        155.75        48.54 o                         
  -4   7  13       1419.73       1543.55        81.60 o                         
  -3   7  13        752.74        885.85        60.15 o                         
  -2   7  13       1717.39       1733.72        74.48 o                         
  -1   7  13       3298.81       3402.19       102.09 o                         
   0   7  13       2703.12       2405.21        70.97 o                         
   1   7  13       3289.80       3388.76       154.82 o                         
   2   7  13       1708.39       1700.01        65.69 o                         
   3   7  13        732.22        697.88        42.67 o                         
   4   7  13       1433.00       1430.72        55.33 o                         
   5   7  13        215.30        216.23        39.75 o                         
   6   7  13         97.78        129.46        59.01 o                         
   7   7  13        465.11        475.37        62.48 o                         
   8   7  13         79.06        166.42        55.59 o                         
  -8   8  13        689.01        782.18       112.43 o                         
  -7   8  13       2575.57       2439.26       122.59 o                         
  -6   8  13       1332.73       1386.10        89.01 o                         
  -5   8  13       4350.70       4162.54       149.64 o                         
  -4   8  13        756.05        714.78        59.16 o                         
  -3   8  13        335.01        295.49        40.81 o                         
  -2   8  13       2448.74       2568.34        93.18 o                         
  -1   8  13       1530.31       1756.61       121.24 o                         
   0   8  13        405.74        406.15        65.78 o                         
   1   8  13       1508.77       1543.81       105.60 o                         
   2   8  13       2447.33       2391.82        82.05 o                         
   3   8  13        337.54        355.82        69.44 o                         
   4   8  13        747.27        830.07        46.58 o                         
   5   8  13       4378.73       4556.56       180.52 o                         
   6   8  13       1352.70       1277.31       127.02 o                         
   7   8  13       2564.76       2556.66       127.62 o                         
   8   8  13        692.59        708.25        77.85 o                         
  -7   9  13         86.16         42.63        73.57 o                         
  -6   9  13        119.60        206.09        68.74 o                         
  -5   9  13       1593.01       1788.99       262.92 o                         
  -4   9  13        436.87        606.11       100.10 o                         
  -3   9  13       1218.19       1164.87       116.54 o                         
  -2   9  13        258.95        159.18        62.81 o                         
  -1   9  13        630.64        603.20        82.42 o                         
   0   9  13        507.75        513.64        73.39 o                         
   1   9  13        647.06        624.86        58.27 o                         
   2   9  13        257.73        269.30        42.70 o                         
   3   9  13       1234.26       1278.26        61.09 o                         
   4   9  13        442.12        433.47        56.70 o                         
   5   9  13       1588.83       1549.32        98.09 o                         
   6   9  13        124.88        133.10        63.59 o                         
   7   9  13         93.09        119.73        72.58 o                         
  -6  10  13        210.25        242.52        85.78 o                         
  -5  10  13        118.61        122.92        71.71 o                         
  -4  10  13       1435.53       1577.94       138.90 o                         
  -3  10  13          4.63          5.04        54.03 o                         
  -2  10  13        683.05        696.88        94.86 o                         
  -1  10  13       3474.63       3667.91       195.41 o                         
   0  10  13        120.58         84.05        51.82 o                         
   1  10  13       3512.72       3488.38       133.62 o                         
   2  10  13        671.91        678.98        61.71 o                         
   3  10  13          4.83          0.23        29.95 o                         
   4  10  13       1422.72       1313.23       116.38 o                         
   5  10  13        117.50        107.43        52.40 o                         
   6  10  13        197.76        259.30        79.37 o                         
   7  10  13        580.37        581.07       104.64 o                         
  -5  11  13       1263.63       1274.24       137.68 o                         
  -4  11  13        267.83        103.02        64.56 o                         
  -3  11  13       1195.94       1133.34       117.57 o                         
  -2  11  13       1258.06       1285.01       122.13 o                         
  -1  11  13       7079.29       7260.89       309.36 o                         
   0  11  13        160.95        279.67        74.72 o                         
   1  11  13       7076.16       6857.36       413.72 o                         
   2  11  13       1279.78       1300.03       164.90 o                         
   3  11  13       1200.91       1240.35       110.72 o                         
   4  11  13        256.22        240.31        52.70 o                         
   5  11  13       1261.19       1127.23        86.62 o                         
   6  11  13        856.73        846.51       117.03 o                         
  -4  12  13       1416.17       1503.81       147.78 o                         
  -3  12  13        719.57        720.98       104.36 o                         
  -2  12  13         85.94        165.46        72.91 o                         
  -1  12  13       2046.48       2423.79       170.62 o                         
   0  12  13        193.99        353.97        62.46 o                         
   1  12  13       2023.19       2230.53       114.51 o                         
   2  12  13         82.72         57.72        45.06 o                         
   3  12  13        711.97        772.95       106.72 o                         
   4  12  13       1410.07       1395.32       105.37 o                         
   5  12  13        233.20        245.31        54.48 o                         
  -3  13  13         80.47        139.29        74.81 o                         
  -2  13  13       1558.68       1308.05       137.97 o                         
  -1  13  13         37.08         15.40        63.68 o                         
   0  13  13         15.03          0.00        51.17 o                         
   1  13  13         41.49         39.69        72.29 o                         
   2  13  13       1560.63       1639.32       100.69 o                         
   3  13  13         82.00          0.00        68.72 o                         
   0  14  13        161.83        183.18        81.17 o                         
   0   0  14       2632.65       2542.16       139.54 o                         
   1   0  14        817.38        839.96        58.67 o                         
   2   0  14         11.43         37.70        22.70 o                         
   3   0  14        377.83        369.84        45.02 o                         
   4   0  14       4072.06       3955.99       191.40 o                         
   5   0  14         48.98         49.19        27.88 o                         
   6   0  14         22.86         35.44        35.02 o                         
   7   0  14       1501.99       1669.11       140.80 o                         
   8   0  14          3.83         32.52        72.21 o                         
   9   0  14        165.85        323.43        92.01 o                         
  -9   1  14        461.61        456.39       104.40 o                         
  -8   1  14         38.23        119.85        74.87 o                         
  -7   1  14       3662.30       3402.68       197.76 o                         
  -6   1  14        815.86        833.15        54.50 o                         
  -5   1  14        315.33        319.95        47.58 o                         
  -4   1  14       3116.11       3029.34        68.91 o                         
  -3   1  14       1969.72       1772.67        91.60 o                         
  -2   1  14       2123.80       2105.54        66.71 o                         
  -1   1  14      14319.83      14011.01       255.85 o                         
   0   1  14        188.17        169.64        36.58 o                         
   1   1  14      14366.33      13566.22       309.77 o                         
   2   1  14       2147.10       2151.49        89.31 o                         
   3   1  14       1937.60       1777.43        80.49 o                         
   4   1  14       3088.48       3203.26       109.23 o                         
   5   1  14        318.64        281.18        31.36 o                         
   6   1  14        810.29        758.16        63.92 o                         
   7   1  14       3658.79       3736.81       182.27 o                         
   8   1  14         34.32         56.13        66.60 o                         
   9   1  14        475.08        569.62       104.27 o                         
  -9   2  14       1064.50       1209.97       130.30 o                         
  -8   2  14         21.89          0.00        74.93 o                         
  -7   2  14         93.60        105.82        64.73 o                         
  -6   2  14       3179.47       3347.84       199.78 o                         
  -5   2  14      10467.78      10166.98       248.24 o                         
  -4   2  14        871.44        878.84        72.15 o                         
  -3   2  14        190.07        160.30        22.66 o                         
  -2   2  14        475.41        523.59        36.32 o                         
  -1   2  14       1983.34       1988.34        80.12 o                         
   0   2  14       4964.52       4795.11       145.43 o                         
   1   2  14       1988.07       1852.00        90.37 o                         
   2   2  14        447.98        454.41        47.61 o                         
   3   2  14        191.73        174.98        18.02 o                         
   4   2  14        866.76        909.23        56.08 o                         
   5   2  14      10418.98      10387.71       388.33 o                         
   6   2  14       3194.27       3138.45       131.87 o                         
   7   2  14         94.26        103.16        77.35 o                         
   8   2  14         23.62         53.45        49.36 o                         
   9   2  14       1065.11        969.82       121.35 o                         
  -9   3  14        383.38        378.09        88.06 o                         
  -8   3  14       1815.75       1943.39       153.19 o                         
  -7   3  14        306.20        334.09        76.27 o                         
  -6   3  14        837.84        860.24        60.24 o                         
  -5   3  14        513.48        546.93        51.50 o                         
  -4   3  14       1631.79       1553.09        55.90 o                         
  -3   3  14       2079.11       2016.66        55.51 o                         
  -2   3  14       1043.53       1038.72        47.95 o                         
  -1   3  14       6084.43       5370.39       225.06 o                         
   0   3  14        379.99        404.45        67.35 o                         
   1   3  14       6020.32       5727.98       240.64 o                         
   2   3  14       1022.61       1006.12       109.66 o                         
   3   3  14       2087.35       2004.55        68.80 o                         
   4   3  14       1660.50       1596.15        72.41 o                         
   5   3  14        507.83        595.52        51.01 o                         
   6   3  14        810.16        743.59       108.39 o                         
   7   3  14        290.21        296.43       108.08 o                         
   8   3  14       1834.55       1843.29       107.13 o                         
   9   3  14        372.61        404.70        74.41 o                         
  -9   4  14        136.19        288.54       117.47 o                         
  -8   4  14        838.99        863.58       112.18 o                         
  -7   4  14        120.67        103.99        35.13 o                         
  -6   4  14        388.99        408.39       116.60 o                         
  -5   4  14        918.44       1024.73        96.14 o                         
  -4   4  14        477.18        519.19        36.40 o                         
  -3   4  14       4737.95       4582.01       110.58 o                         
  -2   4  14       1049.23       1011.29        81.53 o                         
  -1   4  14       3146.50       3174.45       105.08 o                         
   0   4  14       3363.80       3046.83       106.68 o                         
   1   4  14       3082.69       2791.74       135.35 o                         
   2   4  14       1062.21        990.05        66.64 o                         
   3   4  14       4683.40       4432.73       175.19 o                         
   4   4  14        458.69        410.61        37.17 o                         
   5   4  14        924.54       1003.53       106.60 o                         
   6   4  14        395.06        370.50        73.59 o                         
   7   4  14        121.68        199.50        54.89 o                         
   8   4  14        831.38        851.90       180.03 o                         
   9   4  14        143.58         58.32        62.29 o                         
  -9   5  14        251.80        401.45        91.94 o                         
  -8   5  14       1858.19       1751.11       106.63 o                         
  -7   5  14        627.97        582.60       108.95 o                         
  -6   5  14       1817.90       1802.49        99.75 o                         
  -5   5  14       2430.36       2434.60       120.96 o                         
  -4   5  14       3489.76       3564.58       153.30 o                         
  -3   5  14       5079.79       5008.18       150.19 o                         
  -2   5  14        444.14        448.44        42.37 o                         
  -1   5  14       1115.13       1027.58        48.20 o                         
   0   5  14        154.89        148.27        24.03 o                         
   1   5  14       1091.53       1052.30        62.50 o                         
   2   5  14        462.19        459.05        41.16 o                         
   3   5  14       5121.44       5039.97       137.32 o                         
   4   5  14       3463.68       3524.36        97.96 o                         
   5   5  14       2395.59       2243.40       153.99 o                         
   6   5  14       1805.10       1788.42       140.01 o                         
   7   5  14        635.19        580.99        67.33 o                         
   8   5  14       1883.45       1821.18       111.19 o                         
   9   5  14        255.26        261.10        80.53 o                         
  -8   6  14         37.07        139.86       142.37 o                         
  -7   6  14        736.69        817.74        77.13 o                         
  -6   6  14         49.50         91.43        44.29 o                         
  -5   6  14       1129.04       1212.58        77.25 o                         
  -4   6  14       1189.41       1267.30        74.54 o                         
  -3   6  14       1376.33       1341.82        72.06 o                         
  -2   6  14       7836.95       7823.84       197.93 o                         
  -1   6  14       4852.90       4588.75       128.74 o                         
   0   6  14       6015.82       6016.41       128.80 o                         
   1   6  14       4933.96       4760.12       102.22 o                         
   2   6  14       7808.78       7349.70       397.25 o                         
   3   6  14       1412.31       1331.02        64.69 o                         
   4   6  14       1198.44       1201.78        53.62 o                         
   5   6  14       1090.89       1091.68        68.01 o                         
   6   6  14         53.30         78.64        65.87 o                         
   7   6  14        744.30        783.65        85.15 o                         
   8   6  14         36.28        118.97        48.76 o                         
  -8   7  14        544.68        497.16        97.94 o                         
  -7   7  14        117.86         53.81        40.86 o                         
  -6   7  14        517.62        556.95        87.04 o                         
  -5   7  14       1204.00       1188.93        86.36 o                         
  -4   7  14       1069.10       1044.98        70.36 o                         
  -3   7  14       1086.98       1240.90       130.33 o                         
  -2   7  14       4854.35       5098.00       275.75 o                         
  -1   7  14        878.38        863.55        48.21 o                         
   0   7  14        119.12        129.98        19.45 o                         
   1   7  14        882.26        895.39       107.43 o                         
   2   7  14       4890.10       4848.32       147.95 o                         
   3   7  14       1075.96       1171.58        63.90 o                         
   4   7  14       1073.83       1132.53        73.17 o                         
   5   7  14       1214.94       1135.39        82.66 o                         
   6   7  14        499.37        461.13        86.03 o                         
   7   7  14        112.45        140.31        72.08 o                         
   8   7  14        539.10        703.27        76.81 o                         
  -7   8  14        513.94        520.88        65.19 o                         
  -6   8  14       1853.26       2177.48       111.76 o                         
  -5   8  14       1352.45       1363.56       155.80 o                         
  -4   8  14        823.59        914.76        65.96 o                         
  -3   8  14        274.04        312.04        41.85 o                         
  -2   8  14       2609.10       2691.54       147.27 o                         
  -1   8  14       5755.38       5760.78       181.41 o                         
   0   8  14       2755.31       2678.15       149.20 o                         
   1   8  14       5764.64       5658.59       229.93 o                         
   2   8  14       2613.52       2770.28       108.99 o                         
   3   8  14        269.72        248.10        32.36 o                         
   4   8  14        830.16        780.81        97.64 o                         
   5   8  14       1356.78       1335.64        81.34 o                         
   6   8  14       1837.82       1998.65       158.97 o                         
   7   8  14        527.97        605.89        72.24 o                         
  -7   9  14        267.51        296.31        76.46 o                         
  -6   9  14       1629.49       1526.81        94.70 o                         
  -5   9  14        348.16        376.68        57.77 o                         
  -4   9  14       2534.19       2535.09       107.45 o                         
  -3   9  14       1984.58       2058.52       153.69 o                         
  -2   9  14       1759.87       1772.54       133.98 o                         
  -1   9  14          1.66          0.00        51.49 o                         
   0   9  14         57.28          0.73        48.39 o                         
   1   9  14          1.26          0.00        54.21 o                         
   2   9  14       1750.82       1924.40        77.78 o                         
   3   9  14       1987.44       1903.14        75.25 o                         
   4   9  14       2536.08       2608.66       182.07 o                         
   5   9  14        350.30        330.97        53.99 o                         
   6   9  14       1619.91       1750.40       153.83 o                         
   7   9  14        270.11        284.59        84.93 o                         
  -6  10  14         91.92        128.20        69.87 o                         
  -5  10  14        263.85        335.74        91.20 o                         
  -4  10  14        651.09        899.53       111.63 o                         
  -3  10  14        518.98        665.14        98.39 o                         
  -2  10  14        196.34        142.91        56.68 o                         
  -1  10  14         77.19        107.01        61.58 o                         
   0  10  14        131.95        165.27        63.26 o                         
   1  10  14         69.32        110.21        51.74 o                         
   2  10  14        188.93        244.86        63.79 o                         
   3  10  14        521.90        514.90        46.68 o                         
   4  10  14        647.93        652.67        70.81 o                         
   5  10  14        262.49        237.18        58.52 o                         
   6  10  14         92.69        326.12        92.92 o                         
  -5  11  14        233.45        170.79        72.39 o                         
  -4  11  14        747.59        743.07       104.25 o                         
  -3  11  14       1228.94       1262.75       128.93 o                         
  -2  11  14        114.93        136.74        63.87 o                         
  -1  11  14        297.69        135.12        67.61 o                         
   0  11  14        117.31        158.65        62.90 o                         
   1  11  14        297.00        389.92        56.62 o                         
   2  11  14        114.49        158.27        44.60 o                         
   3  11  14       1223.83       1177.84        88.53 o                         
   4  11  14        761.51        773.10        73.35 o                         
   5  11  14        235.47        413.44        61.71 o                         
  -4  12  14       1167.29       1415.99       143.98 o                         
  -3  12  14         21.28        119.25        75.32 o                         
  -2  12  14        972.01       1194.29       123.78 o                         
  -1  12  14       1665.93       1671.28       143.60 o                         
   0  12  14        229.38        313.87        78.61 o                         
   1  12  14       1680.43       1726.65       101.29 o                         
   2  12  14        962.54        956.04        78.10 o                         
   3  12  14         19.20          9.35        47.69 o                         
   4  12  14       1163.14       1267.26        94.50 o                         
  -2  13  14         49.52        144.74        74.86 o                         
  -1  13  14       1037.39       1242.34       126.94 o                         
   0  13  14         12.16          0.00        63.27 o                         
   1  13  14       1028.92       1019.58       117.35 o                         
   2  13  14         53.86         28.39        47.49 o                         
   1   0  15       2562.94       2592.94       160.41 o                         
   2   0  15       7951.36       7523.83       165.88 o                         
   3   0  15       1126.12       1139.75        46.18 o                         
   4   0  15       2685.72       2554.71        64.49 o                         
   5   0  15       4672.28       4577.98       189.50 o                         
   6   0  15       1075.30       1118.71        68.11 o                         
   7   0  15        627.58        716.57       101.00 o                         
   8   0  15         12.68          0.00        71.80 o                         
   9   0  15       1584.61       1652.05       154.08 o                         
  -9   1  15        631.78        709.99       114.23 o                         
  -8   1  15        585.79        662.53       110.28 o                         
  -7   1  15        465.96        341.66        79.44 o                         
  -6   1  15        164.13        189.47        36.69 o                         
  -5   1  15        763.21        714.49        48.08 o                         
  -4   1  15       2309.65       2332.54        59.83 o                         
  -3   1  15          3.15         15.69        20.10 o                         
  -2   1  15       2846.10       2636.21        94.98 o                         
  -1   1  15        114.30        122.90        29.45 o                         
   0   1  15         10.65         38.98        50.04 o                         
   1   1  15        118.52        145.38        39.38 o                         
   2   1  15       2874.41       2646.56       218.32 o                         
   3   1  15          3.52         26.55        37.57 o                         
   4   1  15       2263.64       2465.78       249.22 o                         
   5   1  15        758.10        723.04        48.10 o                         
   6   1  15        157.46        162.66        79.45 o                         
   7   1  15        457.11        479.66        63.46 o                         
   8   1  15        603.41        679.13       107.39 o                         
   9   1  15        605.48        534.51       107.25 o                         
  -9   2  15        394.09        378.90       101.39 o                         
  -8   2  15        127.62         69.73        75.39 o                         
  -7   2  15       1618.68       1732.16       143.69 o                         
  -6   2  15       1546.74       1634.11       111.04 o                         
  -5   2  15       3612.61       3578.59       134.51 o                         
  -4   2  15       2306.09       2414.21        69.43 o                         
  -3   2  15        432.77        446.69        30.70 o                         
  -2   2  15        991.91       1007.23        48.85 o                         
  -1   2  15        570.92        633.15        58.35 o                         
   0   2  15         73.15         98.62        38.64 o                         
   1   2  15        582.07        642.28        61.61 o                         
   2   2  15        969.36        999.84        63.85 o                         
   3   2  15        434.12        438.76        22.06 o                         
   4   2  15       2313.60       2608.18       323.07 o                         
   5   2  15       3583.50       3468.94       195.37 o                         
   6   2  15       1529.55       1711.44       100.15 o                         
   7   2  15       1614.09       1736.72       102.49 o                         
   8   2  15        125.24         40.71        49.59 o                         
  -9   3  15        545.45        325.36        93.72 o                         
  -8   3  15        262.79        310.20        88.55 o                         
  -7   3  15         14.58        130.67        73.50 o                         
  -6   3  15        411.51        357.98        47.91 o                         
  -5   3  15       2029.81       1998.94       139.04 o                         
  -4   3  15         92.77         55.33        21.00 o                         
  -3   3  15       2587.67       2557.24        76.70 o                         
  -2   3  15        540.83        564.76        38.49 o                         
  -1   3  15        574.78        459.77        73.66 o                         
   0   3  15       4085.05       3809.19       187.99 o                         
   1   3  15        581.44        622.48        79.19 o                         
   2   3  15        530.20        513.06        42.06 o                         
   3   3  15       2679.58       2682.25        86.23 o                         
   4   3  15        107.64         86.99        65.89 o                         
   5   3  15       2043.58       2137.10       151.33 o                         
   6   3  15        401.04        410.22        85.54 o                         
   7   3  15         14.97          0.00        98.83 o                         
   8   3  15        258.11        377.46        64.62 o                         
   9   3  15        566.71        697.23       105.71 o                         
  -8   4  15       2135.06       2327.05       175.39 o                         
  -7   4  15        930.76        868.94       105.66 o                         
  -6   4  15         22.45         91.71        37.81 o                         
  -5   4  15       1176.52       1176.74       125.21 o                         
  -4   4  15       2953.53       2842.48       108.77 o                         
  -3   4  15        985.57        990.15        63.21 o                         
  -2   4  15       4451.32       4530.68       138.12 o                         
  -1   4  15         86.34         78.92        31.74 o                         
   0   4  15       8384.11       8282.81       213.42 o                         
   1   4  15         82.07        111.64        53.92 o                         
   2   4  15       4475.93       4437.64       156.79 o                         
   3   4  15        933.76        849.86        69.26 o                         
   4   4  15       2967.00       3141.20       181.39 o                         
   5   4  15       1225.43       1187.20       118.14 o                         
   6   4  15         23.72         17.42        65.14 o                         
   7   4  15        960.93        825.80       127.93 o                         
   8   4  15       2139.21       2365.82       125.56 o                         
  -8   5  15        300.83        339.75        71.24 o                         
  -7   5  15        794.26        733.15        73.31 o                         
  -6   5  15        408.25        469.52       140.85 o                         
  -5   5  15        783.18        810.73        68.71 o                         
  -4   5  15        644.37        680.40        59.63 o                         
  -3   5  15       6943.68       6910.38       157.24 o                         
  -2   5  15       2149.14       2161.25        74.53 o                         
  -1   5  15        252.74        265.43        30.56 o                         
   0   5  15       2757.17       2655.01        76.82 o                         
   1   5  15        237.66        256.50        47.21 o                         
   2   5  15       2168.68       2061.42        83.48 o                         
   3   5  15       6894.57       7123.32       181.98 o                         
   4   5  15        620.52        530.71        88.85 o                         
   5   5  15        757.43        877.49       102.66 o                         
   6   5  15        398.73        340.23        80.18 o                         
   7   5  15        780.87        818.58        78.45 o                         
   8   5  15        301.94        330.57        61.21 o                         
  -8   6  15        260.45        251.63        82.06 o                         
  -7   6  15       1335.99       1458.01        96.64 o                         
  -6   6  15        411.03        382.64        56.41 o                         
  -5   6  15        132.90         87.68        40.75 o                         
  -4   6  15        572.72        638.25        58.66 o                         
  -3   6  15        206.86        197.67        39.11 o                         
  -2   6  15         55.52         36.02        32.40 o                         
  -1   6  15        152.85        127.58        48.04 o                         
   0   6  15         12.13          6.51        37.57 o                         
   1   6  15        156.81        152.06        19.69 o                         
   2   6  15         51.56         52.09        10.98 o                         
   3   6  15        195.57         64.84        55.33 o                         
   4   6  15        577.58        555.09        94.47 o                         
   5   6  15        127.41         90.44        63.69 o                         
   6   6  15        427.05        457.57        89.41 o                         
   7   6  15       1307.91       1351.07        96.91 o                         
   8   6  15        264.45        291.80        60.45 o                         
  -7   7  15        720.87        748.10        76.01 o                         
  -6   7  15        390.19        398.54        94.95 o                         
  -5   7  15        664.99        595.45        61.90 o                         
  -4   7  15        223.52        201.52        55.07 o                         
  -3   7  15        708.06        697.34        78.68 o                         
  -2   7  15       1612.25       1604.08        73.43 o                         
  -1   7  15       1675.67       1740.55       118.83 o                         
   0   7  15      13516.11      13029.73       238.40 o                         
   1   7  15       1681.35       1814.82        88.55 o                         
   2   7  15       1633.31       1668.13        80.19 o                         
   3   7  15        721.66        835.49        55.74 o                         
   4   7  15        222.94        303.31        80.47 o                         
   5   7  15        670.56        839.63       105.23 o                         
   6   7  15        410.17        240.94        78.67 o                         
   7   7  15        726.00        835.43        99.42 o                         
  -7   8  15       2156.93       2039.34       115.44 o                         
  -6   8  15        527.90        537.97        64.71 o                         
  -5   8  15        321.11        385.95        53.80 o                         
  -4   8  15        280.42        332.74        47.79 o                         
  -3   8  15        965.60       1085.79        67.27 o                         
  -2   8  15        891.32        979.24        57.79 o                         
  -1   8  15       3707.78       4017.56       197.53 o                         
   0   8  15       2079.56       2172.96       133.60 o                         
   1   8  15       3738.56       3756.66       134.84 o                         
   2   8  15        900.78        927.04        65.22 o                         
   3   8  15        957.77        966.27        63.41 o                         
   4   8  15        280.53        261.54        48.75 o                         
   5   8  15        328.62        476.19        57.09 o                         
   6   8  15        544.52        734.60       108.18 o                         
   7   8  15       2216.39       1855.80       156.30 o                         
  -6   9  15       1188.03       1028.94        80.89 o                         
  -5   9  15        567.49        515.34        59.25 o                         
  -4   9  15        579.06        592.33        96.38 o                         
  -3   9  15        849.78        910.41       103.85 o                         
  -2   9  15        285.70        381.01        77.85 o                         
  -1   9  15        604.03        673.27        87.16 o                         
   0   9  15        254.82        142.06        54.84 o                         
   1   9  15        579.08        596.13        60.58 o                         
   2   9  15        290.82        322.92        48.18 o                         
   3   9  15        853.41        828.87        70.99 o                         
   4   9  15        579.66        807.13        70.58 o                         
   5   9  15        570.55        618.26        66.71 o                         
   6   9  15       1166.79        971.27       122.00 o                         
  -5  10  15        290.98        247.76        79.59 o                         
  -4  10  15        656.34        621.10       102.68 o                         
  -3  10  15        280.72        120.04        66.20 o                         
  -2  10  15        581.77        709.52        97.07 o                         
  -1  10  15        775.15        849.04        96.48 o                         
   0  10  15        402.98        466.97        76.60 o                         
   1  10  15        805.87        952.99        96.70 o                         
   2  10  15        577.59        603.24        61.04 o                         
   3  10  15        279.91        315.97        57.96 o                         
   4  10  15        667.53        542.34        96.01 o                         
   5  10  15        286.58        320.31       160.21 o                         
   6  10  15          3.35          0.00        66.24 o                         
  -4  11  15        552.22        615.27       110.20 o                         
  -3  11  15        286.09        382.69        87.77 o                         
  -2  11  15         28.99          0.00        65.63 o                         
  -1  11  15       2703.35       2679.31       173.49 o                         
   0  11  15       2895.67       3164.96       185.73 o                         
   1  11  15       2694.42       2954.83       173.84 o                         
   2  11  15         22.63         39.10        51.80 o                         
   3  11  15        287.79        317.39        57.73 o                         
   4  11  15        539.31        397.20       133.48 o                         
   5  11  15        735.37        833.75       119.01 o                         
  -3  12  15        180.55        161.66        80.26 o                         
  -2  12  15       1514.24       1735.86       148.29 o                         
  -1  12  15        676.42        646.49        96.16 o                         
   0  12  15          3.36         31.23        59.90 o                         
   1  12  15        679.58        641.79        88.02 o                         
   2  12  15       1499.59       1427.77       143.52 o                         
   3  12  15        184.24        238.06        58.93 o                         
  -1  13  15        551.71        646.68       105.53 o                         
   0  13  15         10.67          0.00        65.79 o                         
   1  13  15        531.34        594.75        90.19 o                         
   0   0  16        458.57        456.19        72.55 o                         
   1   0  16        462.80        483.44        54.47 o                         
   2   0  16         45.20         33.39        26.45 o                         
   3   0  16          0.03          0.00        36.19 o                         
   4   0  16         16.73         17.40        59.97 o                         
   5   0  16          6.20          0.00        28.99 o                         
   6   0  16       2274.92       2291.54       278.17 o                         
   7   0  16          4.53         80.53        73.35 o                         
   8   0  16       3763.95       3514.28       217.65 o                         
  -8   1  16        260.95        209.00        75.45 o                         
  -7   1  16       2426.26       2589.90       178.08 o                         
  -6   1  16         19.33         73.55        40.42 o                         
  -5   1  16        228.96        207.71        34.84 o                         
  -4   1  16       3349.37       3207.98       104.57 o                         
  -3   1  16       1751.62       1670.40        60.19 o                         
  -2   1  16        351.34        376.03        34.61 o                         
  -1   1  16        603.32        600.67       165.15 o                         
   0   1  16        223.00        190.52        41.99 o                         
   1   1  16        602.99        637.89        89.27 o                         
   2   1  16        356.55        358.97        38.12 o                         
   3   1  16       1738.86       1707.97        73.68 o                         
   4   1  16       3311.01       3355.24       120.54 o                         
   5   1  16        229.78        262.49        34.40 o                         
   6   1  16         23.25         76.96        49.57 o                         
   7   1  16       2433.89       2402.39       201.59 o                         
   8   1  16        271.39        239.37        88.09 o                         
  -8   2  16        548.19        529.45        98.08 o                         
  -7   2  16       2346.94       2555.41       174.95 o                         
  -6   2  16       4646.71       4523.95       147.84 o                         
  -5   2  16       2364.24       2497.32       188.60 o                         
  -4   2  16        708.13        694.77       103.01 o                         
  -3   2  16       3442.80       3192.31        79.65 o                         
  -2   2  16        121.76        167.68        34.24 o                         
  -1   2  16       2385.46       2096.61       161.44 o                         
   0   2  16        819.43        791.02        89.33 o                         
   1   2  16       2378.20       2396.36       129.63 o                         
   2   2  16        120.57        153.49        37.00 o                         
   3   2  16       3472.41       3523.58        73.07 o                         
   4   2  16        728.23        686.88        61.19 o                         
   5   2  16       2374.48       2399.06       164.07 o                         
   6   2  16       4602.93       4608.56       169.88 o                         
   7   2  16       2329.17       2248.37       120.66 o                         
   8   2  16        548.99        538.48        70.47 o                         
  -8   3  16        472.26        606.08       104.03 o                         
  -7   3  16        351.93        312.65        80.99 o                         
  -6   3  16        414.85        386.86        48.69 o                         
  -5   3  16        372.96        342.79        46.63 o                         
  -4   3  16        164.87        164.55        40.69 o                         
  -3   3  16       1693.37       1629.04        61.69 o                         
  -2   3  16        683.49        614.39       112.37 o                         
  -1   3  16       3187.19       3137.82       169.19 o                         
   0   3  16       1668.69       1496.98       119.02 o                         
   1   3  16       3140.32       3085.44       175.08 o                         
   2   3  16        683.54        644.75        47.48 o                         
   3   3  16       1712.62       1710.51        66.74 o                         
   4   3  16        164.71        109.56        69.41 o                         
   5   3  16        387.34        224.71        66.86 o                         
   6   3  16        379.56        233.22        84.44 o                         
   7   3  16        375.50        410.49        64.64 o                         
   8   3  16        461.71        516.91        69.99 o                         
  -8   4  16        654.93        850.82       116.09 o                         
  -7   4  16        166.81        203.69        76.00 o                         
  -6   4  16        968.39        903.56        67.30 o                         
  -5   4  16        446.37        414.03        56.46 o                         
  -4   4  16       1594.43       1638.23        83.97 o                         
  -3   4  16        254.03        260.56        43.26 o                         
  -2   4  16        792.10        837.35        59.76 o                         
  -1   4  16       1120.16       1007.15       164.76 o                         
   0   4  16         85.77         86.99        36.33 o                         
   1   4  16       1141.98       1094.85        64.99 o                         
   2   4  16        763.72        803.02        52.82 o                         
   3   4  16        250.13        211.67        29.14 o                         
   4   4  16       1594.48       1321.23       126.33 o                         
   5   4  16        431.09        476.95        90.60 o                         
   6   4  16        973.27       1017.74       118.65 o                         
   7   4  16        156.91        192.79        52.80 o                         
   8   4  16        648.11        669.03       120.44 o                         
  -8   5  16        548.70        736.37       113.58 o                         
  -7   5  16         29.97         24.48        50.73 o                         
  -6   5  16        826.58        963.24        61.01 o                         
  -5   5  16       1074.73       1002.27        58.39 o                         
  -4   5  16       1493.78       1495.24        73.32 o                         
  -3   5  16       1806.39       1910.37        74.32 o                         
  -2   5  16        530.94        494.98        53.24 o                         
  -1   5  16       1097.11       1095.24        52.29 o                         
   0   5  16        445.07        460.48        35.41 o                         
   1   5  16       1115.98       1215.29        69.50 o                         
   2   5  16        527.12        491.47        48.58 o                         
   3   5  16       1823.30       1814.33        74.87 o                         
   4   5  16       1477.59       1396.21       128.55 o                         
   5   5  16       1069.48       1009.09       112.86 o                         
   6   5  16        850.14        847.50       109.09 o                         
   7   5  16         26.18         15.89       108.45 o                         
   8   5  16        545.14        629.95       108.70 o                         
  -7   6  16       2157.91       2130.44       115.16 o                         
  -6   6  16       3912.15       4042.14       156.17 o                         
  -5   6  16         37.07         86.56        56.99 o                         
  -4   6  16        687.70        665.44        60.89 o                         
  -3   6  16       1422.15       1418.80        63.79 o                         
  -2   6  16        407.48        389.48        36.84 o                         
  -1   6  16       1881.20       1849.60        67.06 o                         
   0   6  16       1003.75       1014.08        45.52 o                         
   1   6  16       1834.29       1887.42        59.23 o                         
   2   6  16        401.15        412.75        43.49 o                         
   3   6  16       1418.95       1517.98        71.22 o                         
   4   6  16        674.47        884.14       106.90 o                         
   5   6  16         27.89          0.00        59.20 o                         
   6   6  16       3864.63       3992.57       229.07 o                         
   7   6  16       2183.34       2225.50       125.10 o                         
  -7   7  16         86.79        143.85        53.84 o                         
  -6   7  16       3554.18       3464.61       143.32 o                         
  -5   7  16        211.02        170.87        77.06 o                         
  -4   7  16        233.30        226.11        41.50 o                         
  -3   7  16        645.39        655.73        55.69 o                         
  -2   7  16        165.70        169.73        34.60 o                         
  -1   7  16        641.05        689.87        41.73 o                         
   0   7  16       3424.81       3350.54       127.36 o                         
   1   7  16        640.24        620.20        73.62 o                         
   2   7  16        168.48        238.76        39.66 o                         
   3   7  16        638.10        706.79       105.71 o                         
   4   7  16        236.18        316.59        89.40 o                         
   5   7  16        203.41        350.76        94.26 o                         
   6   7  16       3544.70       3386.02       211.00 o                         
   7   7  16         90.04        125.14        58.28 o                         
  -6   8  16        255.92        280.24        82.39 o                         
  -5   8  16        227.12        173.46        45.05 o                         
  -4   8  16       1644.15       1854.41        94.64 o                         
  -3   8  16        658.36        695.00        56.60 o                         
  -2   8  16       1145.23        971.88       103.19 o                         
  -1   8  16       1347.28       1294.24       111.05 o                         
   0   8  16          0.12         12.80        38.38 o                         
   1   8  16       1357.96       1334.04        80.53 o                         
   2   8  16       1164.54       1157.85        71.76 o                         
   3   8  16        641.20        770.39       107.57 o                         
   4   8  16       1652.64       1666.51       144.95 o                         
   5   8  16        216.44        143.09        72.83 o                         
   6   8  16        246.41        222.24        83.19 o                         
  -5   9  16       1456.80       1648.96       148.96 o                         
  -4   9  16        716.73        708.36       100.50 o                         
  -3   9  16        559.80        606.89        96.12 o                         
  -2   9  16         96.64        213.71        65.33 o                         
  -1   9  16        724.38        651.82        88.58 o                         
   0   9  16         22.18          1.93        47.77 o                         
   1   9  16        722.90        803.82        67.06 o                         
   2   9  16         97.59        110.57        46.43 o                         
   3   9  16        571.34        575.39       105.13 o                         
   4   9  16        724.89        687.26       101.68 o                         
   5   9  16       1445.58       1485.70       143.18 o                         
   6   9  16        355.72        239.26        86.11 o                         
  -5  10  16        385.32        395.46        91.00 o                         
  -4  10  16       2929.99       2887.79       194.31 o                         
  -3  10  16       1873.93       1757.87       144.50 o                         
  -2  10  16       2179.28       2041.21       152.18 o                         
  -1  10  16       1083.89       1087.34       111.01 o                         
   0  10  16        989.21       1128.93       107.50 o                         
   1  10  16       1095.46       1017.36        76.22 o                         
   2  10  16       2131.77       2251.79       147.82 o                         
   3  10  16       1880.64       2325.35       182.16 o                         
   4  10  16       2914.01       2704.18       194.02 o                         
   5  10  16        384.47        413.30        92.72 o                         
  -4  11  16        544.46        683.88       111.37 o                         
  -3  11  16       1202.02       1132.33       127.12 o                         
  -2  11  16         32.89          0.00        59.23 o                         
  -1  11  16        556.78        551.92        92.83 o                         
   0  11  16       1894.11       1759.46       137.89 o                         
   1  11  16        568.42        626.11        85.44 o                         
   2  11  16         35.79         95.96        78.27 o                         
   3  11  16       1198.69       1059.01       131.37 o                         
   4  11  16        536.14        517.86        70.13 o                         
  -2  12  16        905.88        997.48       121.30 o                         
  -1  12  16        205.66        266.40        81.98 o                         
   0  12  16        799.39        788.96       104.04 o                         
   1  12  16        201.69        309.95        75.40 o                         
   1   0  17       8936.79       8949.51       236.97 o                         
   2   0  17         61.09         71.47        30.35 o                         
   3   0  17       2655.86       2687.06       109.40 o                         
   4   0  17        429.35        460.03        89.79 o                         
   5   0  17          0.01         52.99        43.02 o                         
   6   0  17       2634.47       2499.03       124.37 o                         
   7   0  17         27.45        120.58        70.87 o                         
   8   0  17       3779.99       3847.80       235.97 o                         
  -8   1  17        308.38        469.84       103.60 o                         
  -7   1  17        362.35        582.22       100.87 o                         
  -6   1  17       1813.50       1790.75       144.24 o                         
  -5   1  17        248.45        250.10        38.14 o                         
  -4   1  17       3009.36       2989.35        96.80 o                         
  -3   1  17        993.42        837.75        64.79 o                         
  -2   1  17       1690.68       1697.06        65.61 o                         
  -1   1  17        836.24        842.04        67.50 o                         
   0   1  17       2843.49       2638.33       112.48 o                         
   1   1  17        858.09        918.92        98.32 o                         
   2   1  17       1685.42       1725.86        65.71 o                         
   3   1  17        972.96        909.26        66.79 o                         
   4   1  17       3041.49       3200.83       120.66 o                         
   5   1  17        248.31        195.61        42.04 o                         
   6   1  17       1819.71       1708.22       103.99 o                         
   7   1  17        351.37        462.51        98.34 o                         
   8   1  17        294.25        344.48        94.69 o                         
  -8   2  17        839.16        812.62       120.45 o                         
  -7   2  17        112.30         42.40        71.66 o                         
  -6   2  17       2125.03       2174.42       159.16 o                         
  -5   2  17       1837.65       1860.44        90.38 o                         
  -4   2  17       1576.99       1655.87        84.83 o                         
  -3   2  17        321.84        348.54        40.75 o                         
  -2   2  17       2618.54       2588.85       112.01 o                         
  -1   2  17        521.55        498.87        56.20 o                         
   0   2  17          9.90         13.31        56.35 o                         
   1   2  17        542.40        602.39        81.76 o                         
   2   2  17       2616.44       2619.88       109.84 o                         
   3   2  17        310.20        321.37        27.71 o                         
   4   2  17       1610.05       1352.99        75.91 o                         
   5   2  17       1836.26       1847.85       152.51 o                         
   6   2  17       2134.62       2139.82       116.31 o                         
   7   2  17        111.92        194.80        69.45 o                         
   8   2  17        859.00        746.93        79.54 o                         
  -8   3  17        173.28        105.13        68.50 o                         
  -7   3  17        733.59        692.94       104.11 o                         
  -6   3  17       1145.64       1175.87        73.67 o                         
  -5   3  17        533.21        582.47        83.52 o                         
  -4   3  17        966.86       1002.42        66.99 o                         
  -3   3  17       2950.58       2875.87       113.11 o                         
  -2   3  17       1560.40       1477.14        78.65 o                         
  -1   3  17         20.95         10.04        54.24 o                         
   0   3  17        612.10        555.17        80.08 o                         
   1   3  17         24.25          0.00        70.61 o                         
   2   3  17       1548.84       1474.38        70.93 o                         
   3   3  17       2957.71       3129.16       100.31 o                         
   4   3  17        956.14       1054.02       118.38 o                         
   5   3  17        551.35        557.44        89.45 o                         
   6   3  17       1161.99       1233.11       164.08 o                         
   7   3  17        753.13        784.95        84.52 o                         
   8   3  17        164.57        154.13        75.78 o                         
  -8   4  17        412.89        622.82       107.34 o                         
  -7   4  17       1265.17       1223.67       125.46 o                         
  -6   4  17       2645.78       2625.44       113.15 o                         
  -5   4  17         91.45         84.45        78.18 o                         
  -4   4  17        492.79        390.37        50.97 o                         
  -3   4  17        560.46        600.75        56.99 o                         
  -2   4  17       2016.88       2088.86        93.04 o                         
  -1   4  17       1834.96       1831.57        84.67 o                         
   0   4  17       8971.74       8972.34       233.96 o                         
   1   4  17       1832.68       1934.74       148.66 o                         
   2   4  17       2032.14       1990.97        84.62 o                         
   3   4  17        548.56        515.22        40.60 o                         
   4   4  17        483.71        483.51        80.20 o                         
   5   4  17         92.79         24.43        69.30 o                         
   6   4  17       2686.13       2411.74       178.42 o                         
   7   4  17       1265.14       1276.07       142.02 o                         
   8   4  17        420.16        204.86        78.77 o                         
  -7   5  17        388.22        509.65        70.25 o                         
  -6   5  17       1044.92       1104.65        90.06 o                         
  -5   5  17        461.33        515.74        71.08 o                         
  -4   5  17        697.19        812.14        54.07 o                         
  -3   5  17       3015.43       2996.72        95.66 o                         
  -2   5  17        521.42        545.23        43.84 o                         
  -1   5  17       1410.96       1421.26        60.03 o                         
   0   5  17         38.95         75.95        25.87 o                         
   1   5  17       1434.85       1417.53        76.17 o                         
   2   5  17        512.03        507.84        46.15 o                         
   3   5  17       3031.80       3169.99       193.81 o                         
   4   5  17        675.02        653.51       101.15 o                         
   5   5  17        467.90        477.75        94.10 o                         
   6   5  17       1084.61       1053.21       122.40 o                         
   7   5  17        377.19        630.16       130.10 o                         
  -7   6  17        877.06        904.52       155.90 o                         
  -6   6  17        521.37        641.56        53.95 o                         
  -5   6  17       1683.83       1666.01       106.60 o                         
  -4   6  17       1966.92       2118.60        83.32 o                         
  -3   6  17        685.76        642.38        47.09 o                         
  -2   6  17       1509.07       1483.40        66.18 o                         
  -1   6  17        178.30        219.63        46.01 o                         
   0   6  17          8.60          4.62        22.35 o                         
   1   6  17        178.96        155.59        38.18 o                         
   2   6  17       1528.87       1692.36        83.49 o                         
   3   6  17        693.89        644.90       100.05 o                         
   4   6  17       1975.26       2127.10       163.10 o                         
   5   6  17       1691.63       1724.10       155.66 o                         
   6   6  17        515.08        639.30       106.67 o                         
   7   6  17        879.23        848.76        82.45 o                         
  -6   7  17        254.61        285.43        54.02 o                         
  -5   7  17        159.19        216.88        93.71 o                         
  -4   7  17       3321.14       3292.73       391.87 o                         
  -3   7  17       1538.19       1648.24        71.30 o                         
  -2   7  17        411.48        417.60        39.48 o                         
  -1   7  17        348.48        342.70       102.36 o                         
   0   7  17          0.22         10.93        38.91 o                         
   1   7  17        353.02        392.55        49.56 o                         
   2   7  17        406.15        361.17        64.05 o                         
   3   7  17       1512.62       1507.73       144.06 o                         
   4   7  17       3376.74       3189.77       202.31 o                         
   5   7  17        167.52        259.24        74.30 o                         
   6   7  17        250.96        331.17        79.89 o                         
  -6   8  17       2377.13       2373.86       120.20 o                         
  -5   8  17         88.63        142.56        81.30 o                         
  -4   8  17        569.85        668.90       100.79 o                         
  -3   8  17       2326.24       2509.44       168.64 o                         
  -2   8  17         50.65         57.07        57.27 o                         
  -1   8  17       1423.59       1371.54        87.27 o                         
   0   8  17       1806.61       1693.89        94.07 o                         
   1   8  17       1398.30       1432.34        84.98 o                         
   2   8  17         55.65         44.61        37.51 o                         
   3   8  17       2290.98       2309.91       173.89 o                         
   4   8  17        581.47        529.22        99.25 o                         
   5   8  17         86.96        283.32        94.93 o                         
   6   8  17       2378.70       2186.22       175.83 o                         
  -5   9  17        230.45        362.48        93.12 o                         
  -4   9  17        108.74        115.09        73.39 o                         
  -3   9  17       4472.65       4453.71       240.10 o                         
  -2   9  17        265.63        180.98        65.22 o                         
  -1   9  17        783.77        890.95       100.11 o                         
   0   9  17       2363.53       2397.10       114.05 o                         
   1   9  17        793.00        773.27        88.81 o                         
   2   9  17        253.30        321.85        89.06 o                         
   3   9  17       4438.63       4072.20       239.14 o                         
   4   9  17        107.60         87.52        77.95 o                         
   5   9  17        217.86        576.00       111.12 o                         
  -4  10  17        278.68        385.11        94.79 o                         
  -3  10  17        773.94        778.12       112.17 o                         
  -2  10  17        815.03        919.06       108.51 o                         
  -1  10  17        340.82        329.48        73.49 o                         
   0  10  17       2558.05       2657.21       213.37 o                         
   1  10  17        335.14        314.26        53.55 o                         
   2  10  17        806.39        799.71       116.93 o                         
   3  10  17        778.81        737.44       117.42 o                         
   4  10  17        280.42        342.33        93.21 o                         
  -3  11  17        972.59        903.02       116.33 o                         
  -2  11  17        854.54       1268.60       130.22 o                         
  -1  11  17       1340.07       1340.29       127.87 o                         
   0  11  17        664.26        783.01        94.96 o                         
   1  11  17       1371.40       1460.40        94.83 o                         
   2  11  17        869.23        805.53       118.86 o                         
   0  12  17         13.85         27.44        57.82 o                         
   0   0  18      31132.14      29822.99       889.43 o                         
   1   0  18       3917.49       3778.40       138.33 o                         
   2   0  18         20.54         37.23        39.79 o                         
   3   0  18       1266.90       1215.30        78.30 o                         
   4   0  18         54.19         68.53        63.56 o                         
   5   0  18       1089.83       1124.58        61.03 o                         
   6   0  18        361.46        327.23       129.62 o                         
   7   0  18       1091.03       1041.20       124.04 o                         
   8   0  18        781.41       1158.93       138.50 o                         
  -8   1  18        108.95        197.98        92.76 o                         
  -7   1  18        917.42        904.81       113.70 o                         
  -6   1  18       1623.49       1559.46       141.53 o                         
  -5   1  18       1327.98       1331.57        67.73 o                         
  -4   1  18        738.95        827.74        54.66 o                         
  -3   1  18        235.53        343.71        52.40 o                         
  -2   1  18        769.87        735.18        64.14 o                         
  -1   1  18        555.88        617.55        60.47 o                         
   0   1  18        991.50        886.80       130.95 o                         
   1   1  18        563.94        473.77        56.27 o                         
   2   1  18        779.22        762.60        64.69 o                         
   3   1  18        235.26        243.35        67.45 o                         
   4   1  18        754.89        779.85        63.09 o                         
   5   1  18       1326.39       1377.52        65.52 o                         
   6   1  18       1577.15       1788.60       110.50 o                         
   7   1  18        904.79        910.88       184.49 o                         
  -7   2  18       2191.64       2170.89       165.67 o                         
  -6   2  18        760.04        719.83        99.01 o                         
  -5   2  18        847.39        788.58        65.24 o                         
  -4   2  18         85.28        151.57        41.97 o                         
  -3   2  18       3025.71       2899.79        97.63 o                         
  -2   2  18       2282.09       2295.42       120.01 o                         
  -1   2  18        647.33        679.17        62.61 o                         
   0   2  18       1064.66        953.12        71.60 o                         
   1   2  18        666.13        581.67       120.85 o                         
   2   2  18       2249.75       2177.91       101.92 o                         
   3   2  18       3003.23       3110.64       122.72 o                         
   4   2  18         84.08         76.76        37.19 o                         
   5   2  18        844.30        810.56       111.69 o                         
   6   2  18        740.35        718.49        74.39 o                         
   7   2  18       2242.33       2495.53       198.46 o                         
  -7   3  18       1860.33       1886.85       158.51 o                         
  -6   3  18         20.60          0.00        67.11 o                         
  -5   3  18       1047.14        988.62        70.36 o                         
  -4   3  18       1507.86       1496.67        83.18 o                         
  -3   3  18       4458.34       4354.20       147.43 o                         
  -2   3  18       3577.30       3850.15       252.90 o                         
  -1   3  18       1690.18       1640.08       129.75 o                         
   0   3  18        604.57        496.98        83.64 o                         
   1   3  18       1685.22       1676.24       135.88 o                         
   2   3  18       3597.05       3592.26       120.81 o                         
   3   3  18       4440.28       4171.42       225.71 o                         
   4   3  18       1478.89       1407.01       133.31 o                         
   5   3  18       1042.37        996.85       114.47 o                         
   6   3  18         18.74        118.11        54.81 o                         
   7   3  18       1859.18       1610.32       109.85 o                         
  -7   4  18       3553.37       3757.51       220.31 o                         
  -6   4  18        481.76        559.54        91.14 o                         
  -5   4  18         20.56          0.00        37.10 o                         
  -4   4  18        111.23        104.75        39.70 o                         
  -3   4  18        375.88        396.14        50.00 o                         
  -2   4  18        611.69        666.33        57.27 o                         
  -1   4  18       1624.67       1417.38       121.59 o                         
   0   4  18        243.16        269.43        43.21 o                         
   1   4  18       1628.01       1500.95        79.42 o                         
   2   4  18        621.96        635.31       108.76 o                         
   3   4  18        373.73        430.04        82.61 o                         
   4   4  18        111.11         83.51        65.40 o                         
   5   4  18         21.10         28.01        69.21 o                         
   6   4  18        450.09        320.57        93.53 o                         
   7   4  18       3583.28       3811.46       166.46 o                         
  -7   5  18        743.74        852.18       111.87 o                         
  -6   5  18        120.58        104.80        36.66 o                         
  -5   5  18       3970.98       4131.96       205.19 o                         
  -4   5  18        522.97        573.91        48.49 o                         
  -3   5  18       1164.13       1259.62        78.67 o                         
  -2   5  18        292.11        288.26        37.40 o                         
  -1   5  18        336.15        384.75        41.90 o                         
   0   5  18        151.43        149.35        27.85 o                         
   1   5  18        338.24        326.76        46.22 o                         
   2   5  18        300.58        308.03        39.85 o                         
   3   5  18       1155.89       1172.50       122.95 o                         
   4   5  18        540.64        549.88        95.48 o                         
   5   5  18       3904.99       3745.80       224.28 o                         
   6   5  18        120.11        202.18        86.44 o                         
   7   5  18        793.41        660.98       111.68 o                         
  -6   6  18        804.00        711.79       111.86 o                         
  -5   6  18       2000.38       2069.45        86.77 o                         
  -4   6  18        618.06        655.56        51.35 o                         
  -3   6  18       3093.12       3174.34       102.43 o                         
  -2   6  18         29.62         19.53        27.87 o                         
  -1   6  18       1686.55       1627.27        65.59 o                         
   0   6  18          5.81         55.88        43.22 o                         
   1   6  18       1682.79       1709.32        87.55 o                         
   2   6  18         29.06         58.29        33.01 o                         
   3   6  18       3109.48       2957.85       195.03 o                         
   4   6  18        628.42        564.88       101.18 o                         
   5   6  18       2043.96       2090.30       165.41 o                         
   6   6  18        847.09        769.73       115.50 o                         
  -6   7  18        113.69        182.96        43.80 o                         
  -5   7  18       1258.66       1314.43        71.46 o                         
  -4   7  18        438.72        459.24        47.07 o                         
  -3   7  18       1130.99       1102.94       172.63 o                         
  -2   7  18       1463.61       1528.56        91.36 o                         
  -1   7  18       1299.21       1374.41        87.28 o                         
   0   7  18       1484.04       1467.50        86.37 o                         
   1   7  18       1297.54       1299.75        78.95 o                         
   2   7  18       1477.28       1321.82       129.75 o                         
   3   7  18       1117.89       1202.75       133.22 o                         
   4   7  18        433.20        342.20        88.37 o                         
   5   7  18       1230.75       1235.16       137.90 o                         
   6   7  18        111.15        156.07        84.54 o                         
  -5   8  18        683.12        873.10       120.36 o                         
  -4   8  18        535.71        638.79        73.54 o                         
  -3   8  18        139.00        268.35       140.16 o                         
  -2   8  18        282.15        294.42        51.83 o                         
  -1   8  18        978.47        854.31        73.63 o                         
   0   8  18        382.67        441.21        58.10 o                         
   1   8  18        970.30       1069.11       119.12 o                         
   2   8  18        274.03        294.67        84.06 o                         
   3   8  18        132.99         62.90        65.45 o                         
   4   8  18        528.14        319.35        87.60 o                         
   5   8  18        691.38        590.81       103.30 o                         
  -4   9  18       1055.56        922.99       117.69 o                         
  -3   9  18       2857.51       2797.42       185.60 o                         
  -2   9  18        584.99        660.91        72.90 o                         
  -1   9  18       1248.31       1212.26        88.00 o                         
   0   9  18        306.11        222.87        51.58 o                         
   1   9  18       1255.90       1390.18        85.67 o                         
   2   9  18        611.51        624.47       104.33 o                         
   3   9  18       2869.73       2936.22       204.98 o                         
   4   9  18       1059.58       1242.68       141.48 o                         
  -3  10  18       1739.16       1793.17       152.64 o                         
  -2  10  18        832.29        937.06       112.38 o                         
  -1  10  18         67.07         65.15        46.51 o                         
   0  10  18       1799.62       1782.13       103.27 o                         
   1  10  18         69.78        165.94        86.96 o                         
   2  10  18        834.38        882.66       121.78 o                         
   3  10  18       1714.50       1591.37       158.83 o                         
  -2  11  18       1778.06       1801.94       151.46 o                         
  -1  11  18        587.36        719.03       105.04 o                         
   0  11  18         40.60         84.04        61.99 o                         
   1   0  19        185.88        125.91        45.43 o                         
   2   0  19        236.95        231.01        48.85 o                         
   3   0  19          2.41          0.00        43.16 o                         
   4   0  19          3.44         40.95        37.19 o                         
   5   0  19        369.75        428.18        64.82 o                         
   6   0  19         66.09        119.63        75.20 o                         
   7   0  19          0.34          0.00        71.10 o                         
  -7   1  19         76.80         35.13        70.01 o                         
  -6   1  19        779.74       1011.89       120.44 o                         
  -5   1  19       1775.97       1814.28        80.73 o                         
  -4   1  19        846.12        861.37        78.35 o                         
  -3   1  19       2287.08       2181.02       106.82 o                         
  -2   1  19       2410.60       2299.00       108.62 o                         
  -1   1  19       5034.19       5263.23       174.71 o                         
   0   1  19        600.54        678.56        66.63 o                         
   1   1  19       5027.55       5096.56       171.25 o                         
   2   1  19       2452.66       2388.87       146.42 o                         
   3   1  19       2242.37       2371.63       109.02 o                         
   4   1  19        844.17        823.92       164.98 o                         
   5   1  19       1765.95       1776.44       108.27 o                         
   6   1  19        788.79        838.33       120.38 o                         
   7   1  19         78.23        103.55        51.84 o                         
  -7   2  19        725.23        817.03       112.64 o                         
  -6   2  19        628.00        616.34       100.25 o                         
  -5   2  19       1971.64       2117.72       101.52 o                         
  -4   2  19        796.30        814.80        66.43 o                         
  -3   2  19       6124.72       5925.97       153.48 o                         
  -2   2  19       2806.80       2796.42       212.11 o                         
  -1   2  19         23.43         42.39        42.99 o                         
   0   2  19        148.85        163.18        44.95 o                         
   1   2  19         22.53        101.88        43.91 o                         
   2   2  19       2830.12       2689.96       144.86 o                         
   3   2  19       6070.34       6425.04       328.82 o                         
   4   2  19        793.66        916.70        68.34 o                         
   5   2  19       1958.09       1861.61       160.16 o                         
   6   2  19        646.50        647.99        75.17 o                         
   7   2  19        725.84        773.29        82.79 o                         
  -7   3  19        262.34        403.89        92.61 o                         
  -6   3  19        214.33        328.08        83.44 o                         
  -5   3  19        252.25        371.53        52.32 o                         
  -4   3  19        447.46        452.10        54.76 o                         
  -3   3  19        488.40        449.52        55.25 o                         
  -2   3  19       1308.09       1521.12       187.07 o                         
  -1   3  19       3118.24       2897.22       177.46 o                         
   0   3  19          0.70         46.53        56.18 o                         
   1   3  19       3133.42       3268.58       174.45 o                         
   2   3  19       1310.34       1220.47        67.12 o                         
   3   3  19        488.93        576.23        89.01 o                         
   4   3  19        451.83        442.78        90.30 o                         
   5   3  19        256.08        222.25        72.21 o                         
   6   3  19        223.16        221.44       137.90 o                         
   7   3  19        246.36        261.24        86.37 o                         
  -7   4  19       1545.75       1534.77       144.36 o                         
  -6   4  19        808.30        870.59       110.55 o                         
  -5   4  19        626.93        677.82        62.55 o                         
  -4   4  19       1109.14       1124.12        75.43 o                         
  -3   4  19       1361.86       1549.06        86.06 o                         
  -2   4  19        905.56        848.96        72.86 o                         
  -1   4  19       5474.58       5323.42       165.17 o                         
   0   4  19        838.16        918.44        68.02 o                         
   1   4  19       5461.61       5382.89       166.79 o                         
   2   4  19        905.20        886.42        60.66 o                         
   3   4  19       1366.37       1437.23       140.26 o                         
   4   4  19       1122.23       1102.95       130.51 o                         
   5   4  19        624.45        511.82        94.92 o                         
   6   4  19        807.83        880.18       123.63 o                         
   7   4  19       1570.45       1599.06       155.99 o                         
  -6   5  19        843.13        917.23        77.92 o                         
  -5   5  19       1617.29       1783.32        81.99 o                         
  -4   5  19       1157.05       1135.21        64.25 o                         
  -3   5  19        184.76        192.08        36.96 o                         
  -2   5  19       2198.31       2303.30        85.05 o                         
  -1   5  19       1623.08       1679.56        69.38 o                         
   0   5  19       1193.88       1125.44        54.20 o                         
   1   5  19       1622.24       1675.97        87.71 o                         
   2   5  19       2210.95       2257.36       168.11 o                         
   3   5  19        182.45        181.73        83.35 o                         
   4   5  19       1152.13       1024.31       129.98 o                         
   5   5  19       1582.36       1718.76       157.07 o                         
   6   5  19        832.46        892.12       126.48 o                         
  -6   6  19        302.10        355.11        62.56 o                         
  -5   6  19        567.39        728.95        59.84 o                         
  -4   6  19       4969.15       5216.94       144.14 o                         
  -3   6  19       1163.87       1161.52        63.37 o                         
  -2   6  19        502.81        572.67        63.63 o                         
  -1   6  19        703.29        729.47        65.39 o                         
   0   6  19        166.96        206.88        88.98 o                         
   1   6  19        704.23        756.75        62.48 o                         
   2   6  19        495.56        474.76        93.42 o                         
   3   6  19       1152.36       1199.76       135.70 o                         
   4   6  19       4926.11       4819.96       264.34 o                         
   5   6  19        579.36        612.18       104.86 o                         
   6   6  19        303.23        296.86        86.28 o                         
  -5   7  19        549.59        666.18        98.60 o                         
  -4   7  19        442.30        432.19        62.54 o                         
  -3   7  19          9.02          0.00        43.17 o                         
  -2   7  19       2164.30       2140.99       134.76 o                         
  -1   7  19        291.11        194.49       118.54 o                         
   0   7  19       1730.68       1613.77        91.55 o                         
   1   7  19        286.29        222.54        47.81 o                         
   2   7  19       2191.27       2217.51       170.57 o                         
   3   7  19         10.66          0.00        65.41 o                         
   4   7  19        448.17        503.61       107.61 o                         
   5   7  19        547.09        473.10       105.55 o                         
  -4   8  19       1700.95       1958.13       112.85 o                         
  -3   8  19       1429.74       1399.02        94.86 o                         
  -2   8  19        243.39        298.83        56.87 o                         
  -1   8  19       4567.99       4643.84       170.46 o                         
   0   8  19        832.94        860.21       173.46 o                         
   1   8  19       4549.94       4560.57       161.06 o                         
   2   8  19        241.88        188.89        76.19 o                         
   3   8  19       1419.06       1603.79       153.83 o                         
   4   8  19       1735.84       1718.66       160.77 o                         
  -4   9  19        547.69        677.71       114.83 o                         
  -3   9  19        399.39        446.87        63.71 o                         
  -2   9  19        606.73        558.37        69.28 o                         
  -1   9  19        766.49        792.28        74.44 o                         
   0   9  19          2.39         41.94        40.70 o                         
   1   9  19        782.20        667.19       112.24 o                         
   2   9  19        578.36        718.03       114.69 o                         
   3   9  19        381.43        433.10        91.48 o                         
  -2  10  19        614.92        638.44        75.59 o                         
  -1  10  19        269.26        261.06        56.50 o                         
   0  10  19        642.59        687.32       105.98 o                         
   0   0  20          3.51          4.56        61.63 o                         
   1   0  20        652.83        806.86        70.58 o                         
   2   0  20        186.62        292.27        54.99 o                         
   3   0  20        157.56        157.68        54.84 o                         
   4   0  20       1348.29       1348.30        99.53 o                         
   5   0  20         59.02        163.40        58.12 o                         
   6   0  20        564.44        499.79        68.95 o                         
  -6   1  20         64.60         90.26        70.65 o                         
  -5   1  20        474.03        434.16        64.34 o                         
  -4   1  20        802.44        733.67        55.67 o                         
  -3   1  20       2361.25       2388.05       114.49 o                         
  -2   1  20        446.70        518.31        62.52 o                         
  -1   1  20        320.06        441.57       119.72 o                         
   0   1  20        172.31        108.77        43.70 o                         
   1   1  20        311.69        304.27        55.83 o                         
   2   1  20        445.04        401.44        55.81 o                         
   3   1  20       2403.15       2441.26       113.60 o                         
   4   1  20        803.99        800.10        66.60 o                         
   5   1  20        465.64        378.92        67.97 o                         
   6   1  20         61.71        300.21        88.01 o                         
  -6   2  20        132.64          0.00        80.26 o                         
  -5   2  20        473.34        661.98        77.32 o                         
  -4   2  20       1833.61       1807.11        95.66 o                         
  -3   2  20       1812.28       2039.15        88.82 o                         
  -2   2  20       3307.49       3180.05       232.55 o                         
  -1   2  20        240.33        299.99        54.35 o                         
   0   2  20        462.92        432.35        61.89 o                         
   1   2  20        260.34        329.29        57.77 o                         
   2   2  20       3303.55       3375.36       185.46 o                         
   3   2  20       1791.25       1729.14       166.54 o                         
   4   2  20       1845.95       2045.12       170.48 o                         
   5   2  20        477.36        484.79        97.57 o                         
   6   2  20        124.42        186.34        56.30 o                         
  -6   3  20        861.26        966.19       115.52 o                         
  -5   3  20       1120.82       1146.57       131.99 o                         
  -4   3  20        983.09       1049.40        76.30 o                         
  -3   3  20        182.81        197.95        44.77 o                         
  -2   3  20       1292.05       1133.09        76.06 o                         
  -1   3  20        148.45        131.62        72.87 o                         
   0   3  20        114.16        102.03        64.25 o                         
   1   3  20        145.27        190.95       108.45 o                         
   2   3  20       1282.40       1121.81       120.31 o                         
   3   3  20        183.25        190.81        80.86 o                         
   4   3  20        975.86        872.38       114.35 o                         
   5   3  20       1137.01       1054.72       122.22 o                         
   6   3  20        875.31       1085.60        92.01 o                         
  -6   4  20       1003.15        902.41       112.49 o                         
  -5   4  20       2723.57       2668.81       120.08 o                         
  -4   4  20        958.10       1069.90        99.96 o                         
  -3   4  20        415.70        489.96        55.60 o                         
  -2   4  20        298.09        199.74        59.19 o                         
  -1   4  20       3673.13       3763.50       146.32 o                         
   0   4  20       3462.14       3211.84       140.76 o                         
   1   4  20       3700.88       3758.23       135.41 o                         
   2   4  20        304.37        197.70        83.27 o                         
   3   4  20        405.32        378.09        86.99 o                         
   4   4  20        938.13       1060.91       124.59 o                         
   5   4  20       2733.54       2862.11       201.01 o                         
   6   4  20        997.05       1024.21       127.81 o                         
  -5   5  20        576.46        561.30        53.54 o                         
  -4   5  20       1652.35       1683.37        78.82 o                         
  -3   5  20         15.76          9.36        30.50 o                         
  -2   5  20       2052.42       1962.32       100.52 o                         
  -1   5  20        595.54        631.73        71.50 o                         
   0   5  20       1915.86       1942.45        99.47 o                         
   1   5  20        596.24        578.71        62.80 o                         
   2   5  20       2063.44       1944.42       162.10 o                         
   3   5  20         19.34         33.82        64.06 o                         
   4   5  20       1672.72       1595.37       149.18 o                         
   5   5  20        598.66        484.17       100.03 o                         
  -5   6  20       2689.10       2780.66       105.25 o                         
  -4   6  20        857.69        996.07        81.78 o                         
  -3   6  20        227.65        227.16        51.30 o                         
  -2   6  20       1380.57       1428.40        91.00 o                         
  -1   6  20       1378.94       1375.70       121.47 o                         
   0   6  20        263.30        283.67       106.60 o                         
   1   6  20       1376.52       1460.49        85.41 o                         
   2   6  20       1382.86       1573.68       155.41 o                         
   3   6  20        221.98        127.49        70.93 o                         
   4   6  20        881.99       1122.27       138.24 o                         
   5   6  20       2682.11       2608.19       199.15 o                         
  -4   7  20        311.68        289.76        54.99 o                         
  -3   7  20        125.03        140.19        48.84 o                         
  -2   7  20       3324.71       3384.90       143.77 o                         
  -1   7  20       1607.19       1572.74       112.98 o                         
   0   7  20        375.39        364.54        89.26 o                         
   1   7  20       1595.83       1585.37       156.32 o                         
   2   7  20       3308.05       3494.68       223.77 o                         
   3   7  20        127.36        112.95        71.39 o                         
   4   7  20        306.30        283.94        94.33 o                         
  -4   8  20       1175.36        985.74        83.77 o                         
  -3   8  20        759.91        906.97        99.36 o                         
  -2   8  20        970.73       1001.72       111.33 o                         
  -1   8  20         25.49         70.15        84.39 o                         
   0   8  20        576.52        617.16        63.04 o                         
   1   8  20         24.58        164.40        87.10 o                         
   2   8  20        958.97        901.97       123.22 o                         
   3   8  20        762.41        873.20       127.90 o                         
  -2   9  20        233.81        184.41        67.61 o                         
  -1   9  20        393.16        312.90        60.09 o                         
   0   9  20       1745.95       1743.41       102.29 o                         
   1   9  20        393.41        494.62       111.22 o                         
   1   0  21        667.65        629.30        66.72 o                         
   2   0  21        394.89        365.10        58.24 o                         
   3   0  21         21.48          0.00        45.09 o                         
   4   0  21         83.70        163.90        46.55 o                         
   5   0  21       1121.83        983.13        85.44 o                         
   6   0  21       3093.77       2971.09       206.95 o                         
  -6   1  21        251.52        289.55        93.57 o                         
  -5   1  21       3427.62       3242.84       202.14 o                         
  -4   1  21       1022.30        983.67        63.69 o                         
  -3   1  21        448.77        431.56        61.63 o                         
  -2   1  21        481.01        442.12        60.70 o                         
  -1   1  21        258.89        249.45        51.53 o                         
   0   1  21          2.50         56.95       102.76 o                         
   1   1  21        265.18        192.85        50.43 o                         
   2   1  21        461.11        588.78        80.00 o                         
   3   1  21        462.89        420.12        56.35 o                         
   4   1  21       1068.02       1041.28        76.92 o                         
   5   1  21       3439.76       3462.19       155.81 o                         
   6   1  21        251.02        124.85        77.75 o                         
  -6   2  21        312.44        251.23        86.46 o                         
  -5   2  21       2031.84       1868.15       151.07 o                         
  -4   2  21        409.74        531.43        62.89 o                         
  -3   2  21       2324.93       2414.89       186.11 o                         
  -2   2  21       1607.32       1695.69       194.31 o                         
  -1   2  21        347.58        326.79        53.75 o                         
   0   2  21         36.88        105.22        74.47 o                         
   1   2  21        358.56        441.40        60.42 o                         
   2   2  21       1602.47       1552.61        95.86 o                         
   3   2  21       2337.90       2361.19       201.84 o                         
   4   2  21        413.58        337.90        93.44 o                         
   5   2  21       1995.18       1927.72       167.70 o                         
   6   2  21        305.58        347.54        94.52 o                         
  -5   3  21        587.45        677.17       100.82 o                         
  -4   3  21        907.86        840.77       104.73 o                         
  -3   3  21         44.49         76.88        41.51 o                         
  -2   3  21        174.06        305.57        49.11 o                         
  -1   3  21        235.88        289.24        80.29 o                         
   0   3  21        138.43        319.70        86.54 o                         
   1   3  21        230.61        218.98        43.70 o                         
   2   3  21        178.91        161.39        76.61 o                         
   3   3  21         51.62          0.00        72.08 o                         
   4   3  21        905.66        777.70       115.88 o                         
   5   3  21        587.41        623.29       108.25 o                         
  -5   4  21        453.10        496.49        61.44 o                         
  -4   4  21        926.47        963.64        95.59 o                         
  -3   4  21        673.20        619.50        63.46 o                         
  -2   4  21        111.25        180.90        74.43 o                         
  -1   4  21        511.42        510.02        45.59 o                         
   0   4  21        446.75        458.56        91.53 o                         
   1   4  21        520.30        601.14        82.14 o                         
   2   4  21        110.44         58.42        61.78 o                         
   3   4  21        674.30        727.12       117.09 o                         
   4   4  21        903.93        821.36       122.37 o                         
   5   4  21        470.14        452.13       102.44 o                         
  -5   5  21         48.37         47.92        36.92 o                         
  -4   5  21       2397.35       2508.14        97.84 o                         
  -3   5  21       1082.14       1051.79       106.91 o                         
  -2   5  21        344.07        361.06        74.63 o                         
  -1   5  21       1702.24       1736.20       150.69 o                         
   0   5  21         71.54         98.46        72.98 o                         
   1   5  21       1710.03       1736.92       151.53 o                         
   2   5  21        349.06        409.75        85.19 o                         
   3   5  21       1071.07       1247.45       143.80 o                         
   4   5  21       2413.53       2717.68       200.83 o                         
  -4   6  21       1028.64       1100.20       122.23 o                         
  -3   6  21         25.63         50.40       100.77 o                         
  -2   6  21        726.06        714.35        71.83 o                         
  -1   6  21       1248.32       1336.76        88.82 o                         
   0   6  21        567.99        639.75        64.24 o                         
   1   6  21       1274.07       1355.47       139.15 o                         
   2   6  21        736.65        767.36       121.10 o                         
   3   6  21         26.15          0.00        63.71 o                         
  -3   7  21        188.91        363.62       108.51 o                         
  -2   7  21        833.73        921.45        97.31 o                         
  -1   7  21       1477.03       1623.73        98.87 o                         
   0   7  21         89.38         72.79       105.71 o                         
   1   7  21       1480.05       1789.39       166.25 o                         
   2   7  21        832.75        784.94       114.04 o                         
  -2   8  21       1097.49       1111.78        87.69 o                         
  -1   8  21         59.44          9.93        47.46 o                         
   0   8  21       1067.24       1227.92       141.17 o                         
   1   8  21         54.94        124.51        86.78 o                         
   0   0  22       1333.56       1540.10       138.43 o                         
   1   0  22         13.39         52.18        47.15 o                         
   2   0  22        486.16        520.06       150.87 o                         
   3   0  22        471.04        484.07       129.75 o                         
   4   0  22        654.51        619.78        56.12 o                         
   5   0  22        410.05        400.31        90.42 o                         
  -5   1  22        346.80        425.19        93.37 o                         
  -4   1  22        527.10        447.36        82.72 o                         
  -3   1  22       1284.61       1398.64        94.14 o                         
  -2   1  22        246.07        283.00        65.14 o                         
  -1   1  22        726.79        625.97        86.59 o                         
   0   1  22       1394.89       1461.45       163.04 o                         
   1   1  22        766.22        796.30        75.18 o                         
   2   1  22        233.13        143.73        67.60 o                         
   3   1  22       1280.97       1317.55        90.28 o                         
   4   1  22        527.75        426.94        92.00 o                         
   5   1  22        341.81        424.83        95.34 o                         
  -5   2  22        986.61       1045.65       122.52 o                         
  -4   2  22       2968.66       3096.79       132.76 o                         
  -3   2  22        150.93        240.36        51.72 o                         
  -2   2  22       1627.42       1667.78       102.95 o                         
  -1   2  22        439.08        407.78        63.76 o                         
   0   2  22        212.91        200.06        49.70 o                         
   1   2  22        432.83        423.75       116.15 o                         
   2   2  22       1593.06       1581.35        99.93 o                         
   3   2  22        148.42        126.49        69.87 o                         
   4   2  22       2973.04       3008.25       212.39 o                         
  -5   3  22        113.75          0.00        67.01 o                         
  -4   3  22        568.59        456.53       121.69 o                         
  -3   3  22        223.51        196.54        48.25 o                         
  -2   3  22       2951.98       3047.14       128.35 o                         
  -1   3  22       2195.25       2472.83       176.71 o                         
   0   3  22        203.51        263.27        86.95 o                         
   1   3  22       2232.46       2043.17       163.75 o                         
   2   3  22       2928.62       3034.52       206.07 o                         
   3   3  22        228.67        279.35        85.54 o                         
   4   3  22        591.07        511.74       111.77 o                         
  -4   4  22        178.06         92.11        43.91 o                         
  -3   4  22        293.05        206.57        46.71 o                         
  -2   4  22        623.86        631.64       100.18 o                         
  -1   4  22       1099.80       1095.60       137.49 o                         
   0   4  22         31.32          3.83        37.27 o                         
   1   4  22       1088.53       1191.70       136.71 o                         
   2   4  22        634.87        430.29        99.73 o                         
   3   4  22        275.35        324.64        84.25 o                         
  -4   5  22        986.22       1215.89        91.42 o                         
  -3   5  22        653.21        638.68        70.82 o                         
  -2   5  22       1055.09       1187.77        87.93 o                         
  -1   5  22        234.44        279.90        85.75 o                         
   0   5  22       1181.47       1161.21        79.99 o                         
   1   5  22        227.31        322.08        96.04 o                         
   2   5  22       1059.33        985.93       126.91 o                         
   3   5  22        667.28        671.51       111.78 o                         
  -3   6  22        636.54        642.12        73.27 o                         
  -2   6  22       2529.48       2650.81       138.72 o                         
  -1   6  22       2745.54       2800.64       131.34 o                         
   0   6  22        187.06        238.75        80.20 o                         
   1   6  22       2782.31       2605.54       194.67 o                         
   2   6  22       2483.66       2383.00       185.02 o                         
  -2   7  22        992.46        989.68        83.71 o                         
  -1   7  22        575.41        588.07        66.28 o
[truncated: 4,942 more chars]
